# Supplementary material for: De Novo Assembly and Characterization of Fruit Transcriptome in Black Pepper (Piper nigrum)
Source: PLoS One. 2015 Jun 29;10(6):e0129822. doi: 10.1371/journal.pone.0129822 (PMC4488137; doi:10.1371/journal.pone.0129822)
Supplement: S1 Table — (XLSX) [file pone.0129822.s001.xlsx]

## Sheet: PN-transcriptome_annotation.tab
geneID	geneLength	F0463-PN_rawfragments(15358256)	F0463-PN_FPKM	Nr-ID	Nr-Evalue	Nr-annotation	Nt-ID	Nt-Evalue	Nt-annotation	Swissprot-ID	Swissprot-Evalue	Swissprot-annotation	COG-Protein-or-Domain	COG-Evalue	COG-ID	COG-Function-Description	KO_id	KEGG-Evalue	KEGG-Gene	ko_definition	GO-BiologicalProcess	GO-MolecularFunction	Go-CellularComponent
CL1.Contig1_F0463-PN	1480	790	33.8052	gi|462419093|gb|EMJ23356.1|	7e-117	hypothetical protein PRUPE_ppa007688mg [Prunus persica]	gi|225425415|ref|XM_002277732.1|	5e-22	PREDICTED: Vitis vinifera alpha-ketoglutarate-dependent dioxygenase alkB-like (LOC100243727), mRNA	sp|Q9SA98|ALKBH_ARATH	2e-109	Alpha-ketoglutarate-dependent dioxygenase alkB OS=Arabidopsis thaliana GN=At1g11780 PE=2 SV=2	SPBC13G1.04c	3e-17	COG3145	Alkylated DNA repair protein	K10765	7e-115	pop:POPTR_800128	alkylated DNA repair protein alkB homolog 1 [EC:1.14.11.- 4.2.99.18]	-	-	-
CL10.Contig1_F0463-PN	526	57	6.8629	--	--	--	--	--	--	--	--	--	--	--	--	--	--	--	--	--	-	-	-
CL1000.Contig2_F0463-PN	2836	147	3.2827	gi|462420084|gb|EMJ24347.1|	1e-91	hypothetical protein PRUPE_ppa003781mg [Prunus persica]	gi|470110244|ref|XM_004291348.1|	1e-21	PREDICTED: Fragaria vesca subsp. vesca protein RCC2 homolog (LOC101292082), mRNA	sp|Q9FN03|UVR8_ARATH	4e-22	Ultraviolet-B receptor UVR8 OS=Arabidopsis thaliana GN=UVR8 PE=1 SV=1	ECU04g1500	2e-12	COG5184	Alpha-tubulin suppressor and related RCC1 domain-containing proteins	K10615	9e-11	cme:CMB070C	E3 ubiquitin-protein ligase HERC4 [EC:6.3.2.19]	-	GO:0008536//Ran GTPase binding;GO:0003677//DNA binding	GO:0005634//nucleus
CL1000.Contig3_F0463-PN	2730	199	4.6165	gi|462420084|gb|EMJ24347.1|	6e-96	hypothetical protein PRUPE_ppa003781mg [Prunus persica]	gi|470110244|ref|XM_004291348.1|	1e-21	PREDICTED: Fragaria vesca subsp. vesca protein RCC2 homolog (LOC101292082), mRNA	sp|Q9FN03|UVR8_ARATH	4e-22	Ultraviolet-B receptor UVR8 OS=Arabidopsis thaliana GN=UVR8 PE=1 SV=1	ECU04g1500	2e-12	COG5184	Alpha-tubulin suppressor and related RCC1 domain-containing proteins	K10615	9e-11	cme:CMB070C	E3 ubiquitin-protein ligase HERC4 [EC:6.3.2.19]	-	GO:0008536//Ran GTPase binding;GO:0003677//DNA binding	GO:0005634//nucleus
CL10000.Contig2_F0463-PN	630	42	4.2221	--	--	--	--	--	--	--	--	--	--	--	--	--	--	--	--	--	-	-	-
CL10001.Contig1_F0463-PN	959	529	34.9346	gi|470135310|ref|XP_004303460.1|	1e-74	PREDICTED: uncharacterized protein LOC101299313 [Fragaria vesca subsp. vesca]	--	--	--	--	--	--	--	--	--	--	--	--	--	--	-	-	GO:0016023//cytoplasmic membrane-bounded vesicle
CL10003.Contig1_F0463-PN	1088	1189	69.2104	gi|357465343|ref|XP_003602953.1|	3e-100	GLABRA2 expression modulator [Medicago truncatula] >gi|355492001|gb|AES73204.1| GLABRA2 expression modulator [Medicago truncatula]	gi|470127485|ref|XM_004299652.1|	1e-19	PREDICTED: Fragaria vesca subsp. vesca GEM-like protein 1-like (LOC101310998), mRNA	sp|Q9SE96|GEML1_ARATH	4e-93	GEM-like protein 1 OS=Arabidopsis thaliana GN=FIP1 PE=1 SV=1	--	--	--	--	K01115	2e-09	vcn:VOLCADRAFT_99471	phospholipase D [EC:3.1.4.4]	GO:0006623//protein targeting to vacuole;GO:0006944//cellular membrane fusion;GO:0016197//endosomal transport;GO:0016192//vesicle-mediated transport	GO:0005515//protein binding	GO:0009507//chloroplast
CL10005.Contig1_F0463-PN	1144	170	9.4111	gi|255583930|ref|XP_002532713.1|	1e-61	endomembrane-associated protein, putative [Ricinus communis] >gi|223527559|gb|EEF29680.1| endomembrane-associated protein, putative [Ricinus communis]	gi|359494692|ref|XM_002263028.2|	3e-20	PREDICTED: Vitis vinifera salt stress root protein RS1-like, transcript variant 2 (LOC100261607), mRNA	sp|Q96262|PCAP1_ARATH	2e-50	Plasma membrane-associated cation-binding protein 1 OS=Arabidopsis thaliana GN=PCAP1 PE=1 SV=1	PAB1382	9e-06	COG3351	Putative archaeal flagellar protein D/E	--	--	--	--	GO:0006950//response to stress	GO:1901981//phosphatidylinositol phosphate binding;GO:0046872//metal ion binding;GO:0043168	GO:0043231//intracellular membrane-bounded organelle;GO:0044444//cytoplasmic part
CL10005.Contig2_F0463-PN	1129	342	19.1845	gi|255583930|ref|XP_002532713.1|	1e-61	endomembrane-associated protein, putative [Ricinus communis] >gi|223527559|gb|EEF29680.1| endomembrane-associated protein, putative [Ricinus communis]	gi|359494692|ref|XM_002263028.2|	3e-20	PREDICTED: Vitis vinifera salt stress root protein RS1-like, transcript variant 2 (LOC100261607), mRNA	sp|Q96262|PCAP1_ARATH	2e-50	Plasma membrane-associated cation-binding protein 1 OS=Arabidopsis thaliana GN=PCAP1 PE=1 SV=1	PAB1382	9e-06	COG3351	Putative archaeal flagellar protein D/E	--	--	--	--	GO:0006950//response to stress	GO:1901981//phosphatidylinositol phosphate binding;GO:0046872//metal ion binding;GO:0043168	GO:0043231//intracellular membrane-bounded organelle;GO:0044444//cytoplasmic part
CL10007.Contig1_F0463-PN	1188	960	51.1768	gi|297743247|emb|CBI36114.3|	2e-121	unnamed protein product [Vitis vinifera]	gi|359482914|ref|XM_002279103.2|	5e-34	PREDICTED: Vitis vinifera acyl-CoA synthetase family member 3, mitochondrial-like (LOC100258310), mRNA	sp|Q8H151|AAE13_ARATH	7e-113	Malonate--CoA ligase OS=Arabidopsis thaliana GN=AAE13 PE=1 SV=1	ML1051	1e-48	COG0318	Acyl-CoA synthetases (AMP-forming)/AMP-acid ligases II	K10526	5e-26	aly:ARALYDRAFT_472278	OPC-8:0 CoA ligase 1 [EC:6.2.1.-]	GO:0090410//malonate catabolic process	GO:0016208//AMP binding;GO:0090409//malonyl-CoA synthetase activity;GO:0008756//o-succinylbenzoate-CoA ligase activity	GO:0016020//membrane;GO:0005634//nucleus;GO:0005829//cytosol;GO:0005739//mitochondrion
CL10008.Contig2_F0463-PN	1742	698	25.3761	gi|225462225|ref|XP_002271727.1|	0	PREDICTED: DNA repair protein recA homolog 1, chloroplastic-like [Vitis vinifera]	gi|359494474|ref|XM_002271691.2|	1e-163	PREDICTED: Vitis vinifera DNA repair protein recA homolog 1, chloroplastic-like (LOC100249133), mRNA	sp|Q39199|RECAC_ARATH	6e-175	DNA repair protein recA homolog 1, chloroplastic OS=Arabidopsis thaliana GN=RECA PE=2 SV=1	all3272	2e-109	COG0468	RecA/RadA recombinase	K03553	0	vvi:100249133	recombination protein RecA	GO:0006281//DNA repair;GO:0009432//SOS response;GO:0007131//reciprocal meiotic recombination;GO:0009691//cytokinin biosynthetic process	GO:0005388//calcium-transporting ATPase activity;GO:0005524//ATP binding;GO:0003697//single-stranded DNA binding;GO:0008094//DNA-dependent ATPase activity	GO:0009536//plastid
CL10009.Contig1_F0463-PN	1460	62	2.6894	gi|460365572|ref|XP_004228675.1|	3e-115	PREDICTED: syntaxin-121-like [Solanum lycopersicum]	gi|115455786|ref|NM_001058029.1|	1e-22	Oryza sativa Japonica Group Os03g0787000 (Os03g0787000) mRNA, complete cds	sp|Q9ZSD4|SY121_ARATH	3e-111	Syntaxin-121 OS=Arabidopsis thaliana GN=SYP121 PE=1 SV=1	SPCC825.03c	5e-20	COG5074	t-SNARE complex subunit, syntaxin	K08486	8e-111	aly:ARALYDRAFT_897385	syntaxin 1B/2/3	GO:0009414//response to water deprivation;GO:0009697//salicylic acid biosynthetic process;GO:0043269//regulation of ion transport;GO:0009738//abscisic acid mediated signaling pathway;GO:0043090//amino acid import;GO:0010363//regulation of plant-type hypersensitive response;GO:0010200//response to chitin;GO:0051245//negative regulation of cellular defense response;GO:0010148//transpiration;GO:0050…	GO:0043495//protein anchor;GO:0005484//SNAP receptor activity	GO:0005802//trans-Golgi network;GO:0009506//plasmodesma;GO:0005886//plasma membrane;GO:0031201//SNARE complex;GO:0009504//cell plate
CL10009.Contig2_F0463-PN	1181	52	2.7885	gi|460365572|ref|XP_004228675.1|	1e-115	PREDICTED: syntaxin-121-like [Solanum lycopersicum]	gi|115455786|ref|NM_001058029.1|	1e-22	Oryza sativa Japonica Group Os03g0787000 (Os03g0787000) mRNA, complete cds	sp|Q9ZSD4|SY121_ARATH	2e-110	Syntaxin-121 OS=Arabidopsis thaliana GN=SYP121 PE=1 SV=1	SPCC825.03c	5e-20	COG5074	t-SNARE complex subunit, syntaxin	K08486	7e-110	aly:ARALYDRAFT_897385	syntaxin 1B/2/3	GO:0009414//response to water deprivation;GO:0009697//salicylic acid biosynthetic process;GO:0043269//regulation of ion transport;GO:0009738//abscisic acid mediated signaling pathway;GO:0043090//amino acid import;GO:0010363//regulation of plant-type hypersensitive response;GO:0010200//response to chitin;GO:0051245//negative regulation of cellular defense response;GO:0010148//transpiration;GO:0050…	GO:0043495//protein anchor;GO:0005484//SNAP receptor activity	GO:0005802//trans-Golgi network;GO:0009506//plasmodesma;GO:0005886//plasma membrane;GO:0031201//SNARE complex;GO:0009504//cell plate
CL1001.Contig10_F0463-PN	2853	0	0	--	--	--	--	--	--	--	--	--	--	--	--	--	--	--	--	--	-	-	-
CL1001.Contig11_F0463-PN	1212	3	0.1568	--	--	--	--	--	--	--	--	--	--	--	--	--	--	--	--	--	-	-	-
CL1001.Contig12_F0463-PN	947	3	0.2006	--	--	--	--	--	--	--	--	--	--	--	--	--	--	--	--	--	-	-	-
CL1001.Contig13_F0463-PN	3211	0	0	--	--	--	--	--	--	--	--	--	--	--	--	--	--	--	--	--	-	-	-
CL1001.Contig14_F0463-PN	3233	24	0.4701	--	--	--	--	--	--	--	--	--	--	--	--	--	--	--	--	--	-	-	-
CL1001.Contig15_F0463-PN	2782	0	0	--	--	--	--	--	--	--	--	--	--	--	--	--	--	--	--	--	-	-	-
CL1001.Contig2_F0463-PN	2283	1	0.0277	--	--	--	--	--	--	--	--	--	--	--	--	--	--	--	--	--	-	-	-
CL1001.Contig3_F0463-PN	2305	0	0	--	--	--	--	--	--	--	--	--	--	--	--	--	--	--	--	--	-	-	-
CL1001.Contig4_F0463-PN	3140	0	0	--	--	--	--	--	--	--	--	--	--	--	--	--	--	--	--	--	-	-	-
CL1001.Contig5_F0463-PN	1570	4	0.1614	--	--	--	--	--	--	--	--	--	--	--	--	--	--	--	--	--	-	-	-
CL1001.Contig6_F0463-PN	854	7	0.5191	--	--	--	--	--	--	--	--	--	--	--	--	--	--	--	--	--	-	-	-
CL1001.Contig7_F0463-PN	2875	0	0	--	--	--	--	--	--	--	--	--	--	--	--	--	--	--	--	--	-	-	-
CL1001.Contig8_F0463-PN	3118	0	0	--	--	--	--	--	--	--	--	--	--	--	--	--	--	--	--	--	-	-	-
CL1001.Contig9_F0463-PN	2760	0	0	--	--	--	--	--	--	--	--	--	--	--	--	--	--	--	--	--	-	-	-
CL10011.Contig1_F0463-PN	606	0	0	gi|414887629|tpg|DAA63643.1|	1e-11	TPA: hypothetical protein ZEAMMB73_288712 [Zea mays]	--	--	--	sp|C7J4U3|OST4A_ORYSJ	1e-11	Dolichyl-diphosphooligosaccharide--protein glycosyltransferase subunit 4A OS=Oryza sativa subsp. japonica GN=OST4A PE=3 SV=1	--	--	--	--	--	--	--	--	-	-	GO:0016021//integral to membrane;GO:0005789//endoplasmic reticulum membrane
CL10011.Contig2_F0463-PN	577	0	0	gi|357510405|ref|XP_003625491.1|	2e-11	hypothetical protein MTR_7g099720 [Medicago truncatula] >gi|355500506|gb|AES81709.1| hypothetical protein MTR_7g099720 [Medicago truncatula]	--	--	--	sp|C7J4U3|OST4A_ORYSJ	1e-11	Dolichyl-diphosphooligosaccharide--protein glycosyltransferase subunit 4A OS=Oryza sativa subsp. japonica GN=OST4A PE=3 SV=1	--	--	--	--	--	--	--	--	-	-	GO:0016021//integral to membrane;GO:0005789//endoplasmic reticulum membrane
CL10011.Contig4_F0463-PN	356	1	0.1779	gi|414887629|tpg|DAA63643.1|	7e-12	TPA: hypothetical protein ZEAMMB73_288712 [Zea mays]	gi|297207202|gb|AC241020.1|	6e-06	Brassica rapa subsp. pekinensis clone KBrB039B11, complete sequence	sp|C7J4U3|OST4A_ORYSJ	4e-12	Dolichyl-diphosphooligosaccharide--protein glycosyltransferase subunit 4A OS=Oryza sativa subsp. japonica GN=OST4A PE=3 SV=1	--	--	--	--	--	--	--	--	-	-	GO:0016021//integral to membrane;GO:0005789//endoplasmic reticulum membrane
CL10011.Contig5_F0463-PN	559	0	0	gi|414887629|tpg|DAA63643.1|	1e-11	TPA: hypothetical protein ZEAMMB73_288712 [Zea mays]	--	--	--	sp|C7J4U3|OST4A_ORYSJ	1e-11	Dolichyl-diphosphooligosaccharide--protein glycosyltransferase subunit 4A OS=Oryza sativa subsp. japonica GN=OST4A PE=3 SV=1	--	--	--	--	--	--	--	--	-	-	GO:0016021//integral to membrane;GO:0005789//endoplasmic reticulum membrane
CL10011.Contig6_F0463-PN	614	0	0	gi|414887629|tpg|DAA63643.1|	1e-11	TPA: hypothetical protein ZEAMMB73_288712 [Zea mays]	--	--	--	sp|C7J4U3|OST4A_ORYSJ	1e-11	Dolichyl-diphosphooligosaccharide--protein glycosyltransferase subunit 4A OS=Oryza sativa subsp. japonica GN=OST4A PE=3 SV=1	--	--	--	--	--	--	--	--	-	-	GO:0016021//integral to membrane;GO:0005789//endoplasmic reticulum membrane
CL10011.Contig7_F0463-PN	585	0	0	gi|357510405|ref|XP_003625491.1|	2e-11	hypothetical protein MTR_7g099720 [Medicago truncatula] >gi|355500506|gb|AES81709.1| hypothetical protein MTR_7g099720 [Medicago truncatula]	--	--	--	sp|C7J4U3|OST4A_ORYSJ	1e-11	Dolichyl-diphosphooligosaccharide--protein glycosyltransferase subunit 4A OS=Oryza sativa subsp. japonica GN=OST4A PE=3 SV=1	--	--	--	--	--	--	--	--	-	-	GO:0016021//integral to membrane;GO:0005789//endoplasmic reticulum membrane
CL10011.Contig8_F0463-PN	530	5	0.5975	gi|357510405|ref|XP_003625491.1|	2e-11	hypothetical protein MTR_7g099720 [Medicago truncatula] >gi|355500506|gb|AES81709.1| hypothetical protein MTR_7g099720 [Medicago truncatula]	--	--	--	sp|C7J4U3|OST4A_ORYSJ	1e-11	Dolichyl-diphosphooligosaccharide--protein glycosyltransferase subunit 4A OS=Oryza sativa subsp. japonica GN=OST4A PE=3 SV=1	--	--	--	--	--	--	--	--	-	-	GO:0016021//integral to membrane;GO:0005789//endoplasmic reticulum membrane
CL10012.Contig2_F0463-PN	1050	85	5.1268	gi|462415682|gb|EMJ20419.1|	1e-39	hypothetical protein PRUPE_ppa017678mg, partial [Prunus persica]	gi|449520332|ref|XM_004167140.1|	1e-06	PREDICTED: Cucumis sativus putative pentatricopeptide repeat-containing protein At3g49142-like (LOC101206395), mRNA	sp|Q9LTV8|PP224_ARATH	4e-19	Pentatricopeptide repeat-containing protein At3g12770 OS=Arabidopsis thaliana GN=PCMP-H43 PE=2 SV=1	--	--	--	--	K03798	3e-08	rcu:RCOM_0340700	cell division protease FtsH [EC:3.4.24.-]	GO:0080156//mitochondrial mRNA modification	-	-
CL10013.Contig1_F0463-PN	1188	18	0.9596	--	--	--	--	--	--	--	--	--	--	--	--	--	--	--	--	--	-	-	-
CL10013.Contig2_F0463-PN	1202	27	1.4226	--	--	--	--	--	--	--	--	--	--	--	--	--	--	--	--	--	-	-	-
CL10015.Contig1_F0463-PN	377	53	8.9033	--	--	--	--	--	--	--	--	--	--	--	--	--	--	--	--	--	-	-	-
CL10016.Contig2_F0463-PN	1719	535	19.7104	gi|356538974|ref|XP_003537975.1|	6e-141	PREDICTED: uncharacterized protein LOC100801140 [Glycine max]	--	--	--	sp|Q9FPQ6|GP1_CHLRE	1e-22	Vegetative cell wall protein gp1 OS=Chlamydomonas reinhardtii GN=GP1 PE=2 SV=1	slr0599	4e-11	COG0515	Serine/threonine protein kinase	K01115	1e-18	vcn:VOLCADRAFT_99471	phospholipase D [EC:3.1.4.4]	GO:0010103//stomatal complex morphogenesis;GO:0019684//photosynthesis, light reaction;GO:0006098//pentose-phosphate shunt;GO:0010218//response to far red light;GO:0016117//carotenoid biosynthetic process;GO:0010114//response to red light;GO:0009902//chloroplast relocation;GO:0015995//chlorophyll biosynthetic process;GO:0009637//response to blue light;GO:0019761//glucosinolate biosynthetic process…	-	GO:0009941//chloroplast envelope;GO:0009508//plastid chromosome;GO:0009535//chloroplast thylakoid membrane
CL10017.Contig1_F0463-PN	733	78	6.7392	gi|449506899|ref|XP_004162878.1|	5e-71	PREDICTED: uncharacterized LOC101211761 [Cucumis sativus]	gi|116633712|emb|CT833494.1|	3e-19	Oryza sativa (indica cultivar-group) cDNA clone:OSIGCSN086G17, full insert sequence	--	--	--	--	--	--	--	--	--	--	--	-	-	GO:0005886//plasma membrane;GO:0016021//integral to membrane
CL10017.Contig2_F0463-PN	558	70	7.9448	gi|449506899|ref|XP_004162878.1|	1e-71	PREDICTED: uncharacterized LOC101211761 [Cucumis sativus]	gi|116633712|emb|CT833494.1|	2e-19	Oryza sativa (indica cultivar-group) cDNA clone:OSIGCSN086G17, full insert sequence	--	--	--	--	--	--	--	--	--	--	--	-	-	GO:0016021//integral to membrane
CL10017.Contig3_F0463-PN	1698	804	29.9872	gi|147798014|emb|CAN65006.1|	2e-120	hypothetical protein VITISV_020872 [Vitis vinifera]	gi|189096277|gb|AC226256.1|	5e-35	Oryza minuta clone OM__Ba0086F12, complete sequence	sp|Q94BT2|AIR12_ARATH	2e-19	Auxin-induced in root cultures protein 12 OS=Arabidopsis thaliana GN=AIR12 PE=1 SV=3	SPBC28F2.12	8e-10	COG0086	DNA-directed RNA polymerase, beta' subunit/160 kD subunit	K03006	2e-10	bdi:100841250	DNA-directed RNA polymerase II subunit RPB1 [EC:2.7.7.6]	-	-	-
CL10017.Contig4_F0463-PN	1504	90	3.7898	gi|147798014|emb|CAN65006.1|	1e-120	hypothetical protein VITISV_020872 [Vitis vinifera]	gi|189096277|gb|AC226256.1|	4e-35	Oryza minuta clone OM__Ba0086F12, complete sequence	sp|Q94BT2|AIR12_ARATH	2e-19	Auxin-induced in root cultures protein 12 OS=Arabidopsis thaliana GN=AIR12 PE=1 SV=3	SPBC28F2.12	7e-10	COG0086	DNA-directed RNA polymerase, beta' subunit/160 kD subunit	K03006	2e-10	bdi:100841250	DNA-directed RNA polymerase II subunit RPB1 [EC:2.7.7.6]	-	-	-
CL10018.Contig2_F0463-PN	939	217	14.6357	gi|462396650|gb|EMJ02449.1|	6e-93	hypothetical protein PRUPE_ppa010729mg [Prunus persica]	gi|349712798|emb|FQ386386.1|	7e-08	Vitis vinifera clone SS0AEB2YC14	sp|P16273|PRPX_HORVU	1e-68	Pathogen-related protein OS=Hordeum vulgare PE=2 SV=2	--	--	--	--	--	--	--	--	-	-	-
CL10019.Contig1_F0463-PN	1065	19	1.1299	gi|224068899|ref|XP_002302852.1|	1e-59	predicted protein [Populus trichocarpa] >gi|222844578|gb|EEE82125.1| predicted protein [Populus trichocarpa]	--	--	--	sp|Q8L3X9|KASM_ARATH	1e-57	3-oxoacyl-[acyl-carrier-protein] synthase, mitochondrial OS=Arabidopsis thaliana GN=KAS PE=1 SV=1	STM1197	8e-33	COG0304	3-oxoacyl-(acyl-carrier-protein) synthase	K09458	1e-60	pop:POPTR_409184	3-oxoacyl-[acyl-carrier-protein] synthase II [EC:2.3.1.179]	GO:0006633//fatty acid biosynthetic process;GO:0009409//response to cold;GO:0000038//very long-chain fatty acid metabolic process;GO:0042335//cuticle development	GO:0004315//3-oxoacyl-[acyl-carrier-protein] synthase activity	GO:0005739//mitochondrion
CL10019.Contig2_F0463-PN	1840	14	0.4819	gi|224068899|ref|XP_002302852.1|	1e-48	predicted protein [Populus trichocarpa] >gi|222844578|gb|EEE82125.1| predicted protein [Populus trichocarpa]	gi|224068898|ref|XM_002302816.1|	2e-06	Populus trichocarpa predicted protein, mRNA	sp|Q8L3X9|KASM_ARATH	4e-48	3-oxoacyl-[acyl-carrier-protein] synthase, mitochondrial OS=Arabidopsis thaliana GN=KAS PE=1 SV=1	PA2965	1e-31	COG0304	3-oxoacyl-(acyl-carrier-protein) synthase	K09458	1e-49	pop:POPTR_409184	3-oxoacyl-[acyl-carrier-protein] synthase II [EC:2.3.1.179]	GO:0006633//fatty acid biosynthetic process;GO:0009409//response to cold;GO:0000038//very long-chain fatty acid metabolic process;GO:0042335//cuticle development	GO:0004315//3-oxoacyl-[acyl-carrier-protein] synthase activity	GO:0005739//mitochondrion
CL10019.Contig3_F0463-PN	1916	14	0.4628	gi|224068899|ref|XP_002302852.1|	1e-45	predicted protein [Populus trichocarpa] >gi|222844578|gb|EEE82125.1| predicted protein [Populus trichocarpa]	--	--	--	sp|Q8L3X9|KASM_ARATH	5e-45	3-oxoacyl-[acyl-carrier-protein] synthase, mitochondrial OS=Arabidopsis thaliana GN=KAS PE=1 SV=1	AGl1284	2e-26	COG0304	3-oxoacyl-(acyl-carrier-protein) synthase	K09458	9e-47	pop:POPTR_409184	3-oxoacyl-[acyl-carrier-protein] synthase II [EC:2.3.1.179]	GO:0006633//fatty acid biosynthetic process;GO:0009409//response to cold;GO:0000038//very long-chain fatty acid metabolic process;GO:0042335//cuticle development	GO:0004315//3-oxoacyl-[acyl-carrier-protein] synthase activity	GO:0005739//mitochondrion
CL1002.Contig2_F0463-PN	868	37	2.6996	gi|255587972|ref|XP_002534458.1|	3e-74	gulonolactone oxidase, putative [Ricinus communis] >gi|223525250|gb|EEF27923.1| gulonolactone oxidase, putative [Ricinus communis]	gi|224814373|gb|FJ751238.1|	4e-09	Solanum tuberosum cytokinin oxidase/dehydrogenase 1 mRNA, complete cds	sp|Q9LY71|CKX6_ARATH	2e-70	Cytokinin dehydrogenase 6 OS=Arabidopsis thaliana GN=CKX6 PE=2 SV=2	--	--	--	--	K00279	3e-75	rcu:RCOM_0504580	cytokinin dehydrogenase [EC:1.5.99.12]	GO:0009690//cytokinin metabolic process;GO:0032940//secretion by cell;GO:0022900//electron transport chain	GO:0050660//flavin adenine dinucleotide binding;GO:0008762//UDP-N-acetylmuramate dehydrogenase activity;GO:0019139//cytokinin dehydrogenase activity	GO:0016023//cytoplasmic membrane-bounded vesicle
CL10020.Contig1_F0463-PN	1305	172	8.3471	gi|359491156|ref|XP_002262922.2|	6e-90	PREDICTED: telomere length regulation protein TEL2 homolog [Vitis vinifera]	--	--	--	--	--	--	--	--	--	--	K11137	2e-91	vvi:100256409	telomere length regulation protein	-	-	-
CL10021.Contig1_F0463-PN	876	108	7.808	gi|242036347|ref|XP_002465568.1|	1e-25	hypothetical protein SORBIDRAFT_01g041250 [Sorghum bicolor] >gi|241919422|gb|EER92566.1| hypothetical protein SORBIDRAFT_01g041250 [Sorghum bicolor]	gi|242389656|emb|FP100687.1|	2e-08	Phyllostachys edulis cDNA clone: bphyem103l12, full insert sequence	sp|Q9FYB5|DNJ11_ARATH	5e-18	Chaperone protein dnaJ 11, chloroplastic OS=Arabidopsis thaliana GN=ATJ11 PE=1 SV=2	CAC1283	3e-08	COG0484	DnaJ-class molecular chaperone with C-terminal Zn finger domain	K03686	2e-08	smo:SELMODRAFT_167519	molecular chaperone DnaJ	-	-	GO:0043231//intracellular membrane-bounded organelle;GO:0044444//cytoplasmic part
CL10021.Contig3_F0463-PN	778	59	4.8028	gi|242036347|ref|XP_002465568.1|	2e-26	hypothetical protein SORBIDRAFT_01g041250 [Sorghum bicolor] >gi|241919422|gb|EER92566.1| hypothetical protein SORBIDRAFT_01g041250 [Sorghum bicolor]	gi|297721960|ref|NM_001186415.1|	4e-15	Oryza sativa Japonica Group Os03g0244950 (Os03g0244950) mRNA, complete cds	sp|Q9FYB5|DNJ11_ARATH	5e-19	Chaperone protein dnaJ 11, chloroplastic OS=Arabidopsis thaliana GN=ATJ11 PE=1 SV=2	Rv0352	9e-09	COG0484	DnaJ-class molecular chaperone with C-terminal Zn finger domain	K09518	5e-09	vcn:VOLCADRAFT_83498	DnaJ homolog subfamily B member 12	-	-	GO:0043231//intracellular membrane-bounded organelle;GO:0044444//cytoplasmic part
CL10022.Contig1_F0463-PN	874	131	9.4924	gi|449443400|ref|XP_004139465.1|	2e-31	PREDICTED: uncharacterized protein LOC101221444 [Cucumis sativus]	gi|359486010|ref|XM_002276107.2|	7e-08	PREDICTED: Vitis vinifera uncharacterized LOC100242881 (LOC100242881), mRNA	--	--	--	--	--	--	--	--	--	--	--	-	-	GO:0005634//nucleus
CL10024.Contig1_F0463-PN	1540	6	0.2467	gi|410591657|sp|C4IZX0.1|TATC_MAIZE	1e-124	RecName: Full=Sec-independent protein translocase protein TATC, chloroplastic; AltName: Full=Protein TWIN-ARGININE TRANSLOCATION C; Flags: Precursor	gi|356575605|ref|XM_003555882.1|	8e-49	PREDICTED: Glycine max sec-independent protein translocase protein TatC-like (LOC100788116), mRNA	sp|C4IZX0|TATC_MAIZE	4e-126	Sec-independent protein translocase protein TATC, chloroplastic OS=Zea mays GN=TATC PE=2 SV=1	all2456	3e-81	COG0805	Sec-independent protein secretion pathway component TatC	K03118	1e-125	vvi:100259443	sec-independent protein translocase protein TatC	GO:0009688//abscisic acid biosynthetic process;GO:0035304//regulation of protein dephosphorylation;GO:0019252//starch biosynthetic process;GO:0010207//photosystem II assembly;GO:0009306//protein secretion;GO:0009902//chloroplast relocation;GO:0000023//maltose metabolic process;GO:0043953;GO:0009567//double fertilization forming a zygote and endosperm;GO:0045038//protein import into chloroplast th…	GO:0009977//proton motive force dependent protein transmembrane transporter activity	GO:0033281//TAT protein transport complex;GO:0043235//receptor complex;GO:0031361//integral to thylakoid membrane;GO:0009535//chloroplast thylakoid membrane
CL10024.Contig2_F0463-PN	1515	3	0.1254	gi|242041697|ref|XP_002468243.1|	4e-128	hypothetical protein SORBIDRAFT_01g042360 [Sorghum bicolor] >gi|241922097|gb|EER95241.1| hypothetical protein SORBIDRAFT_01g042360 [Sorghum bicolor]	gi|356575605|ref|XM_003555882.1|	8e-49	PREDICTED: Glycine max sec-independent protein translocase protein TatC-like (LOC100788116), mRNA	sp|C4IZX0|TATC_MAIZE	4e-127	Sec-independent protein translocase protein TATC, chloroplastic OS=Zea mays GN=TATC PE=2 SV=1	all2456	3e-81	COG0805	Sec-independent protein secretion pathway component TatC	K03118	3e-129	sbi:SORBI_01g042360	sec-independent protein translocase protein TatC	GO:0009688//abscisic acid biosynthetic process;GO:0035304//regulation of protein dephosphorylation;GO:0019252//starch biosynthetic process;GO:0010207//photosystem II assembly;GO:0009306//protein secretion;GO:0009902//chloroplast relocation;GO:0000023//maltose metabolic process;GO:0043953;GO:0009567//double fertilization forming a zygote and endosperm;GO:0045038//protein import into chloroplast th…	GO:0009977//proton motive force dependent protein transmembrane transporter activity	GO:0033281//TAT protein transport complex;GO:0043235//receptor complex;GO:0031361//integral to thylakoid membrane;GO:0009535//chloroplast thylakoid membrane
CL10024.Contig4_F0463-PN	1396	112	5.081	gi|410591657|sp|C4IZX0.1|TATC_MAIZE	1e-124	RecName: Full=Sec-independent protein translocase protein TATC, chloroplastic; AltName: Full=Protein TWIN-ARGININE TRANSLOCATION C; Flags: Precursor	gi|356575605|ref|XM_003555882.1|	7e-49	PREDICTED: Glycine max sec-independent protein translocase protein TatC-like (LOC100788116), mRNA	sp|C4IZX0|TATC_MAIZE	4e-126	Sec-independent protein translocase protein TATC, chloroplastic OS=Zea mays GN=TATC PE=2 SV=1	all2456	2e-81	COG0805	Sec-independent protein secretion pathway component TatC	K03118	1e-125	vvi:100259443	sec-independent protein translocase protein TatC	GO:0009688//abscisic acid biosynthetic process;GO:0035304//regulation of protein dephosphorylation;GO:0019252//starch biosynthetic process;GO:0010207//photosystem II assembly;GO:0009306//protein secretion;GO:0009902//chloroplast relocation;GO:0000023//maltose metabolic process;GO:0043953;GO:0009567//double fertilization forming a zygote and endosperm;GO:0045038//protein import into chloroplast th…	GO:0009977//proton motive force dependent protein transmembrane transporter activity	GO:0033281//TAT protein transport complex;GO:0043235//receptor complex;GO:0031361//integral to thylakoid membrane;GO:0009535//chloroplast thylakoid membrane
CL10024.Contig5_F0463-PN	1444	5	0.2193	gi|410591657|sp|C4IZX0.1|TATC_MAIZE	1e-124	RecName: Full=Sec-independent protein translocase protein TATC, chloroplastic; AltName: Full=Protein TWIN-ARGININE TRANSLOCATION C; Flags: Precursor	gi|356575605|ref|XM_003555882.1|	7e-49	PREDICTED: Glycine max sec-independent protein translocase protein TatC-like (LOC100788116), mRNA	sp|C4IZX0|TATC_MAIZE	4e-126	Sec-independent protein translocase protein TATC, chloroplastic OS=Zea mays GN=TATC PE=2 SV=1	all2456	2e-81	COG0805	Sec-independent protein secretion pathway component TatC	K03118	1e-125	vvi:100259443	sec-independent protein translocase protein TatC	GO:0009688//abscisic acid biosynthetic process;GO:0035304//regulation of protein dephosphorylation;GO:0019252//starch biosynthetic process;GO:0010207//photosystem II assembly;GO:0009306//protein secretion;GO:0009902//chloroplast relocation;GO:0000023//maltose metabolic process;GO:0043953;GO:0009567//double fertilization forming a zygote and endosperm;GO:0045038//protein import into chloroplast th…	GO:0009977//proton motive force dependent protein transmembrane transporter activity	GO:0033281//TAT protein transport complex;GO:0043235//receptor complex;GO:0031361//integral to thylakoid membrane;GO:0009535//chloroplast thylakoid membrane
CL10024.Contig6_F0463-PN	1419	18	0.8034	gi|242041697|ref|XP_002468243.1|	3e-128	hypothetical protein SORBIDRAFT_01g042360 [Sorghum bicolor] >gi|241922097|gb|EER95241.1| hypothetical protein SORBIDRAFT_01g042360 [Sorghum bicolor]	gi|356575605|ref|XM_003555882.1|	7e-49	PREDICTED: Glycine max sec-independent protein translocase protein TatC-like (LOC100788116), mRNA	sp|C4IZX0|TATC_MAIZE	4e-127	Sec-independent protein translocase protein TATC, chloroplastic OS=Zea mays GN=TATC PE=2 SV=1	all2456	2e-81	COG0805	Sec-independent protein secretion pathway component TatC	K03118	3e-129	sbi:SORBI_01g042360	sec-independent protein translocase protein TatC	GO:0009688//abscisic acid biosynthetic process;GO:0035304//regulation of protein dephosphorylation;GO:0019252//starch biosynthetic process;GO:0010207//photosystem II assembly;GO:0009306//protein secretion;GO:0009902//chloroplast relocation;GO:0000023//maltose metabolic process;GO:0043953;GO:0009567//double fertilization forming a zygote and endosperm;GO:0045038//protein import into chloroplast th…	GO:0009977//proton motive force dependent protein transmembrane transporter activity	GO:0033281//TAT protein transport complex;GO:0043235//receptor complex;GO:0031361//integral to thylakoid membrane;GO:0009535//chloroplast thylakoid membrane
CL10025.Contig1_F0463-PN	525	49	5.9109	--	--	--	--	--	--	--	--	--	--	--	--	--	--	--	--	--	-	-	-
CL10026.Contig2_F0463-PN	953	280	18.6073	gi|460405589|ref|XP_004248258.1|	6e-50	PREDICTED: early nodulin-like protein 1-like [Solanum lycopersicum]	--	--	--	sp|Q5JNJ5|ENL1_ORYSJ	4e-36	Early nodulin-like protein 1 OS=Oryza sativa subsp. japonica GN=ENODL1 PE=1 SV=1	--	--	--	--	K12418	1e-06	cre:CHLREDRAFT_32523	fatty acid desaturase (delta-4 desaturase) [EC:1.14.19.-]	-	-	GO:0005886//plasma membrane
CL10027.Contig2_F0463-PN	5333	919	10.9134	gi|359488066|ref|XP_002263799.2|	0	PREDICTED: uncharacterized protein LOC100244360 [Vitis vinifera]	gi|359488065|ref|XM_002263763.2|	4e-75	PREDICTED: Vitis vinifera uncharacterized LOC100244360 (LOC100244360), mRNA	sp|A4PBL4|RAD54_ORYSJ	3e-68	DNA repair and recombination protein RAD54 OS=Oryza sativa subsp. japonica GN=RAD54 PE=1 SV=1	SPAC15A10.03c	1e-63	COG0553	Superfamily II DNA/RNA helicases, SNF2 family	K10779	0	bdi:100835235	transcriptional regulator ATRX [EC:3.6.4.12]	GO:0000911//cytokinesis by cell plate formation;GO:0000226//microtubule cytoskeleton organization;GO:0009630//gravitropism;GO:0010048//vernalization response	GO:0004386//helicase activity;GO:0003677//DNA binding;GO:0005524//ATP binding	-
CL10028.Contig1_F0463-PN	1503	798	33.625	gi|313103463|gb|ADR31547.1|	8e-174	mitogen-activated protein kinase kinase 6 [Gossypium hirsutum] >gi|313103465|gb|ADR31548.1| mitogen-activated protein kinase kinase 6 [Gossypium hirsutum]	gi|405778416|gb|JX297554.1|	6e-71	Brachypodium distachyon MKK6.1 mRNA, complete cds	sp|Q5QN75|M2K1_ORYSJ	2e-165	Mitogen-activated protein kinase kinase 1 OS=Oryza sativa subsp. japonica GN=MEK1 PE=1 SV=1	ECU01g0630	3e-28	COG0515	Serine/threonine protein kinase	K04368	1e-166	sbi:SORBI_03g033190	mitogen-activated protein kinase kinase 1 [EC:2.7.12.2]	GO:0006468//protein phosphorylation	GO:0005524//ATP binding;GO:0004674//protein serine/threonine kinase activity	-
CL10029.Contig1_F0463-PN	2067	469	14.3698	gi|296083931|emb|CBI24319.3|	0	unnamed protein product [Vitis vinifera]	gi|359479161|ref|XM_002268300.2|	2e-28	PREDICTED: Vitis vinifera nucleolar complex protein 2 homolog-like (LOC100247894), mRNA	sp|Q9ZPV5|NOC2L_ARATH	0	Nucleolar complex protein 2 homolog OS=Arabidopsis thaliana GN=At2g18220 PE=2 SV=2	YOR206w	5e-60	COG5604	Uncharacterized conserved protein	K14833	0	vvi:100247894	nucleolar complex protein 2	GO:0042991//transcription factor import into nucleus;GO:0009220//pyrimidine ribonucleotide biosynthetic process	GO:0005488//binding;GO:0016491//oxidoreductase activity	GO:0005829//cytosol;GO:0005634//nucleus
CL1003.Contig1_F0463-PN	2111	16	0.48	gi|255564617|ref|XP_002523303.1|	0	ATP binding protein, putative [Ricinus communis] >gi|223537391|gb|EEF39019.1| ATP binding protein, putative [Ricinus communis]	gi|270135168|gb|BT102120.1|	2e-19	Picea glauca clone GQ0166_N04 mRNA sequence	sp|Q9LNJ9|FKGP_ARATH	0	Bifunctional fucokinase/fucose pyrophosphorylase OS=Arabidopsis thaliana GN=FKGP PE=1 SV=2	CAC3055	3e-21	COG2605	Predicted kinase related to galactokinase and mevalonate kinase	K05305	0	rcu:RCOM_0716030	fucokinase [EC:2.7.1.52]	GO:0030244//cellulose biosynthetic process;GO:0042352//GDP-L-fucose salvage;GO:0016310//phosphorylation;GO:0048193//Golgi vesicle transport	GO:0050201//fucokinase activity;GO:0005524//ATP binding;GO:0004335//galactokinase activity;GO:0047341//fucose-1-phosphate guanylyltransferase activity	GO:0005737//cytoplasm
CL1003.Contig2_F0463-PN	3716	425	7.2432	gi|462417375|gb|EMJ22112.1|	0	hypothetical protein PRUPE_ppa000586mg [Prunus persica]	gi|225470961|ref|XM_002264505.1|	1e-21	PREDICTED: Vitis vinifera bifunctional fucokinase/fucose pyrophosphorylase-like (LOC100258719), mRNA	sp|Q9LNJ9|FKGP_ARATH	0	Bifunctional fucokinase/fucose pyrophosphorylase OS=Arabidopsis thaliana GN=FKGP PE=1 SV=2	CAC3055	5e-21	COG2605	Predicted kinase related to galactokinase and mevalonate kinase	K05305	0	gmx:100803620	fucokinase [EC:2.7.1.52]	GO:0030244//cellulose biosynthetic process;GO:0042352//GDP-L-fucose salvage;GO:0016310//phosphorylation;GO:0048193//Golgi vesicle transport	GO:0050201//fucokinase activity;GO:0005524//ATP binding;GO:0004335//galactokinase activity;GO:0047341//fucose-1-phosphate guanylyltransferase activity	GO:0005737//cytoplasm
CL10031.Contig1_F0463-PN	1081	70	4.101	--	--	--	--	--	--	--	--	--	--	--	--	--	--	--	--	--	-	-	-
CL10033.Contig2_F0463-PN	1739	529	19.2652	gi|225461632|ref|XP_002285388.1|	8e-106	PREDICTED: uncharacterized protein At3g15000, mitochondrial [Vitis vinifera]	gi|460413014|ref|XM_004251843.1|	3e-42	PREDICTED: Solanum lycopersicum uncharacterized LOC101259714 (LOC101259714), mRNA	sp|Q9LKA5|UMP1_ARATH	3e-94	Uncharacterized protein At3g15000, mitochondrial OS=Arabidopsis thaliana GN=At3g15000 PE=1 SV=1	--	--	--	--	K06236	3e-13	pop:POPTR_584471	collagen, type I/II/III/V/XI, alpha	-	-	-
CL10034.Contig1_F0463-PN	1076	74	4.3555	--	--	--	--	--	--	--	--	--	--	--	--	--	--	--	--	--	-	-	-
CL10035.Contig1_F0463-PN	2513	480	12.0967	gi|462396605|gb|EMJ02404.1|	0	hypothetical protein PRUPE_ppa001912mg [Prunus persica]	gi|224128465|ref|XM_002320303.1|	1e-39	Populus trichocarpa tubulin gamma complex-associated protein (TUBGCP5), mRNA	sp|Q9SC88|GCP4_MEDTR	0	Gamma-tubulin complex component 4 homolog OS=Medicago truncatula GN=85P PE=2 SV=1	--	--	--	--	--	--	--	--	GO:0040007//growth;GO:0009909//regulation of flower development;GO:0048449//floral organ formation;GO:0016570//histone modification;GO:0043622//cortical microtubule organization;GO:0007020//microtubule nucleation	GO:0015631//tubulin binding	GO:0005815//microtubule organizing center;GO:0005739//mitochondrion;GO:0000922//spindle pole;GO:0045298//tubulin complex;GO:0009506//plasmodesma
CL10038.Contig1_F0463-PN	1061	220	13.1318	gi|225440870|ref|XP_002276587.1|	1e-31	PREDICTED: uncharacterized protein LOC100244210 [Vitis vinifera]	--	--	--	sp|Q9FPQ6|GP1_CHLRE	9e-11	Vegetative cell wall protein gp1 OS=Chlamydomonas reinhardtii GN=GP1 PE=2 SV=1	Cgl1939	7e-08	COG0532	Translation initiation factor 2 (IF-2; GTPase)	K01115	4e-10	vcn:VOLCADRAFT_99471	phospholipase D [EC:3.1.4.4]	-	-	-
CL10038.Contig2_F0463-PN	813	385	29.9908	gi|225440870|ref|XP_002276587.1|	1e-23	PREDICTED: uncharacterized protein LOC100244210 [Vitis vinifera]	gi|194239064|emb|AM932682.1|	1e-06	Triticum aestivum 3B chromosome, clone BAC TA3B63B7	sp|Q9FPQ6|GP1_CHLRE	5e-13	Vegetative cell wall protein gp1 OS=Chlamydomonas reinhardtii GN=GP1 PE=2 SV=1	Cgl1939	7e-10	COG0532	Translation initiation factor 2 (IF-2; GTPase)	K01115	5e-12	vcn:VOLCADRAFT_99471	phospholipase D [EC:3.1.4.4]	GO:0044237//cellular metabolic process	-	-
CL10039.Contig1_F0463-PN	1360	278	12.9457	gi|225443347|ref|XP_002264902.1|	2e-143	PREDICTED: uncharacterized protein LOC100253108 isoform 1 [Vitis vinifera] >gi|297735773|emb|CBI18460.3| unnamed protein product [Vitis vinifera]	gi|470136069|ref|XM_004303776.1|	8e-98	PREDICTED: Fragaria vesca subsp. vesca uncharacterized LOC101291644 (LOC101291644), mRNA	--	--	--	PA4388	7e-12	COG0748	Putative heme iron utilization protein	--	--	--	--	GO:0055114//oxidation-reduction process	GO:0004733//pyridoxamine-phosphate oxidase activity;GO:0010181//FMN binding	GO:0005634//nucleus;GO:0009536//plastid
CL10039.Contig3_F0463-PN	978	16	1.0361	gi|356523451|ref|XP_003530352.1|	1e-116	PREDICTED: uncharacterized protein LOC100775527 [Glycine max]	gi|470136069|ref|XM_004303776.1|	8e-88	PREDICTED: Fragaria vesca subsp. vesca uncharacterized LOC101291644 (LOC101291644), mRNA	--	--	--	PA4388	4e-12	COG0748	Putative heme iron utilization protein	--	--	--	--	GO:0055114//oxidation-reduction process	GO:0004733//pyridoxamine-phosphate oxidase activity;GO:0010181//FMN binding	GO:0005634//nucleus;GO:0009536//plastid
CL1004.Contig10_F0463-PN	1975	9	0.2886	gi|462417024|gb|EMJ21761.1|	2e-44	hypothetical protein PRUPE_ppa003298mg [Prunus persica]	--	--	--	sp|Q9M1I2|PTR46_ARATH	2e-22	Probable peptide/nitrate transporter At3g54450 OS=Arabidopsis thaliana GN=At3g54450 PE=2 SV=1	--	--	--	--	K14638	4e-22	gmx:100816253	solute carrier family 15 (peptide/histidine transporter), member 3/4	-	-	-
CL1004.Contig11_F0463-PN	2719	43	1.0016	gi|462417024|gb|EMJ21761.1|	3e-53	hypothetical protein PRUPE_ppa003298mg [Prunus persica]	--	--	--	sp|Q9M1I2|PTR46_ARATH	8e-36	Probable peptide/nitrate transporter At3g54450 OS=Arabidopsis thaliana GN=At3g54450 PE=2 SV=1	--	--	--	--	K14638	7e-32	sbi:SORBI_01g009890	solute carrier family 15 (peptide/histidine transporter), member 3/4	-	-	-
CL1004.Contig12_F0463-PN	2510	90	2.2708	gi|224090809|ref|XP_002309091.1|	2e-63	predicted protein [Populus trichocarpa] >gi|222855067|gb|EEE92614.1| predicted protein [Populus trichocarpa]	--	--	--	sp|Q9M331|PTR45_ARATH	7e-55	Probable peptide/nitrate transporter At3g53960 OS=Arabidopsis thaliana GN=At3g53960 PE=2 SV=2	--	--	--	--	K14638	4e-48	sbi:SORBI_01g009890	solute carrier family 15 (peptide/histidine transporter), member 3/4	-	-	-
CL1004.Contig13_F0463-PN	2624	38	0.9171	gi|462417024|gb|EMJ21761.1|	1e-52	hypothetical protein PRUPE_ppa003298mg [Prunus persica]	--	--	--	sp|Q9M1I2|PTR46_ARATH	4e-35	Probable peptide/nitrate transporter At3g54450 OS=Arabidopsis thaliana GN=At3g54450 PE=2 SV=1	--	--	--	--	K14638	2e-31	sbi:SORBI_01g009890	solute carrier family 15 (peptide/histidine transporter), member 3/4	-	-	-
CL1004.Contig14_F0463-PN	2605	104	2.5284	gi|462417024|gb|EMJ21761.1|	1e-58	hypothetical protein PRUPE_ppa003298mg [Prunus persica]	--	--	--	sp|Q9M331|PTR45_ARATH	2e-51	Probable peptide/nitrate transporter At3g53960 OS=Arabidopsis thaliana GN=At3g53960 PE=2 SV=2	--	--	--	--	K14638	6e-47	sbi:SORBI_01g009890	solute carrier family 15 (peptide/histidine transporter), member 3/4	-	-	-
CL1004.Contig1_F0463-PN	901	10	0.7029	gi|224090809|ref|XP_002309091.1|	2e-16	predicted protein [Populus trichocarpa] >gi|222855067|gb|EEE92614.1| predicted protein [Populus trichocarpa]	--	--	--	sp|Q9M331|PTR45_ARATH	9e-14	Probable peptide/nitrate transporter At3g53960 OS=Arabidopsis thaliana GN=At3g53960 PE=2 SV=2	--	--	--	--	K14638	3e-07	rcu:RCOM_0730410	solute carrier family 15 (peptide/histidine transporter), member 3/4	-	-	-
CL1004.Contig2_F0463-PN	889	54	3.8469	gi|15224397|ref|NP_181326.1|	2e-15	putative peptide/nitrate transporter [Arabidopsis thaliana] >gi|310947295|sp|P0CI03.1|PTR28_ARATH RecName: Full=Putative peptide/nitrate transporter At2g37900 >gi|330254369|gb|AEC09463.1| putative peptide/nitrate transporter [Arabidopsis thaliana]	--	--	--	sp|Q9M331|PTR45_ARATH	4e-12	Probable peptide/nitrate transporter At3g53960 OS=Arabidopsis thaliana GN=At3g53960 PE=2 SV=2	--	--	--	--	K14638	2e-06	smo:SELMODRAFT_97812	solute carrier family 15 (peptide/histidine transporter), member 3/4	-	-	GO:0016020//membrane
CL1004.Contig3_F0463-PN	2605	59	1.4344	gi|224090809|ref|XP_002309091.1|	1e-63	predicted protein [Populus trichocarpa] >gi|222855067|gb|EEE92614.1| predicted protein [Populus trichocarpa]	--	--	--	sp|Q9M331|PTR45_ARATH	3e-54	Probable peptide/nitrate transporter At3g53960 OS=Arabidopsis thaliana GN=At3g53960 PE=2 SV=2	--	--	--	--	K14638	5e-48	sbi:SORBI_01g009890	solute carrier family 15 (peptide/histidine transporter), member 3/4	-	-	-
CL1004.Contig4_F0463-PN	1837	143	4.93	gi|462417024|gb|EMJ21761.1|	4e-50	hypothetical protein PRUPE_ppa003298mg [Prunus persica]	--	--	--	sp|Q9M331|PTR45_ARATH	2e-42	Probable peptide/nitrate transporter At3g53960 OS=Arabidopsis thaliana GN=At3g53960 PE=2 SV=2	--	--	--	--	K14638	1e-35	sbi:SORBI_01g009890	solute carrier family 15 (peptide/histidine transporter), member 3/4	-	-	-
CL1004.Contig5_F0463-PN	2612	240	5.8191	gi|462417024|gb|EMJ21761.1|	3e-53	hypothetical protein PRUPE_ppa003298mg [Prunus persica]	--	--	--	sp|Q8VZE2|PTR22_ARATH	4e-39	Probable peptide/nitrate transporter At1g72120 OS=Arabidopsis thaliana GN=At1g72120 PE=2 SV=2	--	--	--	--	K14638	7e-32	sbi:SORBI_01g009890	solute carrier family 15 (peptide/histidine transporter), member 3/4	-	-	-
CL1004.Contig6_F0463-PN	2510	39	0.984	gi|462417024|gb|EMJ21761.1|	3e-58	hypothetical protein PRUPE_ppa003298mg [Prunus persica]	--	--	--	sp|Q9M331|PTR45_ARATH	8e-51	Probable peptide/nitrate transporter At3g53960 OS=Arabidopsis thaliana GN=At3g53960 PE=2 SV=2	--	--	--	--	K14638	1e-46	sbi:SORBI_01g009890	solute carrier family 15 (peptide/histidine transporter), member 3/4	-	-	-
CL1004.Contig7_F0463-PN	1834	10	0.3453	gi|462417024|gb|EMJ21761.1|	2e-37	hypothetical protein PRUPE_ppa003298mg [Prunus persica]	--	--	--	sp|Q8VZE2|PTR22_ARATH	6e-21	Probable peptide/nitrate transporter At1g72120 OS=Arabidopsis thaliana GN=At1g72120 PE=2 SV=2	--	--	--	--	K14638	2e-15	gmx:100816253	solute carrier family 15 (peptide/histidine transporter), member 3/4	-	-	-
CL1004.Contig8_F0463-PN	1406	11	0.4955	gi|224090809|ref|XP_002309091.1|	6e-22	predicted protein [Populus trichocarpa] >gi|222855067|gb|EEE92614.1| predicted protein [Populus trichocarpa]	--	--	--	sp|Q9M331|PTR45_ARATH	3e-19	Probable peptide/nitrate transporter At3g53960 OS=Arabidopsis thaliana GN=At3g53960 PE=2 SV=2	--	--	--	--	K14638	4e-11	sbi:SORBI_01g009890	solute carrier family 15 (peptide/histidine transporter), member 3/4	-	-	-
CL1004.Contig9_F0463-PN	1873	42	1.4201	gi|462417024|gb|EMJ21761.1|	1e-49	hypothetical protein PRUPE_ppa003298mg [Prunus persica]	--	--	--	sp|Q9M331|PTR45_ARATH	7e-44	Probable peptide/nitrate transporter At3g53960 OS=Arabidopsis thaliana GN=At3g53960 PE=2 SV=2	--	--	--	--	K14638	2e-36	mtr:MTR_4g015080	solute carrier family 15 (peptide/histidine transporter), member 3/4	-	-	-
CL10042.Contig1_F0463-PN	635	75	7.4801	gi|84453206|dbj|BAE71200.1|	3e-28	hypothetical protein [Trifolium pratense]	gi|302798287|ref|XM_002980858.1|	8e-10	Selaginella moellendorffii glycosyltransferase-like protein (GT31C3-2), mRNA	--	--	--	--	--	--	--	--	--	--	--	-	-	-
CL10043.Contig2_F0463-PN	5092	885	11.0071	gi|359481183|ref|XP_003632587.1|	0	PREDICTED: regulatory-associated protein of TOR 1-like isoform 1 [Vitis vinifera] >gi|297735579|emb|CBI18073.3| unnamed protein product [Vitis vinifera]	gi|359481184|ref|XM_003632540.1|	1e-133	PREDICTED: Vitis vinifera regulatory-associated protein of TOR 1-like, transcript variant 2 (LOC100261889), mRNA	sp|Q93YQ1|RTOR1_ARATH	0	Regulatory-associated protein of TOR 1 OS=Arabidopsis thaliana GN=RAPTOR1 PE=1 SV=1	--	--	--	--	K07204	0	vvi:100261889	regulatory associated protein of mTOR	GO:0000911//cytokinesis by cell plate formation;GO:0045595//regulation of cell differentiation;GO:0016049//cell growth;GO:0010431//seed maturation;GO:0009880//embryonic pattern specification;GO:0010072//primary shoot apical meristem specification;GO:0010228//vegetative to reproductive phase transition of meristem;GO:0007062//sister chromatid cohesion;GO:0006487//protein N-linked glycosylation	GO:0005515//protein binding;GO:0000166//nucleotide binding	GO:0080008//Cul4-RING ubiquitin ligase complex
CL10043.Contig3_F0463-PN	4181	20	0.3029	gi|359481183|ref|XP_003632587.1|	0	PREDICTED: regulatory-associated protein of TOR 1-like isoform 1 [Vitis vinifera] >gi|297735579|emb|CBI18073.3| unnamed protein product [Vitis vinifera]	gi|359481184|ref|XM_003632540.1|	1e-133	PREDICTED: Vitis vinifera regulatory-associated protein of TOR 1-like, transcript variant 2 (LOC100261889), mRNA	sp|Q93YQ1|RTOR1_ARATH	0	Regulatory-associated protein of TOR 1 OS=Arabidopsis thaliana GN=RAPTOR1 PE=1 SV=1	--	--	--	--	K07204	0	vvi:100261889	regulatory associated protein of mTOR	GO:0000911//cytokinesis by cell plate formation;GO:0045595//regulation of cell differentiation;GO:0016049//cell growth;GO:0010431//seed maturation;GO:0009880//embryonic pattern specification;GO:0010072//primary shoot apical meristem specification;GO:0010228//vegetative to reproductive phase transition of meristem;GO:0007062//sister chromatid cohesion;GO:0006487//protein N-linked glycosylation	GO:0005515//protein binding;GO:0000166//nucleotide binding	GO:0080008//Cul4-RING ubiquitin ligase complex
CL10044.Contig1_F0463-PN	709	47	4.1983	--	--	--	--	--	--	--	--	--	--	--	--	--	--	--	--	--	-	-	-
CL10045.Contig1_F0463-PN	953	0	0	gi|470111020|ref|XP_004291752.1|	5e-31	PREDICTED: pseudouridine-5&apos;-phosphate glycosidase-like isoform 2 [Fragaria vesca subsp. vesca]	gi|449476123|ref|XM_004154599.1|	5e-09	PREDICTED: Cucumis sativus pseudouridine-5'-phosphate glycosidase-like (LOC101225434), mRNA	--	--	--	lin2434	2e-15	COG2313	Uncharacterized enzyme involved in pigment biosynthesis	--	--	--	--	GO:0008152//metabolic process	GO:0016798//hydrolase activity, acting on glycosyl bonds	GO:0005777//peroxisome;GO:0009507//chloroplast;GO:0005886//plasma membrane
CL10045.Contig2_F0463-PN	956	2	0.1325	gi|470111020|ref|XP_004291752.1|	5e-31	PREDICTED: pseudouridine-5&apos;-phosphate glycosidase-like isoform 2 [Fragaria vesca subsp. vesca]	gi|449476123|ref|XM_004154599.1|	5e-09	PREDICTED: Cucumis sativus pseudouridine-5'-phosphate glycosidase-like (LOC101225434), mRNA	--	--	--	lin2434	2e-15	COG2313	Uncharacterized enzyme involved in pigment biosynthesis	--	--	--	--	GO:0008152//metabolic process	GO:0016798//hydrolase activity, acting on glycosyl bonds	GO:0005777//peroxisome;GO:0009507//chloroplast;GO:0005886//plasma membrane
CL10045.Contig3_F0463-PN	1646	6	0.2309	gi|449442563|ref|XP_004139051.1|	7e-129	PREDICTED: pseudouridine-5&apos;-phosphate glycosidase-like [Cucumis sativus]	gi|359479141|ref|XM_002266918.2|	5e-13	PREDICTED: Vitis vinifera pseudouridine-5'-phosphate glycosidase-like (LOC100247897), mRNA	--	--	--	SA0301	2e-82	COG2313	Uncharacterized enzyme involved in pigment biosynthesis	--	--	--	--	GO:0008152//metabolic process	GO:0016798//hydrolase activity, acting on glycosyl bonds	GO:0005777//peroxisome;GO:0009507//chloroplast;GO:0005886//plasma membrane
CL10045.Contig4_F0463-PN	1649	20	0.7681	gi|449442563|ref|XP_004139051.1|	7e-129	PREDICTED: pseudouridine-5&apos;-phosphate glycosidase-like [Cucumis sativus]	gi|359479141|ref|XM_002266918.2|	5e-13	PREDICTED: Vitis vinifera pseudouridine-5'-phosphate glycosidase-like (LOC100247897), mRNA	--	--	--	SA0301	2e-82	COG2313	Uncharacterized enzyme involved in pigment biosynthesis	--	--	--	--	GO:0008152//metabolic process	GO:0016798//hydrolase activity, acting on glycosyl bonds	GO:0005777//peroxisome;GO:0009507//chloroplast;GO:0005886//plasma membrane
CL10046.Contig1_F0463-PN	341	9	1.6715	--	--	--	--	--	--	--	--	--	--	--	--	--	--	--	--	--	-	-	-
CL10049.Contig1_F0463-PN	398	15	2.3869	--	--	--	gi|37989591|dbj|AK119968.1|	2e-15	Oryza sativa Japonica Group cDNA clone:002-184-D12, full insert sequence	--	--	--	--	--	--	--	--	--	--	--	-	-	-
CL1005.Contig1_F0463-PN	1214	2238	116.751	gi|359488616|ref|XP_002264598.2|	2e-151	PREDICTED: cytochrome c1-1, heme protein, mitochondrial-like [Vitis vinifera] >gi|296090253|emb|CBI40072.3| unnamed protein product [Vitis vinifera]	gi|359483001|ref|XM_002285276.2|	1e-135	PREDICTED: Vitis vinifera cytochrome c1-1, heme protein, mitochondrial-like (LOC100261810), mRNA	sp|P25076|CY11_SOLTU	1e-147	Cytochrome c1-1, heme protein, mitochondrial OS=Solanum tuberosum GN=CYCL PE=2 SV=1	YOR065w	3e-78	COG2857	Cytochrome c1	K00413	4e-153	vvi:100250724	ubiquinol-cytochrome c reductase cytochrome c1 subunit	GO:0006122//mitochondrial electron transport, ubiquinol to cytochrome c	GO:0005506//iron ion binding;GO:0020037//heme binding;GO:0045153//electron transporter, transferring electrons within CoQH2-cytochrome c reductase complex activity	GO:0005773//vacuole;GO:0005750//mitochondrial respiratory chain complex III;GO:0005886//plasma membrane;GO:0009536//plastid
CL10051.Contig1_F0463-PN	1223	443	22.9401	gi|380845202|gb|AFE84656.1|	5e-135	cinnamoyl CoA reductase [Salvia miltiorrhiza]	gi|349712400|emb|FQ396672.1|	2e-18	Vitis vinifera clone SS0AEB9YD05	sp|Q9S9N9|CCR1_ARATH	5e-66	Cinnamoyl-CoA reductase 1 OS=Arabidopsis thaliana GN=CCR1 PE=1 SV=1	mll1975	2e-27	COG0451	Nucleoside-diphosphate-sugar epimerases	K09753	2e-72	pop:POPTR_814849	cinnamoyl-CoA reductase [EC:1.2.1.44]	GO:0019761//glucosinolate biosynthetic process;GO:0009809//lignin biosynthetic process;GO:0055114//oxidation-reduction process	GO:0016621//cinnamoyl-CoA reductase activity;GO:0045552//dihydrokaempferol 4-reductase activity;GO:0050662//coenzyme binding;GO:0000166//nucleotide binding	GO:0005829//cytosol
CL10052.Contig1_F0463-PN	736	31	2.6675	--	--	--	--	--	--	--	--	--	--	--	--	--	--	--	--	--	-	-	-
CL10053.Contig1_F0463-PN	3135	145	2.9292	gi|225444055|ref|XP_002264075.1|	1e-122	PREDICTED: WPP domain-associated protein-like [Vitis vinifera]	--	--	--	sp|Q5BQN5|WAP_SOLLC	8e-104	WPP domain-associated protein (Fragment) OS=Solanum lycopersicum GN=WAP PE=1 SV=1	YHR023w	3e-13	COG5022	Myosin heavy chain	K10400	4e-10	rcu:RCOM_0773970	kinesin family member 15	-	-	GO:0043231//intracellular membrane-bounded organelle;GO:0044444//cytoplasmic part
CL10053.Contig2_F0463-PN	3234	88	1.7233	gi|225444055|ref|XP_002264075.1|	2e-122	PREDICTED: WPP domain-associated protein-like [Vitis vinifera]	--	--	--	sp|Q5BQN5|WAP_SOLLC	6e-103	WPP domain-associated protein (Fragment) OS=Solanum lycopersicum GN=WAP PE=1 SV=1	YHR023w	1e-13	COG5022	Myosin heavy chain	K10400	4e-10	rcu:RCOM_0773970	kinesin family member 15	-	-	GO:0043231//intracellular membrane-bounded organelle;GO:0044444//cytoplasmic part
CL10056.Contig2_F0463-PN	484	46	6.0191	gi|224115550|ref|XP_002317063.1|	1e-10	predicted protein [Populus trichocarpa] >gi|222860128|gb|EEE97675.1| predicted protein [Populus trichocarpa]	--	--	--	--	--	--	--	--	--	--	K01514	1e-11	pop:POPTR_772170	exopolyphosphatase [EC:3.6.1.11]	-	-	-
CL10058.Contig1_F0463-PN	403	88	13.8292	--	--	--	--	--	--	--	--	--	--	--	--	--	--	--	--	--	-	-	-
CL10059.Contig1_F0463-PN	931	49	3.3332	gi|313471750|sp|A1EC31.1|TDIF_ZINEL	3e-08	RecName: Full=CLAVATA3/ESR (CLE)-related protein TDIF; AltName: Full=Tracheary element differentiation inhibitory factor; Contains: RecName: Full=TDIFp; Flags: Precursor >gi|119366570|gb|ABL67522.1| CLAVATA3/ESR-related protein precursor [Zinnia violacea]	--	--	--	sp|A1EC31|TDIF_ZINEL	1e-09	CLAVATA3/ESR (CLE)-related protein TDIF OS=Zinnia elegans GN=TDIF PE=1 SV=1	--	--	--	--	--	--	--	--	-	-	-
CL10059.Contig2_F0463-PN	752	24	2.0212	gi|313471750|sp|A1EC31.1|TDIF_ZINEL	2e-08	RecName: Full=CLAVATA3/ESR (CLE)-related protein TDIF; AltName: Full=Tracheary element differentiation inhibitory factor; Contains: RecName: Full=TDIFp; Flags: Precursor >gi|119366570|gb|ABL67522.1| CLAVATA3/ESR-related protein precursor [Zinnia violacea]	--	--	--	sp|A1EC31|TDIF_ZINEL	8e-10	CLAVATA3/ESR (CLE)-related protein TDIF OS=Zinnia elegans GN=TDIF PE=1 SV=1	--	--	--	--	--	--	--	--	-	-	-
CL1006.Contig1_F0463-PN	1819	1116	38.8552	gi|224123628|ref|XP_002330168.1|	8e-11	predicted protein [Populus trichocarpa] >gi|118485255|gb|ABK94487.1| unknown [Populus trichocarpa] >gi|222871624|gb|EEF08755.1| predicted protein [Populus trichocarpa]	gi|224923150|gb|AC235386.1|	9e-06	Glycine max strain Williams 82 clone GM_WBb0115I18, complete sequence	--	--	--	--	--	--	--	--	--	--	--	-	-	GO:0016021//integral to membrane
CL10060.Contig1_F0463-PN	1190	202	10.7503	gi|225441254|ref|XP_002273990.1|	3e-64	PREDICTED: two-component response regulator ARR9 [Vitis vinifera]	gi|115442280|ref|NM_001051955.1|	2e-33	Oryza sativa Japonica Group Os01g0952500 (Os01g0952500) mRNA, complete cds	sp|O80366|ARR9_ARATH	2e-60	Two-component response regulator ARR9 OS=Arabidopsis thaliana GN=ARR9 PE=1 SV=1	AGc2387	2e-11	COG3706	Response regulator containing a CheY-like receiver domain and a GGDEF domain	K14492	2e-65	vvi:100243627	two-component response regulator ARR-A family	GO:0010162//seed dormancy process;GO:0000160//two-component signal transduction system (phosphorelay);GO:0035556//intracellular signal transduction;GO:0006355//regulation of transcription, DNA-dependent;GO:0007623//circadian rhythm;GO:0009740//gibberellic acid mediated signaling pathway;GO:0009736//cytokinin mediated signaling pathway	GO:0000156//phosphorelay response regulator activity;GO:0005515//protein binding	GO:0005634//nucleus
CL10061.Contig1_F0463-PN	1535	131	5.4048	gi|225430287|ref|XP_002285114.1|	4e-37	PREDICTED: uncharacterized protein LOC100254371 isoform 1 [Vitis vinifera]	gi|470134980|ref|XM_004303263.1|	2e-06	PREDICTED: Fragaria vesca subsp. vesca uncharacterized LOC101299394 (LOC101299394), mRNA	--	--	--	--	--	--	--	--	--	--	--	-	-	-
CL10061.Contig3_F0463-PN	812	18	1.4039	gi|225430287|ref|XP_002285114.1|	8e-37	PREDICTED: uncharacterized protein LOC100254371 isoform 1 [Vitis vinifera]	gi|470134980|ref|XM_004303263.1|	1e-06	PREDICTED: Fragaria vesca subsp. vesca uncharacterized LOC101299394 (LOC101299394), mRNA	--	--	--	--	--	--	--	--	--	--	--	-	-	-
CL10061.Contig4_F0463-PN	1088	42	2.4448	gi|225430287|ref|XP_002285114.1|	2e-37	PREDICTED: uncharacterized protein LOC100254371 isoform 1 [Vitis vinifera]	gi|470134980|ref|XM_004303263.1|	1e-06	PREDICTED: Fragaria vesca subsp. vesca uncharacterized LOC101299394 (LOC101299394), mRNA	--	--	--	--	--	--	--	--	--	--	--	-	-	-
CL10063.Contig2_F0463-PN	1368	1069	49.4891	gi|449434616|ref|XP_004135092.1|	3e-127	PREDICTED: homocysteine S-methyltransferase 1-like [Cucumis sativus] >gi|449493450|ref|XP_004159294.1| PREDICTED: homocysteine S-methyltransferase 1-like [Cucumis sativus]	gi|356526644|ref|XM_003531879.1|	7e-12	PREDICTED: Glycine max homocysteine S-methyltransferase 1-like (LOC100812265), mRNA	sp|Q9SDL7|HMT1_ARATH	6e-119	Homocysteine S-methyltransferase 1 OS=Arabidopsis thaliana GN=HMT-1 PE=1 SV=1	BS_ybgG	2e-66	COG2040	Homocysteine/selenocysteine methylase (S-methylmethionine-dependent)	K00547	1e-125	pop:POPTR_822134	homocysteine S-methyltransferase [EC:2.1.1.10]	GO:0009086//methionine biosynthetic process;GO:0032259//methylation	GO:0008898//homocysteine S-methyltransferase activity	GO:0005737//cytoplasm
CL10064.Contig2_F0463-PN	1874	6139	207.466	gi|470114191|ref|XP_004293300.1|	0	PREDICTED: 5&apos;-adenylylsulfate reductase 3, chloroplastic-like [Fragaria vesca subsp. vesca]	gi|357122678|ref|XM_003562994.1|	1e-103	PREDICTED: Brachypodium distachyon probable 5'-adenylylsulfate reductase 1, chloroplastic-like (LOC100828269), mRNA	sp|P92980|APR3_ARATH	0	5'-adenylylsulfate reductase 3, chloroplastic OS=Arabidopsis thaliana GN=APR3 PE=2 SV=2	PA1756	3e-76	COG0175	3'-phosphoadenosine 5'-phosphosulfate sulfotransferase (PAPS reductase)/FAD synthetase and related enzymes	K05907	0	vvi:100233045	adenylyl-sulfate reductase (glutathione) [EC:1.8.4.9]	GO:0045454//cell redox homeostasis;GO:0019344//cysteine biosynthetic process;GO:0019419//sulfate reduction	GO:0033741;GO:0004604//phosphoadenylyl-sulfate reductase (thioredoxin) activity	-
CL10065.Contig1_F0463-PN	1334	1447	68.6959	gi|359489983|ref|XP_003634006.1|	1e-91	PREDICTED: transcription factor MYB39-like [Vitis vinifera]	gi|225427158|ref|XM_002277535.1|	6e-34	PREDICTED: Vitis vinifera transcription factor MYB39-like (LOC100243804), mRNA	sp|Q8GWP0|MYB39_ARATH	5e-65	Transcription factor MYB39 OS=Arabidopsis thaliana GN=MYB39 PE=2 SV=1	ECU11g1690	3e-23	COG5147	Myb superfamily proteins, including transcription factors and mRNA splicing factors	K09422	2e-87	vvi:100243804	myb proto-oncogene protein, plant	GO:0009751//response to salicylic acid stimulus;GO:0009737//response to abscisic acid stimulus	-	-
CL10066.Contig1_F0463-PN	1596	45	1.7857	gi|460383278|ref|XP_004237357.1|	4e-134	PREDICTED: GTPase obg-like [Solanum lycopersicum]	gi|359478638|ref|XM_002281043.2|	2e-27	PREDICTED: Vitis vinifera GTP-binding protein 5-like (LOC100250212), mRNA	sp|Q9CAI1|DRG2_ARATH	1e-08	Developmentally regulated G-protein 2 OS=Arabidopsis thaliana GN=DRG2 PE=2 SV=1	aq_2069	9e-43	COG0536	Predicted GTPase	K03979	3e-76	ppp:PHYPADRAFT_14127	GTP-binding protein	GO:0006184//GTP catabolic process	GO:0000287//magnesium ion binding;GO:0003924//GTPase activity;GO:0005525//GTP binding	GO:0005739//mitochondrion
CL10066.Contig2_F0463-PN	1553	20	0.8156	gi|460383278|ref|XP_004237357.1|	1e-123	PREDICTED: GTPase obg-like [Solanum lycopersicum]	gi|470116660|ref|XM_004294448.1|	3e-08	PREDICTED: Fragaria vesca subsp. vesca GTPase obg-like, transcript variant 2 (LOC101293963), mRNA	--	--	--	aq_2069	1e-37	COG0536	Predicted GTPase	K03979	2e-64	ppp:PHYPADRAFT_14127	GTP-binding protein	GO:0006184//GTP catabolic process	GO:0000287//magnesium ion binding;GO:0003924//GTPase activity;GO:0005525//GTP binding	GO:0005739//mitochondrion
CL10067.Contig2_F0463-PN	1904	480	15.9659	gi|225438680|ref|XP_002277444.1|	0	PREDICTED: uncharacterized membrane protein At3g27390 [Vitis vinifera] >gi|296082433|emb|CBI21438.3| unnamed protein product [Vitis vinifera]	gi|460375685|ref|XM_004233587.1|	6e-13	PREDICTED: Solanum lycopersicum uncharacterized LOC101253252 (LOC101253252), mRNA	sp|Q8GUM4|Y3739_ARATH	6e-110	Uncharacterized membrane protein At3g27390 OS=Arabidopsis thaliana GN=At3g27390 PE=1 SV=2	--	--	--	--	--	--	--	--	-	-	GO:0016020//membrane;GO:0005576//extracellular region
CL10068.Contig1_F0463-PN	1391	3251	148.016	gi|451963244|gb|AGF90535.1|	7e-121	alpha-expansin 1 [Ammopiptanthus nanus]	gi|349715283|emb|FQ380585.1|	3e-60	Vitis vinifera clone SS0ACG48YE19	sp|Q9LDR9|EXP10_ARATH	2e-116	Expansin-A10 OS=Arabidopsis thaliana GN=EXPA10 PE=2 SV=1	--	--	--	--	--	--	--	--	GO:0009664//plant-type cell wall organization;GO:0010119//regulation of stomatal movement;GO:0010114//response to red light;GO:0006949//syncytium formation	-	GO:0009505//plant-type cell wall;GO:0005576//extracellular region;GO:0016020//membrane
CL1007.Contig1_F0463-PN	2610	79	1.9169	gi|255586379|ref|XP_002533837.1|	0	Nodulation receptor kinase precursor, putative [Ricinus communis] >gi|223526229|gb|EEF28551.1| Nodulation receptor kinase precursor, putative [Ricinus communis]	gi|356570022|ref|XM_003553144.1|	2e-35	PREDICTED: Glycine max probable inactive receptor kinase At5g58300-like (LOC100786831), mRNA	sp|Q9LVM0|Y5830_ARATH	0	Probable inactive receptor kinase At5g58300 OS=Arabidopsis thaliana GN=At5g58300 PE=1 SV=1	YAR019c	5e-14	COG0515	Serine/threonine protein kinase	K10576	1e-78	vvi:100250088	ubiquitin-conjugating enzyme E2 H [EC:6.3.2.19]	GO:0006468//protein phosphorylation;GO:0055114//oxidation-reduction process	GO:0050321//tau-protein kinase activity;GO:0005524//ATP binding;GO:0032440//2-alkenal reductase [NAD(P)] activity	GO:0016021//integral to membrane
CL1007.Contig2_F0463-PN	2673	248	5.8759	gi|255586379|ref|XP_002533837.1|	0	Nodulation receptor kinase precursor, putative [Ricinus communis] >gi|223526229|gb|EEF28551.1| Nodulation receptor kinase precursor, putative [Ricinus communis]	gi|356570022|ref|XM_003553144.1|	1e-42	PREDICTED: Glycine max probable inactive receptor kinase At5g58300-like (LOC100786831), mRNA	sp|Q9LVM0|Y5830_ARATH	0	Probable inactive receptor kinase At5g58300 OS=Arabidopsis thaliana GN=At5g58300 PE=1 SV=1	YAR019c	1e-13	COG0515	Serine/threonine protein kinase	K10576	1e-78	vvi:100250088	ubiquitin-conjugating enzyme E2 H [EC:6.3.2.19]	GO:0006468//protein phosphorylation;GO:0055114//oxidation-reduction process	GO:0050321//tau-protein kinase activity;GO:0005524//ATP binding;GO:0032440//2-alkenal reductase [NAD(P)] activity	GO:0016021//integral to membrane
CL1007.Contig3_F0463-PN	2612	44	1.0668	gi|255586379|ref|XP_002533837.1|	0	Nodulation receptor kinase precursor, putative [Ricinus communis] >gi|223526229|gb|EEF28551.1| Nodulation receptor kinase precursor, putative [Ricinus communis]	gi|356570022|ref|XM_003553144.1|	2e-35	PREDICTED: Glycine max probable inactive receptor kinase At5g58300-like (LOC100786831), mRNA	sp|Q9LVM0|Y5830_ARATH	0	Probable inactive receptor kinase At5g58300 OS=Arabidopsis thaliana GN=At5g58300 PE=1 SV=1	YAR019c	5e-14	COG0515	Serine/threonine protein kinase	K10576	1e-78	vvi:100250088	ubiquitin-conjugating enzyme E2 H [EC:6.3.2.19]	GO:0006468//protein phosphorylation;GO:0055114//oxidation-reduction process	GO:0050321//tau-protein kinase activity;GO:0005524//ATP binding;GO:0032440//2-alkenal reductase [NAD(P)] activity	GO:0016021//integral to membrane
CL10070.Contig1_F0463-PN	913	2249	156.004	gi|225448219|ref|XP_002269617.1|	1e-55	PREDICTED: ferredoxin-1, chloroplastic-like [Vitis vinifera]	gi|192335732|gb|EU829345.1|	5e-12	Linum usitatissimum clone LU0013H06 mRNA sequence	sp|P16972|FER2_ARATH	7e-54	Ferredoxin-2, chloroplastic OS=Arabidopsis thaliana GN=FD2 PE=1 SV=1	ssl0020	2e-37	COG0633	Ferredoxin	K02639	1e-56	vvi:100249080	ferredoxin	GO:0010155//regulation of proton transport;GO:0006098//pentose-phosphate shunt;GO:0010218//response to far red light;GO:0009688//abscisic acid biosynthetic process;GO:0009744//response to sucrose stimulus;GO:0010114//response to red light;GO:0010207//photosystem II assembly;GO:0080167//response to karrikin;GO:0042742//defense response to bacterium;GO:0009773//photosynthetic electron transport in …	GO:0009055//electron carrier activity;GO:0046872//metal ion binding;GO:0051537//2 iron, 2 sulfur cluster binding	GO:0009570//chloroplast stroma
CL10072.Contig1_F0463-PN	3671	3	0.0518	gi|225459209|ref|XP_002285742.1|	3e-77	PREDICTED: protein FAM91A1-like [Vitis vinifera]	gi|225459208|ref|XM_002285706.1|	5e-83	PREDICTED: Vitis vinifera protein FAM91A1-like (LOC100260892), mRNA	--	--	--	--	--	--	--	--	--	--	--	-	-	GO:0005634//nucleus
CL10072.Contig2_F0463-PN	4022	3	0.0472	gi|225459209|ref|XP_002285742.1|	1e-33	PREDICTED: protein FAM91A1-like [Vitis vinifera]	gi|225459208|ref|XM_002285706.1|	1e-136	PREDICTED: Vitis vinifera protein FAM91A1-like (LOC100260892), mRNA	--	--	--	--	--	--	--	--	--	--	--	-	-	GO:0005634//nucleus
CL10072.Contig3_F0463-PN	3488	6	0.1089	gi|225459209|ref|XP_002285742.1|	0	PREDICTED: protein FAM91A1-like [Vitis vinifera]	gi|225459208|ref|XM_002285706.1|	1e-153	PREDICTED: Vitis vinifera protein FAM91A1-like (LOC100260892), mRNA	--	--	--	--	--	--	--	--	--	--	--	-	-	GO:0005634//nucleus
CL10072.Contig5_F0463-PN	3718	44	0.7495	gi|225459209|ref|XP_002285742.1|	3e-77	PREDICTED: protein FAM91A1-like [Vitis vinifera]	gi|225459208|ref|XM_002285706.1|	5e-83	PREDICTED: Vitis vinifera protein FAM91A1-like (LOC100260892), mRNA	--	--	--	--	--	--	--	--	--	--	--	-	-	GO:0005634//nucleus
CL10072.Contig6_F0463-PN	4069	8	0.1245	gi|225459209|ref|XP_002285742.1|	1e-33	PREDICTED: protein FAM91A1-like [Vitis vinifera]	gi|225459208|ref|XM_002285706.1|	1e-136	PREDICTED: Vitis vinifera protein FAM91A1-like (LOC100260892), mRNA	--	--	--	--	--	--	--	--	--	--	--	-	-	GO:0005634//nucleus
CL10072.Contig7_F0463-PN	4252	3	0.0447	gi|225459209|ref|XP_002285742.1|	1e-33	PREDICTED: protein FAM91A1-like [Vitis vinifera]	gi|225459208|ref|XM_002285706.1|	5e-83	PREDICTED: Vitis vinifera protein FAM91A1-like (LOC100260892), mRNA	--	--	--	--	--	--	--	--	--	--	--	-	-	GO:0005634//nucleus
CL10072.Contig8_F0463-PN	4299	4	0.0589	gi|225459209|ref|XP_002285742.1|	1e-33	PREDICTED: protein FAM91A1-like [Vitis vinifera]	gi|225459208|ref|XM_002285706.1|	5e-83	PREDICTED: Vitis vinifera protein FAM91A1-like (LOC100260892), mRNA	--	--	--	--	--	--	--	--	--	--	--	-	-	GO:0005634//nucleus
CL10073.Contig2_F0463-PN	756	43	3.6022	--	--	--	--	--	--	--	--	--	--	--	--	--	--	--	--	--	-	-	-
CL10074.Contig2_F0463-PN	809	46	3.601	gi|224107277|ref|XP_002314431.1|	2e-40	predicted protein [Populus trichocarpa] >gi|222863471|gb|EEF00602.1| predicted protein [Populus trichocarpa]	--	--	--	sp|Q7XJ53|P2C35_ARATH	7e-33	Probable protein phosphatase 2C 35 OS=Arabidopsis thaliana GN=At3g06270 PE=2 SV=1	--	--	--	--	K04345	1e-25	ppp:PHYPADRAFT_185240	protein kinase A [EC:2.7.11.11]	-	GO:0004721//phosphoprotein phosphatase activity	GO:0005886//plasma membrane
CL10076.Contig2_F0463-PN	1258	92	4.6315	gi|356509450|ref|XP_003523462.1|	2e-119	PREDICTED: uncharacterized protein LOC100817333 [Glycine max]	gi|470109085|ref|XM_004290785.1|	5e-22	PREDICTED: Fragaria vesca subsp. vesca uncharacterized LOC101294815 (LOC101294815), mRNA	--	--	--	--	--	--	--	--	--	--	--	-	GO:0008270//zinc ion binding	GO:0005622//intracellular
CL10077.Contig3_F0463-PN	795	40	3.1865	gi|462396141|gb|EMJ01940.1|	8e-34	hypothetical protein PRUPE_ppa024484mg [Prunus persica]	gi|359475197|ref|XM_002282064.2|	2e-14	PREDICTED: Vitis vinifera DNA repair and recombination protein RAD54-like (LOC100246859), mRNA	sp|A4PBL4|RAD54_ORYSJ	1e-29	DNA repair and recombination protein RAD54 OS=Oryza sativa subsp. japonica GN=RAD54 PE=1 SV=1	--	--	--	--	K10875	3e-31	mtr:MTR_023s0022	DNA repair and recombination protein RAD54 and RAD54-like protein [EC:3.6.4.-]	GO:0043247//telomere maintenance in response to DNA damage;GO:0010332//response to gamma radiation;GO:0007131//reciprocal meiotic recombination;GO:0045003//double-strand break repair via synthesis-dependent strand annealing;GO:0016444//somatic cell DNA recombination;GO:0032204//regulation of telomere maintenance;GO:0010228//vegetative to reproductive phase transition of meristem;GO:0007140//male …	GO:0005515//protein binding;GO:0000166//nucleotide binding;GO:0016787//hydrolase activity;GO:0003676//nucleic acid binding	-
CL10078.Contig1_F0463-PN	2281	838	23.2668	gi|225461467|ref|XP_002285008.1|	0	PREDICTED: probable serine/threonine-protein kinase At1g54610-like [Vitis vinifera]	gi|225461466|ref|XM_002284972.1|	1e-112	PREDICTED: Vitis vinifera probable serine/threonine-protein kinase At1g54610-like (LOC100250348), mRNA	sp|F4I114|Y1960_ARATH	0	Probable serine/threonine-protein kinase At1g09600 OS=Arabidopsis thaliana GN=At1g09600 PE=2 SV=1	SPAC1687.15	9e-39	COG0515	Serine/threonine protein kinase	K08819	0	vvi:100240938	cyclin-dependent kinase 12/13 [EC:2.7.11.22 2.7.11.23]	GO:0006468//protein phosphorylation;GO:0051301//cell division	GO:0008353//RNA polymerase II carboxy-terminal domain kinase activity;GO:0005524//ATP binding	GO:0005886//plasma membrane;GO:0005634//nucleus
CL10079.Contig2_F0463-PN	933	247	16.7662	gi|356539873|ref|XP_003538417.1|	2e-50	PREDICTED: uncharacterized protein LOC100817502 [Glycine max]	--	--	--	--	--	--	--	--	--	--	--	--	--	--	-	-	-
CL10080.Contig1_F0463-PN	1777	33	1.1761	gi|225432650|ref|XP_002282170.1|	5e-117	PREDICTED: uncharacterized protein LOC100247799 [Vitis vinifera] >gi|297737041|emb|CBI26242.3| unnamed protein product [Vitis vinifera]	gi|224028802|gb|BT066580.1|	5e-07	Zea mays full-length cDNA clone ZM_BFb0028L03 mRNA, complete cds	sp|Q9LK03|PERK2_ARATH	1e-11	Proline-rich receptor-like protein kinase PERK2 OS=Arabidopsis thaliana GN=PERK2 PE=2 SV=3	--	--	--	--	K01115	3e-11	vcn:VOLCADRAFT_99471	phospholipase D [EC:3.1.4.4]	-	-	-
CL10080.Contig2_F0463-PN	1869	7	0.2372	gi|462419265|gb|EMJ23528.1|	2e-107	hypothetical protein PRUPE_ppa005970mg [Prunus persica]	gi|357113375|ref|XM_003558431.1|	9e-06	PREDICTED: Brachypodium distachyon SEC14 cytosolic factor-like (LOC100828426), mRNA	sp|Q9LK03|PERK2_ARATH	2e-11	Proline-rich receptor-like protein kinase PERK2 OS=Arabidopsis thaliana GN=PERK2 PE=2 SV=3	--	--	--	--	K01115	3e-11	vcn:VOLCADRAFT_99471	phospholipase D [EC:3.1.4.4]	-	-	GO:0005634//nucleus
CL10080.Contig4_F0463-PN	1194	12	0.6365	gi|462419265|gb|EMJ23528.1|	3e-48	hypothetical protein PRUPE_ppa005970mg [Prunus persica]	gi|357113375|ref|XM_003558431.1|	6e-06	PREDICTED: Brachypodium distachyon SEC14 cytosolic factor-like (LOC100828426), mRNA	sp|Q9LK03|PERK2_ARATH	9e-12	Proline-rich receptor-like protein kinase PERK2 OS=Arabidopsis thaliana GN=PERK2 PE=2 SV=3	--	--	--	--	K01115	2e-11	vcn:VOLCADRAFT_99471	phospholipase D [EC:3.1.4.4]	-	-	-
CL10081.Contig1_F0463-PN	1061	702	41.9025	gi|359491018|ref|XP_003634203.1|	2e-36	PREDICTED: uncharacterized protein LOC100853898 [Vitis vinifera] >gi|147815426|emb|CAN74749.1| hypothetical protein VITISV_021497 [Vitis vinifera] >gi|297734307|emb|CBI15554.3| unnamed protein product [Vitis vinifera]	--	--	--	sp|Q00423|HMGYA_SOYBN	3e-25	HMG-Y-related protein A OS=Glycine max PE=2 SV=1	Rv3876	5e-08	COG0455	ATPases involved in chromosome partitioning	K11275	2e-27	vvi:100259836	histone H1/5	-	-	-
CL10083.Contig2_F0463-PN	1032	324	19.8831	gi|225453197|ref|XP_002276497.1|	1e-76	PREDICTED: THO complex subunit 4 [Vitis vinifera] >gi|296087136|emb|CBI33510.3| unnamed protein product [Vitis vinifera]	gi|334187380|ref|NM_001203278.1|	5e-06	Arabidopsis thaliana THO complex subunit 4 (AT5G02530) mRNA, complete cds	sp|Q43349|ROC2_ARATH	9e-10	29 kDa ribonucleoprotein, chloroplastic OS=Arabidopsis thaliana GN=RBP29 PE=1 SV=2	YDR381w	1e-10	COG0724	RNA-binding proteins (RRM domain)	K12881	1e-77	vvi:100257009	THO complex subunit 4	-	GO:0097159//organic cyclic compound binding;GO:1901363	GO:0005730//nucleolus
CL10083.Contig3_F0463-PN	1130	559	31.3294	gi|225453197|ref|XP_002276497.1|	2e-77	PREDICTED: THO complex subunit 4 [Vitis vinifera] >gi|296087136|emb|CBI33510.3| unnamed protein product [Vitis vinifera]	gi|470103873|ref|XM_004288304.1|	6e-12	PREDICTED: Fragaria vesca subsp. vesca THO complex subunit 4-like (LOC101293924), mRNA	sp|Q43349|ROC2_ARATH	7e-09	29 kDa ribonucleoprotein, chloroplastic OS=Arabidopsis thaliana GN=RBP29 PE=1 SV=2	YDR381w	3e-10	COG0724	RNA-binding proteins (RRM domain)	K12881	2e-78	vvi:100257009	THO complex subunit 4	-	GO:0097159//organic cyclic compound binding;GO:1901363	-
CL10084.Contig2_F0463-PN	2888	522	11.447	gi|296084840|emb|CBI27722.3|	0	unnamed protein product [Vitis vinifera]	gi|225320015|dbj|AK324385.1|	8e-35	Solanum lycopersicum cDNA, clone: LEFL1077BB07, HTC in leaf	--	--	--	--	--	--	--	--	--	--	--	-	-	-
CL10084.Contig3_F0463-PN	1571	20	0.8063	gi|296084840|emb|CBI27722.3|	7e-115	unnamed protein product [Vitis vinifera]	gi|359480932|ref|XM_002267119.2|	6e-19	PREDICTED: Vitis vinifera uncharacterized LOC100256285 (LOC100256285), mRNA	--	--	--	--	--	--	--	--	--	--	--	-	-	-
CL10085.Contig1_F0463-PN	2030	49	1.5287	gi|224140641|ref|XP_002323690.1|	1e-177	auxin efflux carrier component, auxin transport protein [Populus trichocarpa] >gi|222868320|gb|EEF05451.1| auxin efflux carrier component, auxin transport protein [Populus trichocarpa]	gi|224140640|ref|XM_002323654.1|	4e-17	Populus trichocarpa auxin efflux carrier component, auxin transport protein, mRNA	--	--	--	SPAC5D6.04	1e-16	COG0679	Predicted permeases	K07088	4e-63	pop:POPTR_760338		GO:0009926//auxin polar transport;GO:0055085//transmembrane transport	GO:0009672//auxin:hydrogen symporter activity	GO:0016021//integral to membrane
CL10085.Contig2_F0463-PN	2288	60	1.6608	gi|224140641|ref|XP_002323690.1|	1e-177	auxin efflux carrier component, auxin transport protein [Populus trichocarpa] >gi|222868320|gb|EEF05451.1| auxin efflux carrier component, auxin transport protein [Populus trichocarpa]	gi|224140640|ref|XM_002323654.1|	5e-17	Populus trichocarpa auxin efflux carrier component, auxin transport protein, mRNA	--	--	--	SPAC5D6.04	1e-16	COG0679	Predicted permeases	K07088	5e-63	pop:POPTR_760338		GO:0009926//auxin polar transport;GO:0055085//transmembrane transport	GO:0009672//auxin:hydrogen symporter activity	GO:0016021//integral to membrane
CL10087.Contig2_F0463-PN	954	163	10.8207	gi|260408334|gb|ACX37460.1|	7e-57	calcium dependent protein kinase 32 [Gossypium hirsutum]	gi|356572041|ref|XM_003554131.1|	9e-23	PREDICTED: Glycine max calcium-dependent protein kinase 8-like (LOC100790745), mRNA	sp|Q6NLQ6|CDPKW_ARATH	2e-54	Calcium-dependent protein kinase 32 OS=Arabidopsis thaliana GN=CPK32 PE=1 SV=1	SPAC14C4.03	6e-09	COG0515	Serine/threonine protein kinase	K13412	1e-57	gmx:100790745	calcium-dependent protein kinase [EC:2.7.11.1]	GO:0006468//protein phosphorylation;GO:0009651//response to salt stress;GO:0009738//abscisic acid mediated signaling pathway	GO:0005509//calcium ion binding;GO:0005524//ATP binding;GO:0004683//calmodulin-dependent protein kinase activity;GO:0004698//calcium-dependent protein kinase C activity	GO:0005737//cytoplasm;GO:0005634//nucleus;GO:0005886//plasma membrane
CL10088.Contig2_F0463-PN	562	870	98.0395	--	--	--	--	--	--	--	--	--	--	--	--	--	--	--	--	--	-	-	-
CL10090.Contig1_F0463-PN	2617	5229	126.541	gi|255546624|ref|XP_002514371.1|	0	ctp synthase, putative [Ricinus communis] >gi|223546468|gb|EEF47967.1| ctp synthase, putative [Ricinus communis]	gi|225424955|ref|XM_002264551.1|	1e-100	PREDICTED: Vitis vinifera CTP synthase 1-like (LOC100249622), mRNA	--	--	--	YBL039c	4e-180	COG0504	CTP synthase (UTP-ammonia lyase)	K01937	0	rcu:RCOM_1559600	CTP synthase [EC:6.3.4.2]	GO:0000478//endonucleolytic cleavage involved in rRNA processing;GO:0006221//pyrimidine nucleotide biosynthetic process;GO:0046686//response to cadmium ion;GO:0009793//embryo development ending in seed dormancy	GO:0003883//CTP synthase activity	GO:0005829//cytosol
CL10090.Contig3_F0463-PN	1952	134	4.3475	gi|224109142|ref|XP_002315098.1|	0	predicted protein [Populus trichocarpa] >gi|222864138|gb|EEF01269.1| predicted protein [Populus trichocarpa]	gi|225424955|ref|XM_002264551.1|	7e-96	PREDICTED: Vitis vinifera CTP synthase 1-like (LOC100249622), mRNA	--	--	--	YBL039c	0	COG0504	CTP synthase (UTP-ammonia lyase)	K01937	0	pop:POPTR_883601	CTP synthase [EC:6.3.4.2]	GO:0000478//endonucleolytic cleavage involved in rRNA processing;GO:0006221//pyrimidine nucleotide biosynthetic process;GO:0046686//response to cadmium ion;GO:0009793//embryo development ending in seed dormancy	GO:0003883//CTP synthase activity	GO:0005829//cytosol
CL10090.Contig4_F0463-PN	2512	858	21.6315	gi|224109142|ref|XP_002315098.1|	0	predicted protein [Populus trichocarpa] >gi|222864138|gb|EEF01269.1| predicted protein [Populus trichocarpa]	gi|225424955|ref|XM_002264551.1|	9e-96	PREDICTED: Vitis vinifera CTP synthase 1-like (LOC100249622), mRNA	--	--	--	YBL039c	0	COG0504	CTP synthase (UTP-ammonia lyase)	K01937	0	pop:POPTR_883601	CTP synthase [EC:6.3.4.2]	GO:0000478//endonucleolytic cleavage involved in rRNA processing;GO:0006221//pyrimidine nucleotide biosynthetic process;GO:0046686//response to cadmium ion;GO:0009793//embryo development ending in seed dormancy	GO:0003883//CTP synthase activity	GO:0005829//cytosol
CL10090.Contig5_F0463-PN	1096	59	3.4093	gi|224109142|ref|XP_002315098.1|	1e-149	predicted protein [Populus trichocarpa] >gi|222864138|gb|EEF01269.1| predicted protein [Populus trichocarpa]	gi|225424955|ref|XM_002264551.1|	1e-93	PREDICTED: Vitis vinifera CTP synthase 1-like (LOC100249622), mRNA	--	--	--	SPAC10F6.03c	3e-101	COG0504	CTP synthase (UTP-ammonia lyase)	K01937	9e-151	pop:POPTR_883601	CTP synthase [EC:6.3.4.2]	GO:0046686//response to cadmium ion;GO:0006221//pyrimidine nucleotide biosynthetic process	GO:0003883//CTP synthase activity	-
CL10091.Contig2_F0463-PN	873	995	72.1817	gi|357460687|ref|XP_003600625.1|	2e-95	GTP binding protein [Medicago truncatula] >gi|355489673|gb|AES70876.1| GTP binding protein [Medicago truncatula]	gi|349710106|emb|FQ385679.1|	9e-72	Vitis vinifera clone SS0AEB31YH18	sp|P29687|RAB5_TOBAC	2e-91	Ras-related protein Rab5 OS=Nicotiana tabacum GN=RAB5 PE=2 SV=1	SPAC18G6.03	4e-37	COG1100	GTPase SAR1 and related small G proteins	K07976	2e-88	aly:ARALYDRAFT_492904	Rab family, other	GO:0007264//small GTPase mediated signal transduction;GO:0015031//protein transport	GO:0005525//GTP binding	-
CL10092.Contig2_F0463-PN	2315	231	6.3194	gi|462398366|gb|EMJ04034.1|	5e-15	hypothetical protein PRUPE_ppa014511mg [Prunus persica]	--	--	--	--	--	--	--	--	--	--	--	--	--	--	GO:0006661//phosphatidylinositol biosynthetic process	-	-
CL10092.Contig3_F0463-PN	746	191	16.2148	gi|462398366|gb|EMJ04034.1|	1e-17	hypothetical protein PRUPE_ppa014511mg [Prunus persica]	--	--	--	--	--	--	--	--	--	--	--	--	--	--	GO:0006661//phosphatidylinositol biosynthetic process	-	-
CL10093.Contig2_F0463-PN	709	14	1.2505	gi|296082842|emb|CBI22143.3|	1e-48	unnamed protein product [Vitis vinifera]	gi|449459675|ref|XM_004147524.1|	2e-35	PREDICTED: Cucumis sativus deoxyribodipyrimidine photo-lyase-like (LOC101211446), mRNA >gi|449517474|ref|XM_004165723.1| PREDICTED: Cucumis sativus deoxyribodipyrimidine photo-lyase-like (LOC101211446), mRNA	sp|Q6F6A2|PHR_ORYSJ	1e-46	Deoxyribodipyrimidine photo-lyase OS=Oryza sativa subsp. japonica GN=PHR PE=1 SV=1	MA4066	3e-31	COG0415	Deoxyribodipyrimidine photolyase	K01669	8e-48	pop:POPTR_581193	deoxyribodipyrimidine photo-lyase [EC:4.1.99.3]	GO:0000719//photoreactive repair;GO:0009650//UV protection	GO:0003677//DNA binding;GO:0003904//deoxyribodipyrimidine photo-lyase activity;GO:0003914//DNA (6-4) photolyase activity;GO:0000166//nucleotide binding	GO:0005634//nucleus
CL10093.Contig3_F0463-PN	683	90	8.3453	gi|357145905|ref|XP_003573808.1|	2e-69	PREDICTED: deoxyribodipyrimidine photo-lyase-like [Brachypodium distachyon]	gi|354721204|ref|NM_001251781.2|	4e-55	Glycine max CPD photolyase (PHR), mRNA	sp|Q6F6A2|PHR_ORYSJ	1e-69	Deoxyribodipyrimidine photo-lyase OS=Oryza sativa subsp. japonica GN=PHR PE=1 SV=1	MA4066	1e-47	COG0415	Deoxyribodipyrimidine photolyase	K01669	2e-70	bdi:100838499	deoxyribodipyrimidine photo-lyase [EC:4.1.99.3]	GO:0000719//photoreactive repair;GO:0009650//UV protection	GO:0003904//deoxyribodipyrimidine photo-lyase activity	-
CL10094.Contig2_F0463-PN	2087	188	5.705	gi|15235717|ref|NP_195495.1|	8e-08	uncharacterized protein [Arabidopsis thaliana] >gi|332661441|gb|AEE86841.1| uncharacterized protein [Arabidopsis thaliana]	--	--	--	sp|P31568|YCF2_OENPI	2e-18	Protein ycf2 (Fragment) OS=Oenothera picensis GN=ycf2 PE=3 SV=1	YLR106c	3e-18	COG5271	AAA ATPase containing von Willebrand factor type A (vWA) domain	K11984	3e-16	ppp:PHYPADRAFT_233757	U4/U6.U5 tri-snRNP-associated protein 1	-	-	GO:0043231//intracellular membrane-bounded organelle
CL10094.Contig3_F0463-PN	1011	2	0.1253	gi|225429143|ref|XP_002274729.1|	3e-19	PREDICTED: uncharacterized protein LOC100259947 isoform 1 [Vitis vinifera] >gi|359475528|ref|XP_003631696.1| PREDICTED: uncharacterized protein LOC100259947 isoform 2 [Vitis vinifera]	--	--	--	sp|P31568|YCF2_OENPI	6e-08	Protein ycf2 (Fragment) OS=Oenothera picensis GN=ycf2 PE=3 SV=1	YDR170c	2e-08	COG5307	SEC7 domain proteins	K14559	2e-08	gmx:100817724	U3 small nucleolar RNA-associated protein MPP10	-	-	GO:0043231//intracellular membrane-bounded organelle
CL10095.Contig2_F0463-PN	845	705	52.8385	gi|326525929|dbj|BAJ93141.1|	7e-42	predicted protein [Hordeum vulgare subsp. vulgare]	gi|115466629|ref|NM_001063449.1|	2e-39	Oryza sativa Japonica Group Os06g0166400 (Os06g0166400) mRNA, complete cds	sp|O22174|ERF08_ARATH	4e-39	Ethylene-responsive transcription factor ERF008 OS=Arabidopsis thaliana GN=ERF008 PE=2 SV=1	DR2418	2e-07	COG0745	Response regulators consisting of a CheY-like receiver domain and a winged-helix DNA-binding domain	K09286	6e-37	rcu:RCOM_1589590	EREBP-like factor	GO:0006355//regulation of transcription, DNA-dependent	GO:0003700//sequence-specific DNA binding transcription factor activity;GO:0003677//DNA binding	GO:0005634//nucleus
CL10096.Contig1_F0463-PN	944	157	10.5328	gi|297736221|emb|CBI24859.3|	2e-82	unnamed protein product [Vitis vinifera]	gi|270147589|gb|BT114541.1|	1e-09	Picea glauca clone GQ03516_J13 mRNA sequence	--	--	--	alr3352	1e-38	COG0219	Predicted rRNA methylase (SpoU class)	K03216	5e-59	smo:SELMODRAFT_47811	tRNA (cytidine/uridine-2'-O-)-methyltransferase [EC:2.1.1.207]	GO:0001510//RNA methylation;GO:0006396//RNA processing;GO:0016114//terpenoid biosynthetic process;GO:0006995//cellular response to nitrogen starvation	GO:0008173//RNA methyltransferase activity;GO:0003723//RNA binding;GO:0003677//DNA binding;GO:0046983//protein dimerization activity;GO:0003700//sequence-specific DNA binding transcription factor activity	GO:0005739//mitochondrion;GO:0009507//chloroplast
CL10099.Contig2_F0463-PN	1238	1374	70.2885	gi|351727799|ref|NP_001237429.1|	9e-27	uncharacterized protein LOC100305838 [Glycine max]	--	--	--	sp|Q67A25|NCS_THLFG	2e-17	S-norcoclaurine synthase OS=Thalictrum flavum subsp. glaucum PE=1 SV=1	--	--	--	--	--	--	--	--	-	-	-
CL101.Contig1_F0463-PN	1729	197	7.2159	gi|147774273|emb|CAN76793.1|	9e-155	hypothetical protein VITISV_026680 [Vitis vinifera]	--	--	--	sp|P92523|M860_ARATH	8e-12	Uncharacterized mitochondrial protein AtMg00860 OS=Arabidopsis thaliana GN=AtMg00860 PE=4 SV=1	SPAC9.04	2e-56	COG2801	Transposase and inactivated derivatives	K03655	5e-11	gmx:100806552	ATP-dependent DNA helicase RecG [EC:3.6.4.12]	GO:0006278//RNA-dependent DNA replication;GO:0006310//DNA recombination	GO:0003964//RNA-directed DNA polymerase activity;GO:0003677//DNA binding;GO:0003723//RNA binding	-
CL101.Contig3_F0463-PN	628	24	2.4203	gi|147789424|emb|CAN66607.1|	7e-47	hypothetical protein VITISV_017554 [Vitis vinifera]	--	--	--	--	--	--	YIL082w-a_2	2e-13	COG2801	Transposase and inactivated derivatives	--	--	--	--	GO:0006259//DNA metabolic process	GO:0003676//nucleic acid binding;GO:0003824//catalytic activity	-
CL10100.Contig1_F0463-PN	2149	397	11.6996	gi|225465265|ref|XP_002268348.1|	0	PREDICTED: auxin response factor 1 [Vitis vinifera] >gi|297739458|emb|CBI29640.3| unnamed protein product [Vitis vinifera]	gi|359493579|ref|XM_003634582.1|	1e-76	PREDICTED: Vitis vinifera auxin response factor 1-like, transcript variant 2 (LOC100263592), mRNA	sp|Q8L7G0|ARFA_ARATH	0	Auxin response factor 1 OS=Arabidopsis thaliana GN=ARF1 PE=1 SV=2	--	--	--	--	K14486	0	vvi:100264303	auxin response factor	GO:0006355//regulation of transcription, DNA-dependent;GO:0010150//leaf senescence;GO:0009734//auxin mediated signaling pathway	GO:0003677//DNA binding;GO:0046983//protein dimerization activity	GO:0005634//nucleus
CL10100.Contig2_F0463-PN	2110	404	12.126	gi|225465265|ref|XP_002268348.1|	0	PREDICTED: auxin response factor 1 [Vitis vinifera] >gi|297739458|emb|CBI29640.3| unnamed protein product [Vitis vinifera]	gi|225465264|ref|XM_002268312.1|	6e-75	PREDICTED: Vitis vinifera auxin response factor 1-like (LOC100264303), mRNA	sp|Q8L7G0|ARFA_ARATH	0	Auxin response factor 1 OS=Arabidopsis thaliana GN=ARF1 PE=1 SV=2	--	--	--	--	K14486	0	vvi:100264303	auxin response factor	GO:0006355//regulation of transcription, DNA-dependent;GO:0009734//auxin mediated signaling pathway	GO:0003677//DNA binding;GO:0046983//protein dimerization activity	GO:0005634//nucleus
CL10100.Contig3_F0463-PN	2740	2079	48.0532	gi|225465265|ref|XP_002268348.1|	0	PREDICTED: auxin response factor 1 [Vitis vinifera] >gi|297739458|emb|CBI29640.3| unnamed protein product [Vitis vinifera]	gi|225465264|ref|XM_002268312.1|	7e-66	PREDICTED: Vitis vinifera auxin response factor 1-like (LOC100264303), mRNA	sp|Q8L7G0|ARFA_ARATH	0	Auxin response factor 1 OS=Arabidopsis thaliana GN=ARF1 PE=1 SV=2	--	--	--	--	K14486	0	vvi:100264303	auxin response factor	GO:0006499//N-terminal protein myristoylation;GO:0006346//methylation-dependent chromatin silencing;GO:0007267//cell-cell signaling;GO:0009734//auxin mediated signaling pathway;GO:0006007//glucose catabolic process;GO:0006306//DNA methylation;GO:0010150//leaf senescence;GO:0046686//response to cadmium ion;GO:0035196//production of miRNAs involved in gene silencing by miRNA;GO:0010267//production …	GO:0005525//GTP binding;GO:0046983//protein dimerization activity;GO:0016004//phospholipase activator activity;GO:0003677//DNA binding;GO:0003700//sequence-specific DNA binding transcription factor activity	GO:0005794//Golgi apparatus;GO:0005829//cytosol;GO:0005634//nucleus
CL10100.Contig4_F0463-PN	2606	2186	53.1244	gi|225465265|ref|XP_002268348.1|	0	PREDICTED: auxin response factor 1 [Vitis vinifera] >gi|297739458|emb|CBI29640.3| unnamed protein product [Vitis vinifera]	gi|225465264|ref|XM_002268312.1|	2e-69	PREDICTED: Vitis vinifera auxin response factor 1-like (LOC100264303), mRNA	sp|Q8L7G0|ARFA_ARATH	0	Auxin response factor 1 OS=Arabidopsis thaliana GN=ARF1 PE=1 SV=2	--	--	--	--	K14486	0	vvi:100264303	auxin response factor	GO:0006355//regulation of transcription, DNA-dependent;GO:0009734//auxin mediated signaling pathway	GO:0003677//DNA binding;GO:0046983//protein dimerization activity	GO:0005634//nucleus
CL10102.Contig1_F0463-PN	614	48	4.951	--	--	--	--	--	--	--	--	--	--	--	--	--	--	--	--	--	-	-	-
CL10102.Contig2_F0463-PN	543	15	1.7495	--	--	--	--	--	--	--	--	--	--	--	--	--	--	--	--	--	-	-	-
CL10102.Contig3_F0463-PN	386	9	1.4766	--	--	--	--	--	--	--	--	--	--	--	--	--	--	--	--	--	-	-	-
CL10104.Contig1_F0463-PN	2476	94	2.4043	gi|297814406|ref|XP_002875086.1|	5e-48	hypothetical protein ARALYDRAFT_484087 [Arabidopsis lyrata subsp. lyrata] >gi|297320924|gb|EFH51345.1| hypothetical protein ARALYDRAFT_484087 [Arabidopsis lyrata subsp. lyrata]	--	--	--	sp|Q9FPQ6|GP1_CHLRE	5e-37	Vegetative cell wall protein gp1 OS=Chlamydomonas reinhardtii GN=GP1 PE=2 SV=1	Rv3876	1e-20	COG0455	ATPases involved in chromosome partitioning	K14709	9e-31	vcn:VOLCADRAFT_104214	solute carrier family 39 (zinc transporter), member 1/2/3	-	-	-
CL10104.Contig2_F0463-PN	2452	6	0.155	gi|302142058|emb|CBI19261.3|	5e-53	unnamed protein product [Vitis vinifera]	gi|356498845|ref|XM_003518211.1|	5e-17	PREDICTED: Glycine max uncharacterized protein LOC100816918 (LOC100816918), mRNA	sp|Q9FPQ6|GP1_CHLRE	5e-37	Vegetative cell wall protein gp1 OS=Chlamydomonas reinhardtii GN=GP1 PE=2 SV=1	Rv3876	1e-20	COG0455	ATPases involved in chromosome partitioning	K14709	9e-31	vcn:VOLCADRAFT_104214	solute carrier family 39 (zinc transporter), member 1/2/3	-	-	-
CL10105.Contig1_F0463-PN	1691	14	0.5243	gi|255543511|ref|XP_002512818.1|	0	cystathionine beta-lyase, putative [Ricinus communis] >gi|223547829|gb|EEF49321.1| cystathionine beta-lyase, putative [Ricinus communis]	gi|225441257|ref|XM_002274277.1|	6e-59	PREDICTED: Vitis vinifera cystathionine beta-lyase, chloroplastic-like (LOC100260731), mRNA	sp|P53780|METC_ARATH	2e-176	Cystathionine beta-lyase, chloroplastic OS=Arabidopsis thaliana GN=At3g57050 PE=1 SV=1	HP0106	4e-90	COG0626	Cystathionine beta-lyases/cystathionine gamma-synthases	K01760	0	rcu:RCOM_1444740	cystathionine beta-lyase [EC:4.4.1.8]	GO:0019279//L-methionine biosynthetic process from L-homoserine via cystathionine;GO:0000394//RNA splicing, via endonucleolytic cleavage and ligation	GO:0004123//cystathionine gamma-lyase activity;GO:0080146//L-cysteine desulfhydrase activity;GO:0004121//cystathionine beta-lyase activity;GO:0044540//L-cystine L-cysteine-lyase (deaminating);GO:0030170//pyridoxal phosphate binding	GO:0009570//chloroplast stroma
CL10105.Contig2_F0463-PN	1324	40	1.9133	gi|363806786|ref|NP_001242026.1|	2e-87	cystathionine beta-lyase, chloroplastic-like [Glycine max]	gi|225441257|ref|XM_002274277.1|	2e-43	PREDICTED: Vitis vinifera cystathionine beta-lyase, chloroplastic-like (LOC100260731), mRNA	sp|P53780|METC_ARATH	9e-80	Cystathionine beta-lyase, chloroplastic OS=Arabidopsis thaliana GN=At3g57050 PE=1 SV=1	BS_yjcJ	4e-38	COG0626	Cystathionine beta-lyases/cystathionine gamma-synthases	K01760	2e-88	gmx:100786470	cystathionine beta-lyase [EC:4.4.1.8]	GO:0019279//L-methionine biosynthetic process from L-homoserine via cystathionine;GO:0000394//RNA splicing, via endonucleolytic cleavage and ligation	GO:0004123//cystathionine gamma-lyase activity;GO:0080146//L-cysteine desulfhydrase activity;GO:0004121//cystathionine beta-lyase activity;GO:0044540//L-cystine L-cysteine-lyase (deaminating);GO:0030170//pyridoxal phosphate binding	GO:0009570//chloroplast stroma
CL10105.Contig3_F0463-PN	1732	28	1.0238	gi|255543511|ref|XP_002512818.1|	0	cystathionine beta-lyase, putative [Ricinus communis] >gi|223547829|gb|EEF49321.1| cystathionine beta-lyase, putative [Ricinus communis]	gi|225441257|ref|XM_002274277.1|	6e-59	PREDICTED: Vitis vinifera cystathionine beta-lyase, chloroplastic-like (LOC100260731), mRNA	sp|P53780|METC_ARATH	2e-176	Cystathionine beta-lyase, chloroplastic OS=Arabidopsis thaliana GN=At3g57050 PE=1 SV=1	HP0106	4e-90	COG0626	Cystathionine beta-lyases/cystathionine gamma-synthases	K01760	0	rcu:RCOM_1444740	cystathionine beta-lyase [EC:4.4.1.8]	GO:0019279//L-methionine biosynthetic process from L-homoserine via cystathionine;GO:0000394//RNA splicing, via endonucleolytic cleavage and ligation	GO:0004123//cystathionine gamma-lyase activity;GO:0080146//L-cysteine desulfhydrase activity;GO:0004121//cystathionine beta-lyase activity;GO:0044540//L-cystine L-cysteine-lyase (deaminating);GO:0030170//pyridoxal phosphate binding	GO:0009570//chloroplast stroma
CL10106.Contig1_F0463-PN	1455	466	20.2834	gi|356562541|ref|XP_003549528.1|	6e-112	PREDICTED: adiponectin receptor protein 1-like [Glycine max]	gi|357138888|ref|XM_003570971.1|	8e-18	PREDICTED: Brachypodium distachyon ADIPOR-like receptor CG5315-like (LOC100833699), mRNA	sp|Q9FPQ6|GP1_CHLRE	9e-20	Vegetative cell wall protein gp1 OS=Chlamydomonas reinhardtii GN=GP1 PE=2 SV=1	SPBC12C2.09c	6e-41	COG1272	Predicted membrane protein, hemolysin III homolog	K07297	2e-112	gmx:100792813	adiponectin receptor	GO:0009744//response to sucrose stimulus;GO:0009725//response to hormone stimulus;GO:0006979//response to oxidative stress;GO:0016126//sterol biosynthetic process	GO:0004872//receptor activity	GO:0005739//mitochondrion
CL10108.Contig2_F0463-PN	579	177	19.3603	gi|356506202|ref|XP_003521876.1|	4e-10	PREDICTED: uncharacterized protein LOC100776350 [Glycine max]	gi|147801580|emb|AM459087.2|	7e-07	Vitis vinifera contig VV78X125203.2, whole genome shotgun sequence	--	--	--	--	--	--	--	--	--	--	--	-	-	-
CL10109.Contig2_F0463-PN	315	49	9.8515	--	--	--	--	--	--	--	--	--	--	--	--	--	--	--	--	--	-	-	-
CL10110.Contig3_F0463-PN	2926	2147	46.4703	gi|259090632|gb|ACV91932.1|	0	alpha-carboxyltransferase subunit [Jatropha curcas]	gi|470145525|ref|XM_004308340.1|	2e-48	PREDICTED: Fragaria vesca subsp. vesca acetyl-coenzyme A carboxylase carboxyl transferase subunit alpha, chloroplastic-like (LOC101299334), mRNA	sp|Q9LD43|ACCA_ARATH	0	Acetyl-coenzyme A carboxylase carboxyl transferase subunit alpha, chloroplastic OS=Arabidopsis thaliana GN=CAC3 PE=1 SV=1	sll0728	3e-97	COG0825	Acetyl-CoA carboxylase alpha subunit	K01962	0	vvi:100266499	acetyl-CoA carboxylase carboxyl transferase subunit alpha [EC:6.4.1.2]	GO:0006633//fatty acid biosynthetic process;GO:0006744//ubiquinone biosynthetic process	GO:0003989//acetyl-CoA carboxylase activity	GO:0009317//acetyl-CoA carboxylase complex;GO:0009941//chloroplast envelope;GO:0009570//chloroplast stroma;GO:0016020//membrane
CL10115.Contig2_F0463-PN	485	33	4.3091	gi|460368694|ref|XP_004230200.1|	7e-06	PREDICTED: mannosylglycoprotein endo-beta-mannosidase-like [Solanum lycopersicum]	--	--	--	sp|Q5H7P5|EBM_LILLO	5e-07	Mannosylglycoprotein endo-beta-mannosidase OS=Lilium longiflorum GN=EBM PE=1 SV=4	--	--	--	--	--	--	--	--	-	-	-
CL10117.Contig1_F0463-PN	843	293	22.0119	gi|356564798|ref|XP_003550635.1|	7e-60	PREDICTED: ribosomal RNA processing protein 1 homolog A-like [Glycine max]	gi|270150649|gb|BT117535.1|	7e-11	Picea glauca clone GQ03902_I09 mRNA sequence	sp|Q9SN46|LRX5_ARATH	2e-08	Leucine-rich repeat extensin-like protein 5 OS=Arabidopsis thaliana GN=LRX5 PE=2 SV=2	--	--	--	--	K14849	1e-57	vvi:100247924	ribosomal RNA-processing protein 1	GO:0006606//protein import into nucleus	-	GO:0005829//cytosol;GO:0005634//nucleus
CL10118.Contig1_F0463-PN	1791	731	25.8488	gi|225424345|ref|XP_002284867.1|	5e-144	PREDICTED: UBX domain-containing protein 6 [Vitis vinifera]	gi|356513089|ref|XM_003525199.1|	2e-09	PREDICTED: Glycine max UBX domain-containing protein 6-like (LOC100807576), mRNA	sp|Q9C6S1|FH14_ARATH	1e-07	Formin-like protein 14 OS=Arabidopsis thaliana GN=FH14 PE=3 SV=3	--	--	--	--	K14011	4e-145	vvi:100257839	UBX domain-containing protein 6	GO:0006499//N-terminal protein myristoylation	GO:0003676//nucleic acid binding;GO:0008270//zinc ion binding	GO:0019898//extrinsic to membrane;GO:0005634//nucleus
CL10120.Contig1_F0463-PN	1052	105	6.3211	--	--	--	--	--	--	--	--	--	--	--	--	--	--	--	--	--	-	-	-
CL10121.Contig1_F0463-PN	2117	334	9.9918	gi|255547197|ref|XP_002514656.1|	2e-72	hypothetical protein RCOM_1469830 [Ricinus communis] >gi|223546260|gb|EEF47762.1| hypothetical protein RCOM_1469830 [Ricinus communis]	--	--	--	--	--	--	--	--	--	--	--	--	--	--	-	-	-
CL10121.Contig2_F0463-PN	2193	326	9.4145	gi|255547197|ref|XP_002514656.1|	7e-71	hypothetical protein RCOM_1469830 [Ricinus communis] >gi|223546260|gb|EEF47762.1| hypothetical protein RCOM_1469830 [Ricinus communis]	gi|449477524|ref|XM_004155000.1|	3e-06	PREDICTED: Cucumis sativus uncharacterized LOC101225278 (LOC101225278), mRNA	--	--	--	--	--	--	--	--	--	--	--	-	-	-
CL10124.Contig2_F0463-PN	1499	4193	177.15	gi|255560832|ref|XP_002521429.1|	4e-145	conserved hypothetical protein [Ricinus communis] >gi|223539328|gb|EEF40919.1| conserved hypothetical protein [Ricinus communis]	gi|115472268|ref|NM_001066268.1|	1e-28	Oryza sativa Japonica Group Os07g0506000 (Os07g0506000) mRNA, complete cds	--	--	--	--	--	--	--	--	--	--	--	-	-	GO:0016020//membrane
CL10125.Contig1_F0463-PN	1001	51	3.2267	gi|255545728|ref|XP_002513924.1|	2e-107	protein phosphatase 2c, putative [Ricinus communis] >gi|223547010|gb|EEF48507.1| protein phosphatase 2c, putative [Ricinus communis]	gi|460384428|ref|XM_004237866.1|	2e-17	PREDICTED: Solanum lycopersicum probable protein phosphatase 2C 10-like (LOC101255686), mRNA	sp|Q9LME4|P2C09_ARATH	1e-101	Probable protein phosphatase 2C 9 OS=Arabidopsis thaliana GN=At1g22280 PE=1 SV=1	SPCC1223.11	1e-24	COG0631	Serine/threonine protein phosphatase	K01090	1e-28	sbi:SORBI_01g038410	protein phosphatase [EC:3.1.3.16]	GO:0010161//red light signaling pathway;GO:0006470//protein dephosphorylation;GO:0009693//ethylene biosynthetic process;GO:0006944//cellular membrane fusion;GO:0002237//response to molecule of bacterial origin	GO:0004722//protein serine/threonine phosphatase activity	GO:0009506//plasmodesma;GO:0005634//nucleus;GO:0005886//plasma membrane
CL10125.Contig2_F0463-PN	984	88	5.6638	gi|255545728|ref|XP_002513924.1|	2e-107	protein phosphatase 2c, putative [Ricinus communis] >gi|223547010|gb|EEF48507.1| protein phosphatase 2c, putative [Ricinus communis]	gi|460384428|ref|XM_004237866.1|	2e-17	PREDICTED: Solanum lycopersicum probable protein phosphatase 2C 10-like (LOC101255686), mRNA	sp|Q9LME4|P2C09_ARATH	1e-101	Probable protein phosphatase 2C 9 OS=Arabidopsis thaliana GN=At1g22280 PE=1 SV=1	SPCC1223.11	1e-24	COG0631	Serine/threonine protein phosphatase	K01090	1e-28	sbi:SORBI_01g038410	protein phosphatase [EC:3.1.3.16]	GO:0010161//red light signaling pathway;GO:0006470//protein dephosphorylation;GO:0009693//ethylene biosynthetic process;GO:0006944//cellular membrane fusion;GO:0002237//response to molecule of bacterial origin	GO:0004722//protein serine/threonine phosphatase activity	GO:0009506//plasmodesma;GO:0005634//nucleus;GO:0005886//plasma membrane
CL10126.Contig1_F0463-PN	1648	916	35.2011	gi|225433984|ref|XP_002271000.1|	2e-137	PREDICTED: F-box protein SKIP16-like [Vitis vinifera]	--	--	--	sp|Q9LND7|SKI16_ARATH	3e-125	F-box protein SKIP16 OS=Arabidopsis thaliana GN=SKIP16 PE=1 SV=1	BMEI1618	9e-06	COG2967	Uncharacterized protein affecting Mg2+/Co2+ transport	K10290	2e-138	vvi:100261191	F-box protein 3	GO:0019243//methylglyoxal catabolic process to D-lactate	GO:0005515//protein binding	GO:0019005//SCF ubiquitin ligase complex
CL10129.Contig2_F0463-PN	869	480	34.9816	gi|359485888|ref|XP_003633349.1|	2e-45	PREDICTED: 50S ribosomal protein L29, chloroplastic-like [Vitis vinifera]	gi|330318595|gb|HM003249.1|	1e-18	Camellia sinensis clone U10BCDNA 1304 50S ribosomal protein L29 mRNA, complete cds	sp|Q9FJP3|RK29_ARATH	3e-41	50S ribosomal protein L29, chloroplastic OS=Arabidopsis thaliana GN=RPL29 PE=1 SV=1	asl4207	2e-06	COG0255	Ribosomal protein L29	K02904	2e-46	vvi:100248255	large subunit ribosomal protein L29	GO:0006412//translation;GO:0006354//DNA-dependent transcription, elongation;GO:0042793//transcription from plastid promoter;GO:0045893//positive regulation of transcription, DNA-dependent	GO:0003735//structural constituent of ribosome	GO:0005840//ribosome;GO:0009295//nucleoid;GO:0009941//chloroplast envelope;GO:0009570//chloroplast stroma
CL10133.Contig2_F0463-PN	1514	1015	42.4579	gi|297736459|emb|CBI25330.3|	6e-113	unnamed protein product [Vitis vinifera]	gi|349715157|emb|FQ380459.1|	8e-49	Vitis vinifera clone SS0ACG59YA01	sp|Q9ZUU1|KADC1_ARATH	1e-102	Probable adenylate kinase 1, chloroplastic OS=Arabidopsis thaliana GN=At2g37250 PE=2 SV=1	TM1479	1e-32	COG0563	Adenylate kinase and related kinases	K00939	7e-113	rcu:RCOM_0743060	adenylate kinase [EC:2.7.4.3]	GO:0046939//nucleotide phosphorylation;GO:0048731;GO:0044767	GO:0004017//adenylate kinase activity;GO:0005524//ATP binding	GO:0009507//chloroplast
CL10134.Contig1_F0463-PN	1124	75	4.2258	--	--	--	--	--	--	--	--	--	--	--	--	--	--	--	--	--	-	-	-
CL10135.Contig2_F0463-PN	690	46	4.2221	--	--	--	--	--	--	--	--	--	--	--	--	--	--	--	--	--	-	-	-
CL10136.Contig2_F0463-PN	1438	401	17.6605	gi|225425724|ref|XP_002274048.1|	9e-82	PREDICTED: transcription factor TCP14-like isoform 2 [Vitis vinifera]	gi|356562827|ref|XM_003549622.1|	2e-58	PREDICTED: Glycine max transcription factor TCP14-like (LOC100809776), mRNA	sp|Q93Z00|TCP14_ARATH	7e-52	Transcription factor TCP14 OS=Arabidopsis thaliana GN=TCP14 PE=1 SV=1	Rv1266c	1e-07	COG0515	Serine/threonine protein kinase	K01115	2e-10	vcn:VOLCADRAFT_99471	phospholipase D [EC:3.1.4.4]	-	-	-
CL10137.Contig1_F0463-PN	1146	288	15.9157	gi|449464260|ref|XP_004149847.1|	8e-77	PREDICTED: uncharacterized protein LOC101207532 [Cucumis sativus] >gi|449496350|ref|XP_004160111.1| PREDICTED: uncharacterized protein LOC101223486 [Cucumis sativus]	gi|225442686|ref|XM_002284786.1|	3e-20	PREDICTED: Vitis vinifera uncharacterized LOC100246448 (LOC100246448), mRNA	--	--	--	--	--	--	--	--	--	--	--	GO:0019375//galactolipid biosynthetic process;GO:0001666//response to hypoxia	GO:0016740//transferase activity	GO:0005794//Golgi apparatus
CL10139.Contig2_F0463-PN	400	21	3.3249	--	--	--	--	--	--	--	--	--	--	--	--	--	--	--	--	--	-	-	-
CL10141.Contig2_F0463-PN	872	164	11.9109	--	--	--	--	--	--	--	--	--	--	--	--	--	--	--	--	--	-	-	-
CL10142.Contig1_F0463-PN	1786	1944	68.9339	gi|225446457|ref|XP_002275272.1|	1e-87	PREDICTED: uncharacterized protein LOC100250601 [Vitis vinifera]	--	--	--	sp|B0Z587|YCF2_OENGL	1e-12	Protein ycf2 OS=Oenothera glazioviana GN=ycf2-A PE=3 SV=1	YOR054c	2e-12	COG0452	Phosphopantothenoylcysteine synthetase/decarboxylase	K11323	3e-13	vcn:VOLCADRAFT_121342	histone arginine demethylase JMJD6 [EC:1.14.11.-]	-	-	-
CL10145.Contig4_F0463-PN	1305	128	6.2118	--	--	--	--	--	--	--	--	--	--	--	--	--	--	--	--	--	-	-	-
CL10148.Contig2_F0463-PN	720	68	5.9813	gi|359490829|ref|XP_003634172.1|	3e-40	PREDICTED: uncharacterized protein LOC100853102 [Vitis vinifera]	--	--	--	--	--	--	--	--	--	--	--	--	--	--	-	-	-
CL1015.Contig1_F0463-PN	3294	2463	47.3542	gi|225447723|ref|XP_002273150.1|	0	PREDICTED: staphylococcal nuclease domain-containing protein 1 [Vitis vinifera] >gi|296088151|emb|CBI35621.3| unnamed protein product [Vitis vinifera]	gi|225451676|ref|XM_002278181.1|	2e-57	PREDICTED: Vitis vinifera staphylococcal nuclease domain-containing protein 1-like (LOC100256648), mRNA	--	--	--	SPCC645.08c	8e-92	COG1525	Micrococcal nuclease (thermonuclease) homologs	K15979	0	vvi:100244222	staphylococcal nuclease domain-containing protein 1	GO:0009306//protein secretion;GO:0009845//seed germination;GO:0031047//gene silencing by RNA;GO:0009686//gibberellin biosynthetic process;GO:0046686//response to cadmium ion;GO:0006950//response to stress	GO:0016788//hydrolase activity, acting on ester bonds;GO:0003676//nucleic acid binding	GO:0005829//cytosol;GO:0005618//cell wall;GO:0016442//RNA-induced silencing complex;GO:0005635//nuclear envelope;GO:0009507//chloroplast;GO:0005783//endoplasmic reticulum;GO:0005886//plasma membrane
CL1015.Contig2_F0463-PN	3552	1114	19.8623	gi|225447723|ref|XP_002273150.1|	0	PREDICTED: staphylococcal nuclease domain-containing protein 1 [Vitis vinifera] >gi|296088151|emb|CBI35621.3| unnamed protein product [Vitis vinifera]	gi|225451676|ref|XM_002278181.1|	2e-57	PREDICTED: Vitis vinifera staphylococcal nuclease domain-containing protein 1-like (LOC100256648), mRNA	--	--	--	SPCC645.08c	1e-92	COG1525	Micrococcal nuclease (thermonuclease) homologs	K15979	0	vvi:100244222	staphylococcal nuclease domain-containing protein 1	GO:0009306//protein secretion;GO:0009845//seed germination;GO:0031047//gene silencing by RNA;GO:0009686//gibberellin biosynthetic process;GO:0046686//response to cadmium ion;GO:0006950//response to stress	GO:0016788//hydrolase activity, acting on ester bonds;GO:0003676//nucleic acid binding	GO:0005829//cytosol;GO:0005618//cell wall;GO:0016442//RNA-induced silencing complex;GO:0005635//nuclear envelope;GO:0009507//chloroplast;GO:0005783//endoplasmic reticulum;GO:0005886//plasma membrane
CL10152.Contig1_F0463-PN	1421	616	27.4539	gi|224063459|ref|XP_002301155.1|	2e-34	predicted protein [Populus trichocarpa] >gi|222842881|gb|EEE80428.1| predicted protein [Populus trichocarpa]	gi|356564132|ref|XM_003550263.1|	8e-21	PREDICTED: Glycine max uncharacterized protein LOC100527318 (LOC100527318), mRNA	sp|Q9STP8|ACBP2_ARATH	5e-28	Acyl-CoA-binding domain-containing protein 2 OS=Arabidopsis thaliana GN=ACBP2 PE=1 SV=1	--	--	--	--	K11323	5e-11	vcn:VOLCADRAFT_121342	histone arginine demethylase JMJD6 [EC:1.14.11.-]	GO:0044765;GO:0046907//intracellular transport;GO:0010288//response to lead ion	GO:0000062//fatty-acyl-CoA binding;GO:0032791//lead ion binding;GO:0005515//protein binding	GO:0009514//glyoxysome;GO:0005783//endoplasmic reticulum;GO:0005886//plasma membrane
CL10153.Contig1_F0463-PN	971	130	8.479	gi|449512805|ref|XP_004164144.1|	7e-25	PREDICTED: uncharacterized protein LOC101230950 [Cucumis sativus]	gi|123679045|emb|AM473211.1|	8e-17	Vitis vinifera contig VV78X238983.7, whole genome shotgun sequence	--	--	--	--	--	--	--	--	--	--	--	-	-	-
CL10154.Contig1_F0463-PN	373	14	2.377	--	--	--	--	--	--	--	--	--	--	--	--	--	--	--	--	--	-	-	-
CL10156.Contig2_F0463-PN	747	848	71.8941	gi|225470242|ref|XP_002263284.1|	2e-34	PREDICTED: uncharacterized protein At5g48480 [Vitis vinifera]	--	--	--	sp|Q9LV66|Y5848_ARATH	3e-17	Uncharacterized protein At5g48480 OS=Arabidopsis thaliana GN=At5g48480 PE=1 SV=1	SMa2009	7e-08	COG2764	Uncharacterized protein conserved in bacteria	K14325	3e-10	bdi:100845778	RNA-binding protein with serine-rich domain 1	-	-	GO:0005737//cytoplasm
CL10157.Contig2_F0463-PN	2302	1150	31.6381	gi|225443088|ref|XP_002271967.1|	0	PREDICTED: nuclear pore complex protein Nup98-Nup96 [Vitis vinifera]	gi|449444830|ref|XM_004140129.1|	3e-12	PREDICTED: Cucumis sativus nuclear pore complex protein Nup98-Nup96-like (LOC101222392), mRNA >gi|449481025|ref|XM_004156012.1| PREDICTED: Cucumis sativus nuclear pore complex protein Nup98-Nup96-like (LOC101222392), mRNA	--	--	--	--	--	--	--	K14297	2e-174	ppp:PHYPADRAFT_144605	nuclear pore complex protein Nup98-Nup96	GO:0000394//RNA splicing, via endonucleolytic cleavage and ligation;GO:0006406//mRNA export from nucleus;GO:0009910//negative regulation of flower development;GO:0009086//methionine biosynthetic process;GO:0009870//defense response signaling pathway, resistance gene-dependent;GO:0010074//maintenance of meristem identity;GO:0006606//protein import into nucleus;GO:0009733//response to auxin stimulus	GO:0005515//protein binding;GO:0015288//porin activity	GO:0031965//nuclear membrane
CL10158.Contig1_F0463-PN	3357	1999	37.712	gi|225430766|ref|XP_002267514.1|	0	PREDICTED: vam6/Vps39-like protein [Vitis vinifera]	gi|449517637|ref|XM_004165804.1|	4e-09	PREDICTED: Cucumis sativus vam6/Vps39-like protein-like (LOC101209397), mRNA	sp|Q9FPQ6|GP1_CHLRE	3e-18	Vegetative cell wall protein gp1 OS=Chlamydomonas reinhardtii GN=GP1 PE=2 SV=1	Rv3876	2e-14	COG0455	ATPases involved in chromosome partitioning	K01115	3e-20	vcn:VOLCADRAFT_99471	phospholipase D [EC:3.1.4.4]	GO:0006623//protein targeting to vacuole;GO:0042732//D-xylose metabolic process;GO:0007033//vacuole organization;GO:0009793//embryo development ending in seed dormancy;GO:0006487//protein N-linked glycosylation	-	GO:0009506//plasmodesma
CL10159.Contig2_F0463-PN	1756	43	1.5508	gi|224142910|ref|XP_002324775.1|	1e-141	predicted protein [Populus trichocarpa] >gi|222866209|gb|EEF03340.1| predicted protein [Populus trichocarpa]	gi|356547902|ref|XM_003542296.1|	7e-31	PREDICTED: Glycine max mitogen-activated protein kinase kinase 2-like (LOC100789734), mRNA	sp|Q9S7U9|M2K2_ARATH	2e-130	Mitogen-activated protein kinase kinase 2 OS=Arabidopsis thaliana GN=MKK2 PE=1 SV=2	ECU01g0630	1e-21	COG0515	Serine/threonine protein kinase	K04368	2e-130	osa:4340126	mitogen-activated protein kinase kinase 1 [EC:2.7.12.2]	GO:0009617//response to bacterium;GO:0006468//protein phosphorylation;GO:0000165//MAPK cascade;GO:0010035//response to inorganic substance;GO:0009409//response to cold;GO:1901700;GO:0006952//defense response	GO:0000166//nucleotide binding;GO:0004672//protein kinase activity	GO:0044464//cell part
CL10159.Contig3_F0463-PN	1452	36	1.5702	gi|51471926|gb|AAU04433.1|	7e-124	MAPKK [Solanum lycopersicum]	gi|356547902|ref|XM_003542296.1|	6e-31	PREDICTED: Glycine max mitogen-activated protein kinase kinase 2-like (LOC100789734), mRNA	sp|Q9S7U9|M2K2_ARATH	1e-113	Mitogen-activated protein kinase kinase 2 OS=Arabidopsis thaliana GN=MKK2 PE=1 SV=2	lin1934_1	4e-20	COG0515	Serine/threonine protein kinase	K04368	1e-121	rcu:RCOM_1046440	mitogen-activated protein kinase kinase 1 [EC:2.7.12.2]	GO:0009617//response to bacterium;GO:0006468//protein phosphorylation;GO:0000165//MAPK cascade;GO:0010035//response to inorganic substance;GO:0009409//response to cold;GO:1901700;GO:0006952//defense response	GO:0000166//nucleotide binding;GO:0004672//protein kinase activity	GO:0044464//cell part
CL10159.Contig4_F0463-PN	1638	131	5.065	gi|224142910|ref|XP_002324775.1|	8e-148	predicted protein [Populus trichocarpa] >gi|222866209|gb|EEF03340.1| predicted protein [Populus trichocarpa]	gi|356547902|ref|XM_003542296.1|	2e-31	PREDICTED: Glycine max mitogen-activated protein kinase kinase 2-like (LOC100789734), mRNA	sp|Q9S7U9|M2K2_ARATH	2e-135	Mitogen-activated protein kinase kinase 2 OS=Arabidopsis thaliana GN=MKK2 PE=1 SV=2	ECU01g0630	1e-27	COG0515	Serine/threonine protein kinase	K04368	8e-136	osa:4340126	mitogen-activated protein kinase kinase 1 [EC:2.7.12.2]	GO:0006833//water transport;GO:0009414//response to water deprivation;GO:0009697//salicylic acid biosynthetic process;GO:0009631//cold acclimation;GO:0009738//abscisic acid mediated signaling pathway;GO:0048481//ovule development;GO:0010363//regulation of plant-type hypersensitive response;GO:0010200//response to chitin;GO:0042542//response to hydrogen peroxide;GO:0031348//negative regulation of …	GO:0004713//protein tyrosine kinase activity;GO:0004674//protein serine/threonine kinase activity;GO:0004708//MAP kinase kinase activity;GO:0005515//protein binding;GO:0005524//ATP binding	GO:0005886//plasma membrane;GO:0005737//cytoplasm
CL10160.Contig1_F0463-PN	1113	12	0.6828	gi|462411438|gb|EMJ16487.1|	5e-47	hypothetical protein PRUPE_ppa004954mg [Prunus persica]	--	--	--	--	--	--	--	--	--	--	--	--	--	--	-	-	GO:0005794//Golgi apparatus
CL10160.Contig2_F0463-PN	1893	103	3.4459	gi|359485673|ref|XP_002274405.2|	6e-128	PREDICTED: uncharacterized protein LOC100246569 [Vitis vinifera]	gi|326492693|dbj|AK358992.1|	1e-14	Hordeum vulgare subsp. vulgare mRNA for predicted protein, complete cds, clone: NIASHv1087B02	sp|Q9SK28|FH18_ARATH	4e-06	Formin-like protein 18 OS=Arabidopsis thaliana GN=FH18 PE=2 SV=2	--	--	--	--	K01051	7e-07	gmx:100776781	pectinesterase [EC:3.1.1.11]	-	-	-
CL10162.Contig2_F0463-PN	660	844	80.9872	gi|449439337|ref|XP_004137442.1|	9e-11	PREDICTED: mitochondrial import receptor subunit TOM5 homolog [Cucumis sativus] >gi|449486936|ref|XP_004157447.1| PREDICTED: mitochondrial import receptor subunit TOM5 homolog [Cucumis sativus]	--	--	--	sp|Q9SD80|TOM5_ARATH	8e-10	Mitochondrial import receptor subunit TOM5 homolog OS=Arabidopsis thaliana GN=TOM5 PE=1 SV=3	--	--	--	--	--	--	--	--	-	-	GO:0005739//mitochondrion;GO:0009536//plastid
CL10163.Contig2_F0463-PN	474	37	4.9436	gi|462405271|gb|EMJ10735.1|	4e-25	hypothetical protein PRUPE_ppa010718mg [Prunus persica]	--	--	--	--	--	--	--	--	--	--	--	--	--	--	-	-	-
CL10165.Contig2_F0463-PN	856	0	0	gi|357476491|ref|XP_003608531.1|	7e-07	Pentatricopeptide repeat-containing protein [Medicago truncatula] >gi|355509586|gb|AES90728.1| Pentatricopeptide repeat-containing protein [Medicago truncatula]	--	--	--	sp|Q9FJW6|PP451_ARATH	5e-08	Pentatricopeptide repeat-containing protein At5g67570, chloroplastic OS=Arabidopsis thaliana GN=DG1 PE=1 SV=2	--	--	--	--	--	--	--	--	-	-	-
CL10165.Contig3_F0463-PN	928	0	0	gi|255568609|ref|XP_002525278.1|	2e-09	GTP binding protein, putative [Ricinus communis] >gi|223535436|gb|EEF37106.1| GTP binding protein, putative [Ricinus communis]	--	--	--	--	--	--	--	--	--	--	--	--	--	--	-	-	-
CL10165.Contig4_F0463-PN	2381	29	0.7714	gi|356565493|ref|XP_003550974.1|	0	PREDICTED: pentatricopeptide repeat-containing protein At5g67570, chloroplastic-like [Glycine max]	gi|356565492|ref|XM_003550926.1|	3e-15	PREDICTED: Glycine max pentatricopeptide repeat-containing protein At5g67570, chloroplastic-like (LOC100801996), mRNA	sp|Q9FJW6|PP451_ARATH	3e-175	Pentatricopeptide repeat-containing protein At5g67570, chloroplastic OS=Arabidopsis thaliana GN=DG1 PE=1 SV=2	--	--	--	--	K15336	1e-09	vvi:100259391	tRNA (cytosine38-C5)-methyltransferase [EC:2.1.1.204]	GO:0009658//chloroplast organization;GO:0042793//transcription from plastid promoter;GO:0009793//embryo development ending in seed dormancy	GO:0005515//protein binding	GO:0009507//chloroplast
CL10165.Contig5_F0463-PN	2453	16	0.4131	gi|356565493|ref|XP_003550974.1|	0	PREDICTED: pentatricopeptide repeat-containing protein At5g67570, chloroplastic-like [Glycine max]	gi|356565492|ref|XM_003550926.1|	3e-15	PREDICTED: Glycine max pentatricopeptide repeat-containing protein At5g67570, chloroplastic-like (LOC100801996), mRNA	sp|Q9FJW6|PP451_ARATH	9e-172	Pentatricopeptide repeat-containing protein At5g67570, chloroplastic OS=Arabidopsis thaliana GN=DG1 PE=1 SV=2	--	--	--	--	K15336	1e-09	vvi:100259391	tRNA (cytosine38-C5)-methyltransferase [EC:2.1.1.204]	GO:0009658//chloroplast organization;GO:0042793//transcription from plastid promoter;GO:0009793//embryo development ending in seed dormancy	GO:0005515//protein binding	GO:0009507//chloroplast
CL10166.Contig2_F0463-PN	1403	8	0.3611	gi|225461677|ref|XP_002285458.1|	3e-146	PREDICTED: rab3 GTPase-activating protein non-catalytic subunit [Vitis vinifera] >gi|302142895|emb|CBI20190.3| unnamed protein product [Vitis vinifera]	gi|255567075|ref|XM_002524474.1|	1e-16	Ricinus communis rab3 gtpase-activating protein non-catalytic subunit, putative, mRNA	--	--	--	--	--	--	--	--	--	--	--	GO:0043087//regulation of GTPase activity	-	GO:0005737//cytoplasm
CL10166.Contig3_F0463-PN	1227	19	0.9807	gi|460397448|ref|XP_004244279.1|	4e-100	PREDICTED: rab3 GTPase-activating protein non-catalytic subunit-like [Solanum lycopersicum]	gi|359493781|ref|XM_002285422.2|	4e-10	PREDICTED: Vitis vinifera rab3 GTPase-activating protein non-catalytic subunit-like (LOC100241866), mRNA	--	--	--	--	--	--	--	--	--	--	--	-	-	-
CL10166.Contig4_F0463-PN	1383	7	0.3205	gi|225461677|ref|XP_002285458.1|	3e-151	PREDICTED: rab3 GTPase-activating protein non-catalytic subunit [Vitis vinifera] >gi|302142895|emb|CBI20190.3| unnamed protein product [Vitis vinifera]	gi|359493781|ref|XM_002285422.2|	4e-07	PREDICTED: Vitis vinifera rab3 GTPase-activating protein non-catalytic subunit-like (LOC100241866), mRNA	--	--	--	--	--	--	--	--	--	--	--	GO:0043087//regulation of GTPase activity	-	GO:0005737//cytoplasm
CL10169.Contig1_F0463-PN	498	79	10.0465	--	--	--	--	--	--	--	--	--	--	--	--	--	--	--	--	--	-	-	-
CL1017.Contig10_F0463-PN	1865	0	0	gi|225454936|ref|XP_002277185.1|	5e-32	PREDICTED: ribosome biogenesis GTPase A [Vitis vinifera] >gi|297744953|emb|CBI38545.3| unnamed protein product [Vitis vinifera]	--	--	--	--	--	--	--	--	--	--	--	--	--	--	-	GO:0005525//GTP binding	GO:0005737//cytoplasm
CL1017.Contig11_F0463-PN	428	0	0	gi|462415899|gb|EMJ20636.1|	4e-31	hypothetical protein PRUPE_ppa020684mg [Prunus persica]	--	--	--	--	--	--	SPBC25B2.04c	5e-09	COG1161	Predicted GTPases	--	--	--	--	-	GO:0005525//GTP binding	GO:0005737//cytoplasm
CL1017.Contig12_F0463-PN	2547	4	0.0995	gi|225454936|ref|XP_002277185.1|	1e-102	PREDICTED: ribosome biogenesis GTPase A [Vitis vinifera] >gi|297744953|emb|CBI38545.3| unnamed protein product [Vitis vinifera]	gi|460415595|ref|XM_004253096.1|	3e-06	PREDICTED: Solanum lycopersicum ribosome biogenesis GTPase A-like (LOC101256465), mRNA	--	--	--	SP1155	5e-20	COG1161	Predicted GTPases	K14538	4e-06	gmx:100777028	nuclear GTP-binding protein	-	GO:0005525//GTP binding	GO:0005737//cytoplasm
CL1017.Contig13_F0463-PN	2076	0	0	gi|225454936|ref|XP_002277185.1|	6e-32	PREDICTED: ribosome biogenesis GTPase A [Vitis vinifera] >gi|297744953|emb|CBI38545.3| unnamed protein product [Vitis vinifera]	--	--	--	--	--	--	--	--	--	--	--	--	--	--	-	GO:0005525//GTP binding	GO:0005737//cytoplasm
CL1017.Contig14_F0463-PN	2160	0	0	gi|225454936|ref|XP_002277185.1|	5e-77	PREDICTED: ribosome biogenesis GTPase A [Vitis vinifera] >gi|297744953|emb|CBI38545.3| unnamed protein product [Vitis vinifera]	--	--	--	--	--	--	--	--	--	--	--	--	--	--	-	GO:0005525//GTP binding	GO:0005737//cytoplasm
CL1017.Contig15_F0463-PN	2544	0	0	gi|225454936|ref|XP_002277185.1|	4e-92	PREDICTED: ribosome biogenesis GTPase A [Vitis vinifera] >gi|297744953|emb|CBI38545.3| unnamed protein product [Vitis vinifera]	--	--	--	--	--	--	lin1311	2e-14	COG1161	Predicted GTPases	--	--	--	--	-	GO:0005525//GTP binding	GO:0005737//cytoplasm
CL1017.Contig16_F0463-PN	2587	0	0	gi|225454936|ref|XP_002277185.1|	3e-97	PREDICTED: ribosome biogenesis GTPase A [Vitis vinifera] >gi|297744953|emb|CBI38545.3| unnamed protein product [Vitis vinifera]	gi|460415595|ref|XM_004253096.1|	3e-06	PREDICTED: Solanum lycopersicum ribosome biogenesis GTPase A-like (LOC101256465), mRNA	--	--	--	lin1311	1e-21	COG1161	Predicted GTPases	--	--	--	--	-	GO:0005525//GTP binding	GO:0005737//cytoplasm
CL1017.Contig17_F0463-PN	2376	0	0	gi|225454936|ref|XP_002277185.1|	3e-97	PREDICTED: ribosome biogenesis GTPase A [Vitis vinifera] >gi|297744953|emb|CBI38545.3| unnamed protein product [Vitis vinifera]	gi|460415595|ref|XM_004253096.1|	3e-06	PREDICTED: Solanum lycopersicum ribosome biogenesis GTPase A-like (LOC101256465), mRNA	--	--	--	lin1311	9e-22	COG1161	Predicted GTPases	--	--	--	--	-	GO:0005525//GTP binding	GO:0005737//cytoplasm
CL1017.Contig18_F0463-PN	2371	0	0	gi|225454936|ref|XP_002277185.1|	5e-77	PREDICTED: ribosome biogenesis GTPase A [Vitis vinifera] >gi|297744953|emb|CBI38545.3| unnamed protein product [Vitis vinifera]	--	--	--	--	--	--	--	--	--	--	--	--	--	--	-	GO:0005525//GTP binding	GO:0005737//cytoplasm
CL1017.Contig1_F0463-PN	2254	0	0	gi|225454936|ref|XP_002277185.1|	1e-107	PREDICTED: ribosome biogenesis GTPase A [Vitis vinifera] >gi|297744953|emb|CBI38545.3| unnamed protein product [Vitis vinifera]	gi|460415595|ref|XM_004253096.1|	3e-06	PREDICTED: Solanum lycopersicum ribosome biogenesis GTPase A-like (LOC101256465), mRNA	--	--	--	lin1311	4e-25	COG1161	Predicted GTPases	K14538	7e-09	gmx:100777028	nuclear GTP-binding protein	-	GO:0005525//GTP binding	GO:0005737//cytoplasm
CL1017.Contig20_F0463-PN	2231	0	0	gi|225454936|ref|XP_002277185.1|	1e-81	PREDICTED: ribosome biogenesis GTPase A [Vitis vinifera] >gi|297744953|emb|CBI38545.3| unnamed protein product [Vitis vinifera]	--	--	--	--	--	--	SPBC25B2.04c	6e-08	COG1161	Predicted GTPases	--	--	--	--	-	GO:0005525//GTP binding	GO:0005737//cytoplasm
CL1017.Contig21_F0463-PN	2078	0	0	gi|225454936|ref|XP_002277185.1|	1e-81	PREDICTED: ribosome biogenesis GTPase A [Vitis vinifera] >gi|297744953|emb|CBI38545.3| unnamed protein product [Vitis vinifera]	--	--	--	--	--	--	SPBC25B2.04c	6e-08	COG1161	Predicted GTPases	--	--	--	--	-	GO:0005525//GTP binding	GO:0005737//cytoplasm
CL1017.Contig22_F0463-PN	2621	36	0.8699	gi|225454936|ref|XP_002277185.1|	4e-109	PREDICTED: ribosome biogenesis GTPase A [Vitis vinifera] >gi|297744953|emb|CBI38545.3| unnamed protein product [Vitis vinifera]	gi|460415595|ref|XM_004253096.1|	3e-06	PREDICTED: Solanum lycopersicum ribosome biogenesis GTPase A-like (LOC101256465), mRNA	--	--	--	lin1311	2e-26	COG1161	Predicted GTPases	K14538	6e-10	gmx:100777028	nuclear GTP-binding protein	-	GO:0005525//GTP binding	GO:0005737//cytoplasm
CL1017.Contig23_F0463-PN	2697	0	0	gi|225454936|ref|XP_002277185.1|	4e-92	PREDICTED: ribosome biogenesis GTPase A [Vitis vinifera] >gi|297744953|emb|CBI38545.3| unnamed protein product [Vitis vinifera]	--	--	--	--	--	--	lin1311	2e-14	COG1161	Predicted GTPases	--	--	--	--	-	GO:0005525//GTP binding	GO:0005737//cytoplasm
CL1017.Contig24_F0463-PN	1923	0	0	gi|225454936|ref|XP_002277185.1|	5e-32	PREDICTED: ribosome biogenesis GTPase A [Vitis vinifera] >gi|297744953|emb|CBI38545.3| unnamed protein product [Vitis vinifera]	--	--	--	--	--	--	--	--	--	--	--	--	--	--	-	GO:0005525//GTP binding	GO:0005737//cytoplasm
CL1017.Contig25_F0463-PN	1712	0	0	gi|225454936|ref|XP_002277185.1|	4e-32	PREDICTED: ribosome biogenesis GTPase A [Vitis vinifera] >gi|297744953|emb|CBI38545.3| unnamed protein product [Vitis vinifera]	--	--	--	--	--	--	--	--	--	--	--	--	--	--	-	GO:0005525//GTP binding	GO:0005737//cytoplasm
CL1017.Contig26_F0463-PN	2524	0	0	gi|225454936|ref|XP_002277185.1|	6e-77	PREDICTED: ribosome biogenesis GTPase A [Vitis vinifera] >gi|297744953|emb|CBI38545.3| unnamed protein product [Vitis vinifera]	--	--	--	--	--	--	--	--	--	--	--	--	--	--	-	GO:0005525//GTP binding	GO:0005737//cytoplasm
CL1017.Contig27_F0463-PN	2442	0	0	gi|225454936|ref|XP_002277185.1|	1e-81	PREDICTED: ribosome biogenesis GTPase A [Vitis vinifera] >gi|297744953|emb|CBI38545.3| unnamed protein product [Vitis vinifera]	--	--	--	--	--	--	SPBC25B2.04c	7e-08	COG1161	Predicted GTPases	--	--	--	--	-	GO:0005525//GTP binding	GO:0005737//cytoplasm
CL1017.Contig28_F0463-PN	2121	0	0	gi|225454936|ref|XP_002277185.1|	5e-87	PREDICTED: ribosome biogenesis GTPase A [Vitis vinifera] >gi|297744953|emb|CBI38545.3| unnamed protein product [Vitis vinifera]	gi|460415595|ref|XM_004253096.1|	3e-06	PREDICTED: Solanum lycopersicum ribosome biogenesis GTPase A-like (LOC101256465), mRNA	--	--	--	SPBC25B2.04c	5e-13	COG1161	Predicted GTPases	--	--	--	--	-	GO:0005525//GTP binding	GO:0005737//cytoplasm
CL1017.Contig29_F0463-PN	510	0	0	gi|462415899|gb|EMJ20636.1|	2e-26	hypothetical protein PRUPE_ppa020684mg [Prunus persica]	--	--	--	--	--	--	SPBC25B2.04c	6e-06	COG1161	Predicted GTPases	--	--	--	--	-	-	GO:0005737//cytoplasm
CL1017.Contig2_F0463-PN	1980	3	0.096	gi|225454936|ref|XP_002277185.1|	2e-51	PREDICTED: ribosome biogenesis GTPase A [Vitis vinifera] >gi|297744953|emb|CBI38545.3| unnamed protein product [Vitis vinifera]	--	--	--	--	--	--	--	--	--	--	--	--	--	--	-	GO:0005525//GTP binding	GO:0005737//cytoplasm
CL1017.Contig30_F0463-PN	2200	0	0	gi|225454936|ref|XP_002277185.1|	1e-71	PREDICTED: ribosome biogenesis GTPase A [Vitis vinifera] >gi|297744953|emb|CBI38545.3| unnamed protein product [Vitis vinifera]	--	--	--	--	--	--	--	--	--	--	--	--	--	--	-	GO:0005525//GTP binding	GO:0005737//cytoplasm
CL1017.Contig3_F0463-PN	2434	0	0	gi|225454936|ref|XP_002277185.1|	3e-97	PREDICTED: ribosome biogenesis GTPase A [Vitis vinifera] >gi|297744953|emb|CBI38545.3| unnamed protein product [Vitis vinifera]	gi|460415595|ref|XM_004253096.1|	3e-06	PREDICTED: Solanum lycopersicum ribosome biogenesis GTPase A-like (LOC101256465), mRNA	--	--	--	lin1311	1e-21	COG1161	Predicted GTPases	--	--	--	--	-	GO:0005525//GTP binding	GO:0005737//cytoplasm
CL1017.Contig4_F0463-PN	2414	0	0	gi|225454936|ref|XP_002277185.1|	5e-82	PREDICTED: ribosome biogenesis GTPase A [Vitis vinifera] >gi|297744953|emb|CBI38545.3| unnamed protein product [Vitis vinifera]	gi|460415595|ref|XM_004253096.1|	3e-06	PREDICTED: Solanum lycopersicum ribosome biogenesis GTPase A-like (LOC101256465), mRNA	--	--	--	SPBC25B2.04c	6e-10	COG1161	Predicted GTPases	--	--	--	--	-	GO:0005525//GTP binding	GO:0005737//cytoplasm
CL1017.Contig5_F0463-PN	2575	0	0	gi|225454936|ref|XP_002277185.1|	3e-102	PREDICTED: ribosome biogenesis GTPase A [Vitis vinifera] >gi|297744953|emb|CBI38545.3| unnamed protein product [Vitis vinifera]	--	--	--	--	--	--	lin1311	2e-14	COG1161	Predicted GTPases	--	--	--	--	-	GO:0005525//GTP binding	GO:0005737//cytoplasm
CL1017.Contig6_F0463-PN	2050	4	0.1236	gi|225454936|ref|XP_002277185.1|	4e-82	PREDICTED: ribosome biogenesis GTPase A [Vitis vinifera] >gi|297744953|emb|CBI38545.3| unnamed protein product [Vitis vinifera]	gi|460415595|ref|XM_004253096.1|	2e-06	PREDICTED: Solanum lycopersicum ribosome biogenesis GTPase A-like (LOC101256465), mRNA	--	--	--	SPBC25B2.04c	5e-10	COG1161	Predicted GTPases	--	--	--	--	-	GO:0005525//GTP binding	GO:0005737//cytoplasm
CL1017.Contig7_F0463-PN	2465	0	0	gi|225454936|ref|XP_002277185.1|	1e-107	PREDICTED: ribosome biogenesis GTPase A [Vitis vinifera] >gi|297744953|emb|CBI38545.3| unnamed protein product [Vitis vinifera]	gi|460415595|ref|XM_004253096.1|	3e-06	PREDICTED: Solanum lycopersicum ribosome biogenesis GTPase A-like (LOC101256465), mRNA	--	--	--	lin1311	5e-25	COG1161	Predicted GTPases	K14538	7e-09	gmx:100777028	nuclear GTP-binding protein	-	GO:0005525//GTP binding	GO:0005737//cytoplasm
CL1017.Contig8_F0463-PN	2223	0	0	gi|225454936|ref|XP_002277185.1|	3e-97	PREDICTED: ribosome biogenesis GTPase A [Vitis vinifera] >gi|297744953|emb|CBI38545.3| unnamed protein product [Vitis vinifera]	gi|460415595|ref|XM_004253096.1|	3e-06	PREDICTED: Solanum lycopersicum ribosome biogenesis GTPase A-like (LOC101256465), mRNA	--	--	--	lin1311	9e-22	COG1161	Predicted GTPases	--	--	--	--	-	GO:0005525//GTP binding	GO:0005737//cytoplasm
CL1017.Contig9_F0463-PN	2333	0	0	gi|225454936|ref|XP_002277185.1|	3e-92	PREDICTED: ribosome biogenesis GTPase A [Vitis vinifera] >gi|297744953|emb|CBI38545.3| unnamed protein product [Vitis vinifera]	--	--	--	--	--	--	lin1311	2e-14	COG1161	Predicted GTPases	--	--	--	--	-	GO:0005525//GTP binding	GO:0005737//cytoplasm
CL10171.Contig1_F0463-PN	1545	1463	59.97	gi|242069931|ref|XP_002450242.1|	3e-124	hypothetical protein SORBIDRAFT_05g002430 [Sorghum bicolor] >gi|241936085|gb|EES09230.1| hypothetical protein SORBIDRAFT_05g002430 [Sorghum bicolor]	gi|359493893|ref|XM_002284510.2|	9e-61	PREDICTED: Vitis vinifera cytochrome c-type biogenesis ccda-like chloroplastic protein 2 (LOC100245228), mRNA	sp|Q2QY07|CCDA2_ORYSJ	2e-125	Cytochrome c-type biogenesis ccda-like chloroplastic protein 2 OS=Oryza sativa subsp. japonica GN=CCDA2 PE=2 SV=1	alr3122	2e-65	COG0785	Cytochrome c biogenesis protein	K06196	5e-101	ppp:PHYPADRAFT_146798	cytochrome c-type biogenesis protein	GO:0010190//cytochrome b6f complex assembly;GO:0045454//cell redox homeostasis;GO:0055114//oxidation-reduction process	-	GO:0055035//plastid thylakoid membrane;GO:0005886//plasma membrane;GO:0009534//chloroplast thylakoid
CL10172.Contig2_F0463-PN	910	2198	152.969	gi|356564298|ref|XP_003550392.1|	5e-30	PREDICTED: uncharacterized protein LOC100798264 [Glycine max]	--	--	--	--	--	--	--	--	--	--	--	--	--	--	-	-	-
CL10173.Contig1_F0463-PN	525	18	2.1714	--	--	--	--	--	--	--	--	--	--	--	--	--	--	--	--	--	-	-	-
CL10174.Contig1_F0463-PN	1326	9623	459.605	gi|359475044|ref|XP_003631574.1|	3e-30	PREDICTED: uncharacterized protein LOC100245206 [Vitis vinifera]	--	--	--	sp|Q9T0I5|PRP4_ARATH	1e-62	Proline-rich protein 4 OS=Arabidopsis thaliana GN=PRP4 PE=2 SV=1	Rv3876	4e-15	COG0455	ATPases involved in chromosome partitioning	K01115	6e-23	vcn:VOLCADRAFT_99471	phospholipase D [EC:3.1.4.4]	-	-	-
CL10174.Contig3_F0463-PN	648	1743	170.349	gi|147821777|emb|CAN77170.1|	5e-08	hypothetical protein VITISV_029841 [Vitis vinifera]	--	--	--	sp|Q9LJ64|PLRX1_ARATH	9e-35	Pollen-specific leucine-rich repeat extensin-like protein 1 OS=Arabidopsis thaliana GN=PEX1 PE=2 SV=1	YDL140c	3e-16	COG0086	DNA-directed RNA polymerase, beta' subunit/160 kD subunit	K03006	2e-17	vvi:100264310	DNA-directed RNA polymerase II subunit RPB1 [EC:2.7.7.6]	GO:0009653//anatomical structure morphogenesis;GO:0033036;GO:0044260;GO:0009664//plant-type cell wall organization;GO:0009651//response to salt stress;GO:0044238//primary metabolic process;GO:0048869//cellular developmental process;GO:0046686//response to cadmium ion;GO:0050794//regulation of cellular process;GO:0044767;GO:0009723//response to ethylene stimulus;GO:0048316//seed development;GO:004…	-	-
CL10175.Contig1_F0463-PN	547	15	1.7367	gi|255553235|ref|XP_002517660.1|	4e-09	conserved hypothetical protein [Ricinus communis] >gi|223543292|gb|EEF44824.1| conserved hypothetical protein [Ricinus communis]	--	--	--	--	--	--	--	--	--	--	--	--	--	--	-	-	-
CL10175.Contig2_F0463-PN	714	11	0.9757	gi|255553235|ref|XP_002517660.1|	3e-06	conserved hypothetical protein [Ricinus communis] >gi|223543292|gb|EEF44824.1| conserved hypothetical protein [Ricinus communis]	--	--	--	--	--	--	--	--	--	--	--	--	--	--	-	-	-
CL10175.Contig5_F0463-PN	434	11	1.6052	--	--	--	--	--	--	--	--	--	--	--	--	--	--	--	--	--	-	-	-
CL10176.Contig2_F0463-PN	2661	482	11.4715	gi|359488800|ref|XP_002272412.2|	1e-158	PREDICTED: uncharacterized protein LOC100254349 [Vitis vinifera]	gi|359488799|ref|XM_002272376.2|	2e-94	PREDICTED: Vitis vinifera uncharacterized LOC100254349 (LOC100254349), mRNA	sp|Q67XL4|Y3544_ARATH	1e-46	Uncharacterized CRM domain-containing protein At3g25440, chloroplastic OS=Arabidopsis thaliana GN=At3g25440 PE=2 SV=1	--	--	--	--	K12811	2e-06	mtr:MTR_2g007000	ATP-dependent RNA helicase DDX46/PRP5 [EC:3.6.4.13]	-	-	GO:0009507//chloroplast
CL10178.Contig2_F0463-PN	509	289	35.9582	--	--	--	--	--	--	--	--	--	--	--	--	--	--	--	--	--	-	-	-
CL10180.Contig1_F0463-PN	718	50	4.4103	gi|460391803|ref|XP_004241508.1|	1e-42	PREDICTED: anthranilate phosphoribosyltransferase, chloroplastic-like isoform 1 [Solanum lycopersicum]	--	--	--	sp|Q02166|TRPD_ARATH	5e-40	Anthranilate phosphoribosyltransferase, chloroplastic OS=Arabidopsis thaliana GN=PAT1 PE=2 SV=1	MA2989	1e-15	COG0547	Anthranilate phosphoribosyltransferase	K00766	4e-43	rcu:RCOM_1510360	anthranilate phosphoribosyltransferase [EC:2.4.2.18]	GO:0000162//tryptophan biosynthetic process;GO:0009739//response to gibberellin stimulus;GO:0009873//ethylene mediated signaling pathway;GO:0009651//response to salt stress;GO:0009753//response to jasmonic acid stimulus;GO:0042742//defense response to bacterium;GO:0009751//response to salicylic acid stimulus;GO:0034976//response to endoplasmic reticulum stress;GO:0006569//tryptophan catabolic pro…	GO:0005515//protein binding;GO:0004048//anthranilate phosphoribosyltransferase activity;GO:0003691//double-stranded telomeric DNA binding	GO:0009941//chloroplast envelope;GO:0031965//nuclear membrane;GO:0009570//chloroplast stroma;GO:0005886//plasma membrane
CL10181.Contig1_F0463-PN	964	1976	129.816	gi|255578170|ref|XP_002529954.1|	6e-61	NAC domain-containing protein 21/22, putative [Ricinus communis] >gi|223530552|gb|EEF32431.1| NAC domain-containing protein 21/22, putative [Ricinus communis]	gi|115469493|ref|NM_001064881.1|	8e-14	Oryza sativa Japonica Group Os06g0675600 (Os06g0675600) mRNA, complete cds	sp|Q84TE6|NAC22_ARATH	5e-48	NAC domain-containing protein 21/22 OS=Arabidopsis thaliana GN=NAC021 PE=1 SV=2	--	--	--	--	--	--	--	--	-	-	-
CL10182.Contig3_F0463-PN	2056	78	2.4026	--	--	--	--	--	--	--	--	--	--	--	--	--	--	--	--	--	-	-	-
CL10182.Contig4_F0463-PN	1634	68	2.6356	--	--	--	--	--	--	--	--	--	--	--	--	--	--	--	--	--	-	-	-
CL10183.Contig2_F0463-PN	1300	285	13.8842	gi|462416991|gb|EMJ21728.1|	1e-141	hypothetical protein PRUPE_ppa009433mg [Prunus persica]	gi|349726568|emb|FQ382778.1|	1e-135	Vitis vinifera clone SS0ABG44YC03	sp|P40228|CSK2B_ARATH	4e-124	Casein kinase II subunit beta OS=Arabidopsis thaliana GN=CKB1 PE=1 SV=1	SPAC1851.03	9e-61	COG5041	Casein kinase II, beta subunit	K03115	2e-141	vvi:100266745	casein kinase II subunit beta	GO:0045859//regulation of protein kinase activity	GO:0019887//protein kinase regulator activity;GO:0016301//kinase activity	GO:0005956//protein kinase CK2 complex
CL10184.Contig1_F0463-PN	1534	181	7.4726	gi|296084860|emb|CBI28269.3|	1e-123	unnamed protein product [Vitis vinifera]	gi|356539214|ref|XM_003538047.1|	9e-24	PREDICTED: Glycine max transcription factor E2FB-like (LOC100819817), mRNA	sp|Q9FV71|E2FB_ARATH	2e-96	Transcription factor E2FB OS=Arabidopsis thaliana GN=E2FB PE=1 SV=1	--	--	--	--	K04682	4e-75	smo:SELMODRAFT_445661	E2F transcription factor 4/5	GO:0006351//transcription, DNA-dependent	-	GO:0005634//nucleus
CL10186.Contig2_F0463-PN	1318	266	12.7816	gi|224061939|ref|XP_002300674.1|	1e-38	predicted protein [Populus trichocarpa] >gi|222842400|gb|EEE79947.1| predicted protein [Populus trichocarpa]	--	--	--	sp|Q6DR20|FB110_ARATH	2e-17	F-box protein At2g17036 OS=Arabidopsis thaliana GN=At2g17036 PE=2 SV=1	--	--	--	--	--	--	--	--	-	-	-
CL10187.Contig1_F0463-PN	787	0	0	gi|225470908|ref|XP_002263581.1|	3e-32	PREDICTED: uncharacterized protein LOC100250204 [Vitis vinifera]	--	--	--	sp|Q9FPQ6|GP1_CHLRE	5e-08	Vegetative cell wall protein gp1 OS=Chlamydomonas reinhardtii GN=GP1 PE=2 SV=1	PAE0061	3e-06	COG1840	ABC-type Fe3+ transport system, periplasmic component	K12418	9e-09	cre:CHLREDRAFT_32523	fatty acid desaturase (delta-4 desaturase) [EC:1.14.19.-]	-	-	-
CL10187.Contig2_F0463-PN	1019	71	4.4127	gi|356527680|ref|XP_003532436.1|	1e-50	PREDICTED: uncharacterized protein LOC100782341 [Glycine max]	--	--	--	sp|Q9FPQ6|GP1_CHLRE	2e-19	Vegetative cell wall protein gp1 OS=Chlamydomonas reinhardtii GN=GP1 PE=2 SV=1	Rv3876	2e-11	COG0455	ATPases involved in chromosome partitioning	K01115	9e-18	vcn:VOLCADRAFT_99471	phospholipase D [EC:3.1.4.4]	-	-	-
CL10188.Contig1_F0463-PN	1321	4523	216.841	gi|188509922|gb|ACD56611.1|	3e-111	putative photosystem II protein [Gossypioides kirkii]	gi|357126062|ref|XM_003564660.1|	1e-41	PREDICTED: Brachypodium distachyon photosystem II 22 kDa protein, chloroplastic-like (LOC100827756), mRNA	sp|P54773|PSBS_SOLLC	4e-107	Photosystem II 22 kDa protein, chloroplastic OS=Solanum lycopersicum GN=PSBS PE=3 SV=1	--	--	--	--	K03542	6e-112	vvi:100245393	photosystem II 22kDa protein	GO:0010196//nonphotochemical quenching;GO:0080167//response to karrikin	-	GO:0009535//chloroplast thylakoid membrane
CL1019.Contig1_F0463-PN	711	1393	124.079	gi|224126997|ref|XP_002319981.1|	2e-29	predicted protein [Populus trichocarpa] >gi|222858357|gb|EEE95904.1| predicted protein [Populus trichocarpa]	gi|393716173|dbj|AB623917.1|	3e-31	Camellia sinensis DNA, SSR marker, MSE0208	sp|P46269|QCR8_SOLTU	4e-30	Cytochrome b-c1 complex subunit 8 OS=Solanum tuberosum PE=1 SV=2	--	--	--	--	--	--	--	--	GO:0009853//photorespiration	GO:0008121//ubiquinol-cytochrome-c reductase activity	GO:0005750//mitochondrial respiratory chain complex III
CL10191.Contig1_F0463-PN	998	94	5.9651	gi|449510541|ref|XP_004163694.1|	7e-38	PREDICTED: LOW QUALITY PROTEIN: DTW domain-containing protein 2-like [Cucumis sativus]	--	--	--	sp|Q9FPQ6|GP1_CHLRE	3e-11	Vegetative cell wall protein gp1 OS=Chlamydomonas reinhardtii GN=GP1 PE=2 SV=1	Rv3876	2e-06	COG0455	ATPases involved in chromosome partitioning	K01115	1e-09	vcn:VOLCADRAFT_99471	phospholipase D [EC:3.1.4.4]	-	-	GO:0005634//nucleus
CL10192.Contig1_F0463-PN	1329	261	12.4375	gi|359497266|ref|XP_002268717.2|	2e-139	PREDICTED: UDP-N-acetylglucosamine transporter-like [Vitis vinifera] >gi|296084745|emb|CBI25889.3| unnamed protein product [Vitis vinifera]	gi|359497265|ref|XM_002268681.2|	1e-25	PREDICTED: Vitis vinifera UDP-N-acetylglucosamine transporter-like (LOC100264881), mRNA	sp|Q8LES0|CSTR5_ARATH	3e-131	CMP-sialic acid transporter 5 OS=Arabidopsis thaliana GN=At5g65000 PE=2 SV=1	SPCC1795.03	5e-15	COG0697	Permeases of the drug/metabolite transporter (DMT) superfamily	K15272	2e-140	vvi:100264881	solute carrier family 35 (UDP-sugar transporter), member A1/2/3	GO:0055085//transmembrane transport;GO:0010584//pollen exine formation;GO:0008643//carbohydrate transport;GO:0015780//nucleotide-sugar transport	GO:0005351//sugar:hydrogen symporter activity;GO:0005338//nucleotide-sugar transmembrane transporter activity	GO:0016021//integral to membrane;GO:0000139//Golgi membrane;GO:0009507//chloroplast
CL10194.Contig1_F0463-PN	306	13	2.6905	gi|358348946|ref|XP_003638502.1|	1e-18	Inosine triphosphate pyrophosphatase [Medicago truncatula] >gi|355504437|gb|AES85640.1| Inosine triphosphate pyrophosphatase [Medicago truncatula]	gi|470106759|ref|XM_004289680.1|	2e-27	PREDICTED: Fragaria vesca subsp. vesca inosine triphosphate pyrophosphatase-like (LOC101291290), mRNA	sp|C5WZH0|ITPA_SORBI	1e-19	Inosine triphosphate pyrophosphatase OS=Sorghum bicolor GN=Sb01g020160 PE=2 SV=1	SPCC830.10	3e-06	COG0127	Xanthosine triphosphate pyrophosphatase	K01519	7e-20	mtr:MTR_134s0027	inosine triphosphate pyrophosphatase [EC:3.6.1.19]	GO:0009117//nucleotide metabolic process	GO:0046872//metal ion binding;GO:0047429//nucleoside-triphosphate diphosphatase activity;GO:0000166//nucleotide binding	GO:0005737//cytoplasm
CL10194.Contig3_F0463-PN	1054	17	1.0215	gi|147845569|emb|CAN78490.1|	1e-69	hypothetical protein VITISV_004933 [Vitis vinifera]	gi|470106759|ref|XM_004289680.1|	3e-29	PREDICTED: Fragaria vesca subsp. vesca inosine triphosphate pyrophosphatase-like (LOC101291290), mRNA	sp|Q7XDP2|ITPA_ORYSJ	2e-64	Inosine triphosphate pyrophosphatase OS=Oryza sativa subsp. japonica GN=Os10g0457500 PE=2 SV=2	SPCC830.10	7e-30	COG0127	Xanthosine triphosphate pyrophosphatase	K01519	7e-64	osa:4348803	inosine triphosphate pyrophosphatase [EC:3.6.1.19]	GO:0009117//nucleotide metabolic process	GO:0046872//metal ion binding;GO:0047429//nucleoside-triphosphate diphosphatase activity;GO:0000166//nucleotide binding	GO:0005737//cytoplasm
CL10196.Contig2_F0463-PN	675	33	3.0962	gi|147798113|emb|CAN71773.1|	1e-14	hypothetical protein VITISV_002508 [Vitis vinifera]	--	--	--	--	--	--	--	--	--	--	--	--	--	--	-	-	-
CL10197.Contig1_F0463-PN	1109	161	9.1942	gi|224116376|ref|XP_002317282.1|	2e-149	predicted protein [Populus trichocarpa] >gi|222860347|gb|EEE97894.1| predicted protein [Populus trichocarpa]	gi|229463818|gb|FJ899851.1|	3e-26	Populus maximowiczii x Populus nigra ornithine aminotransferase mRNA, partial cds	sp|Q10G56|OAT_ORYSJ	2e-147	Ornithine aminotransferase, mitochondrial OS=Oryza sativa subsp. japonica GN=OAT PE=2 SV=1	SPBC21C3.08c	3e-111	COG4992	Ornithine/acetylornithine aminotransferase	K00819	2e-150	pop:POPTR_1093547	ornithine--oxo-acid transaminase [EC:2.6.1.13]	GO:0006635//fatty acid beta-oxidation;GO:0006593//ornithine catabolic process;GO:0009414//response to water deprivation;GO:0009413//response to flooding;GO:0010260//organ senescence;GO:0009816//defense response to bacterium, incompatible interaction;GO:0019544//arginine catabolic process to glutamate;GO:0009753//response to jasmonic acid stimulus;GO:0055129//L-proline biosynthetic process;GO:0042…	GO:0008270//zinc ion binding;GO:0030170//pyridoxal phosphate binding;GO:0004587//ornithine-oxo-acid transaminase activity	GO:0005759//mitochondrial matrix
CL102.Contig1_F0463-PN	2574	109	2.6819	gi|470109794|ref|XP_004291175.1|	2e-29	PREDICTED: E3 ubiquitin-protein ligase HERC2-like [Fragaria vesca subsp. vesca]	gi|359476349|ref|XM_002283746.2|	3e-09	PREDICTED: Vitis vinifera E3 ubiquitin-protein ligase HERC2-like (LOC100261092), mRNA	sp|Q9FN03|UVR8_ARATH	6e-25	Ultraviolet-B receptor UVR8 OS=Arabidopsis thaliana GN=UVR8 PE=1 SV=1	CAC2722	3e-11	COG5184	Alpha-tubulin suppressor and related RCC1 domain-containing proteins	K10615	8e-11	cme:CMB070C	E3 ubiquitin-protein ligase HERC4 [EC:6.3.2.19]	-	-	-
CL10200.Contig2_F0463-PN	760	956	79.6641	gi|225453428|ref|XP_002275089.1|	1e-60	PREDICTED: actin-related protein 2/3 complex subunit 5 isoform 1 [Vitis vinifera] >gi|359489190|ref|XP_003633894.1| PREDICTED: actin-related protein 2/3 complex subunit 5 isoform 2 [Vitis vinifera] >gi|147771541|emb|CAN73657.1| hypothetical protein VITISV_036091 [Vitis vinifera] >gi|297734591|emb|CBI16642.3| unnamed protein product [Vitis vinifera]	gi|160951389|emb|CU223692.1|	5e-39	Populus EST from leave	--	--	--	--	--	--	--	K05754	8e-62	vvi:100252961	actin related protein 2/3 complex, subunit 5	GO:0009825//multidimensional cell growth;GO:0016926//protein desumoylation;GO:0030833//regulation of actin filament polymerization;GO:0010090//trichome morphogenesis;GO:0006468//protein phosphorylation;GO:0050665//hydrogen peroxide biosynthetic process;GO:0010228//vegetative to reproductive phase transition of meristem	GO:0004723//calcium-dependent protein serine/threonine phosphatase activity;GO:0004713//protein tyrosine kinase activity;GO:0005509//calcium ion binding;GO:0003779//actin binding;GO:0004674//protein serine/threonine kinase activity;GO:0005524//ATP binding	GO:0005737//cytoplasm;GO:0005885//Arp2/3 protein complex;GO:0005886//plasma membrane
CL10203.Contig2_F0463-PN	793	92	7.3474	--	--	--	--	--	--	--	--	--	--	--	--	--	--	--	--	--	-	-	-
CL10204.Contig1_F0463-PN	1181	179	9.5989	gi|356496481|ref|XP_003517096.1|	2e-59	PREDICTED: uncharacterized protein LOC100820285 [Glycine max]	gi|115473812|ref|NM_001067040.1|	4e-13	Oryza sativa Japonica Group Os07g0656600 (Os07g0656600) mRNA, complete cds	--	--	--	Cj1022c	2e-15	COG2862	Predicted membrane protein	--	--	--	--	-	-	GO:0009941//chloroplast envelope;GO:0005886//plasma membrane
CL10207.Contig1_F0463-PN	2501	977	24.74	gi|225445728|ref|XP_002270904.1|	0	PREDICTED: protein WAX2 isoform 1 [Vitis vinifera]	gi|470148626|ref|XM_004309810.1|	3e-15	PREDICTED: Fragaria vesca subsp. vesca protein ECERIFERUM 3-like (LOC101299442), mRNA	sp|Q8H1Z0|CER3_ARATH	0	Protein ECERIFERUM 3 OS=Arabidopsis thaliana GN=CER3 PE=1 SV=1	CC1671	5e-09	COG3000	Sterol desaturase	K15404	6e-110	ath:AT1G02205	aldehyde decarbonylase [EC:4.1.99.5]	GO:0043447//alkane biosynthetic process;GO:0010025//wax biosynthetic process;GO:0000038//very long-chain fatty acid metabolic process;GO:0055114//oxidation-reduction process;GO:0048235//pollen sperm cell differentiation;GO:0006723//cuticle hydrocarbon biosynthetic process	GO:0016491//oxidoreductase activity;GO:0000166//nucleotide binding;GO:0005506//iron ion binding	GO:0016021//integral to membrane;GO:0005886//plasma membrane
CL10208.Contig1_F0463-PN	521	59	7.1719	--	--	--	--	--	--	--	--	--	--	--	--	--	--	--	--	--	-	-	-
CL1021.Contig10_F0463-PN	1153	3	0.1648	gi|297739968|emb|CBI30150.3|	2e-16	unnamed protein product [Vitis vinifera]	--	--	--	--	--	--	--	--	--	--	K15691	2e-17	vvi:100241876	E3 ubiquitin-protein ligase RFWD3 [EC:6.3.2.19]	-	-	-
CL1021.Contig11_F0463-PN	1514	3	0.1255	gi|297739968|emb|CBI30150.3|	4e-16	unnamed protein product [Vitis vinifera]	--	--	--	--	--	--	--	--	--	--	K15691	3e-17	vvi:100241876	E3 ubiquitin-protein ligase RFWD3 [EC:6.3.2.19]	-	-	-
CL1021.Contig12_F0463-PN	1919	3	0.099	gi|470141070|ref|XP_004306258.1|	2e-16	PREDICTED: E3 ubiquitin-protein ligase RFWD3-like [Fragaria vesca subsp. vesca]	--	--	--	--	--	--	--	--	--	--	K15691	4e-17	vvi:100241876	E3 ubiquitin-protein ligase RFWD3 [EC:6.3.2.19]	-	-	-
CL1021.Contig13_F0463-PN	1316	3	0.1444	gi|297739968|emb|CBI30150.3|	3e-16	unnamed protein product [Vitis vinifera]	--	--	--	--	--	--	--	--	--	--	K15691	3e-17	vvi:100241876	E3 ubiquitin-protein ligase RFWD3 [EC:6.3.2.19]	-	-	-
CL1021.Contig15_F0463-PN	2038	3	0.0932	gi|297739968|emb|CBI30150.3|	6e-16	unnamed protein product [Vitis vinifera]	--	--	--	--	--	--	--	--	--	--	K15691	5e-17	vvi:100241876	E3 ubiquitin-protein ligase RFWD3 [EC:6.3.2.19]	-	-	-
CL1021.Contig16_F0463-PN	3076	4	0.0824	gi|470141070|ref|XP_004306258.1|	4e-16	PREDICTED: E3 ubiquitin-protein ligase RFWD3-like [Fragaria vesca subsp. vesca]	--	--	--	--	--	--	--	--	--	--	K15691	7e-17	vvi:100241876	E3 ubiquitin-protein ligase RFWD3 [EC:6.3.2.19]	-	-	-
CL1021.Contig17_F0463-PN	795	3	0.239	gi|47848033|dbj|BAD21819.1|	7e-06	hypothetical protein [Oryza sativa Japonica Group] >gi|50252499|dbj|BAD28676.1| hypothetical protein [Oryza sativa Japonica Group]	--	--	--	--	--	--	--	--	--	--	--	--	--	--	-	-	-
CL1021.Contig18_F0463-PN	2033	3	0.0935	gi|470141070|ref|XP_004306258.1|	2e-16	PREDICTED: E3 ubiquitin-protein ligase RFWD3-like [Fragaria vesca subsp. vesca]	--	--	--	--	--	--	--	--	--	--	K15691	5e-17	vvi:100241876	E3 ubiquitin-protein ligase RFWD3 [EC:6.3.2.19]	-	-	-
CL1021.Contig1_F0463-PN	2557	3	0.0743	gi|470141070|ref|XP_004306258.1|	2e-14	PREDICTED: E3 ubiquitin-protein ligase RFWD3-like [Fragaria vesca subsp. vesca]	--	--	--	--	--	--	--	--	--	--	K15691	6e-17	vvi:100241876	E3 ubiquitin-protein ligase RFWD3 [EC:6.3.2.19]	-	-	-
CL1021.Contig2_F0463-PN	2443	10	0.2592	gi|470141070|ref|XP_004306258.1|	2e-14	PREDICTED: E3 ubiquitin-protein ligase RFWD3-like [Fragaria vesca subsp. vesca]	--	--	--	--	--	--	--	--	--	--	K15691	6e-17	vvi:100241876	E3 ubiquitin-protein ligase RFWD3 [EC:6.3.2.19]	-	-	-
CL1021.Contig3_F0463-PN	2196	3	0.0865	gi|470141070|ref|XP_004306258.1|	2e-14	PREDICTED: E3 ubiquitin-protein ligase RFWD3-like [Fragaria vesca subsp. vesca]	--	--	--	--	--	--	--	--	--	--	K15691	5e-17	vvi:100241876	E3 ubiquitin-protein ligase RFWD3 [EC:6.3.2.19]	-	-	-
CL1021.Contig4_F0463-PN	2082	3	0.0913	gi|470141070|ref|XP_004306258.1|	2e-14	PREDICTED: E3 ubiquitin-protein ligase RFWD3-like [Fragaria vesca subsp. vesca]	--	--	--	--	--	--	--	--	--	--	K15691	5e-17	vvi:100241876	E3 ubiquitin-protein ligase RFWD3 [EC:6.3.2.19]	-	-	-
CL1021.Contig5_F0463-PN	2962	3	0.0641	gi|470141070|ref|XP_004306258.1|	4e-16	PREDICTED: E3 ubiquitin-protein ligase RFWD3-like [Fragaria vesca subsp. vesca]	--	--	--	--	--	--	--	--	--	--	K15691	7e-17	vvi:100241876	E3 ubiquitin-protein ligase RFWD3 [EC:6.3.2.19]	-	-	-
CL1021.Contig6_F0463-PN	1677	3	0.1133	gi|297739968|emb|CBI30150.3|	4e-16	unnamed protein product [Vitis vinifera]	--	--	--	--	--	--	--	--	--	--	K15691	4e-17	vvi:100241876	E3 ubiquitin-protein ligase RFWD3 [EC:6.3.2.19]	-	-	-
CL1021.Contig7_F0463-PN	1724	4	0.1469	gi|470141070|ref|XP_004306258.1|	2e-16	PREDICTED: E3 ubiquitin-protein ligase RFWD3-like [Fragaria vesca subsp. vesca]	--	--	--	--	--	--	--	--	--	--	K15691	4e-17	vvi:100241876	E3 ubiquitin-protein ligase RFWD3 [EC:6.3.2.19]	-	-	-
CL1021.Contig8_F0463-PN	1838	4	0.1378	gi|470141070|ref|XP_004306258.1|	2e-16	PREDICTED: E3 ubiquitin-protein ligase RFWD3-like [Fragaria vesca subsp. vesca]	--	--	--	--	--	--	--	--	--	--	K15691	4e-17	vvi:100241876	E3 ubiquitin-protein ligase RFWD3 [EC:6.3.2.19]	-	-	-
CL1021.Contig9_F0463-PN	2848	5	0.1112	gi|470141070|ref|XP_004306258.1|	4e-16	PREDICTED: E3 ubiquitin-protein ligase RFWD3-like [Fragaria vesca subsp. vesca]	--	--	--	--	--	--	--	--	--	--	K15691	7e-17	vvi:100241876	E3 ubiquitin-protein ligase RFWD3 [EC:6.3.2.19]	-	-	-
CL10210.Contig2_F0463-PN	1009	42	2.6362	--	--	--	--	--	--	--	--	--	--	--	--	--	--	--	--	--	-	-	-
CL10210.Contig3_F0463-PN	918	48	3.3114	--	--	--	--	--	--	--	--	--	--	--	--	--	--	--	--	--	-	-	-
CL10211.Contig3_F0463-PN	965	12	0.7875	gi|296086684|emb|CBI32319.3|	4e-98	unnamed protein product [Vitis vinifera]	gi|203298675|gb|FJ052367.1|	3e-19	Pinus taeda isolate 6604 anonymous locus 0_13540_01 genomic sequence	--	--	--	--	--	--	--	K05292	3e-99	vvi:100257996	phosphatidylinositol glycan, class T	GO:0016255//attachment of GPI anchor to protein;GO:0042732//D-xylose metabolic process	GO:0003923//GPI-anchor transamidase activity	GO:0042765//GPI-anchor transamidase complex;GO:0009507//chloroplast
CL10211.Contig4_F0463-PN	2280	684	18.9994	gi|225436888|ref|XP_002273727.1|	0	PREDICTED: GPI transamidase component PIG-T-like isoform 2 [Vitis vinifera]	gi|203298675|gb|FJ052367.1|	8e-19	Pinus taeda isolate 6604 anonymous locus 0_13540_01 genomic sequence	--	--	--	--	--	--	--	K05292	0	vvi:100257996	phosphatidylinositol glycan, class T	GO:0042732//D-xylose metabolic process	GO:0003923//GPI-anchor transamidase activity	GO:0016021//integral to membrane;GO:0009507//chloroplast;GO:0005783//endoplasmic reticulum
CL10213.Contig1_F0463-PN	672	148	13.948	gi|302141823|emb|CBI19026.3|	2e-18	unnamed protein product [Vitis vinifera]	--	--	--	sp|C5XTX2|CSPL8_SORBI	6e-06	CASP-like protein Sb04g002820 OS=Sorghum bicolor GN=Sb04g002820 PE=3 SV=1	--	--	--	--	--	--	--	--	-	-	GO:0005739//mitochondrion
CL10213.Contig3_F0463-PN	741	168	14.3585	gi|449468077|ref|XP_004151748.1|	3e-18	PREDICTED: uncharacterized protein LOC101219754 [Cucumis sativus] >gi|449500705|ref|XP_004161173.1| PREDICTED: uncharacterized protein LOC101225766 [Cucumis sativus]	--	--	--	--	--	--	--	--	--	--	--	--	--	--	-	-	GO:0005739//mitochondrion
CL10214.Contig1_F0463-PN	1053	110	6.6158	gi|225469943|ref|XP_002275013.1|	4e-60	PREDICTED: ADP-ribosylation factor GTPase-activating protein AGD12 [Vitis vinifera] >gi|297741867|emb|CBI33247.3| unnamed protein product [Vitis vinifera]	gi|363806899|ref|NM_001255372.1|	8e-08	Glycine max ADP-ribosylation factor GTPase-activating protein AGD12-like (LOC100779624), mRNA	sp|Q8LFN9|AGD13_ARATH	6e-36	Probable ADP-ribosylation factor GTPase-activating protein AGD13 OS=Arabidopsis thaliana GN=AGD13 PE=2 SV=1	YER125w	2e-07	COG5021	Ubiquitin-protein ligase	--	--	--	--	-	-	GO:0005773//vacuole;GO:0005886//plasma membrane
CL10214.Contig3_F0463-PN	976	169	10.9662	gi|225469943|ref|XP_002275013.1|	4e-60	PREDICTED: ADP-ribosylation factor GTPase-activating protein AGD12 [Vitis vinifera] >gi|297741867|emb|CBI33247.3| unnamed protein product [Vitis vinifera]	gi|363806899|ref|NM_001255372.1|	7e-08	Glycine max ADP-ribosylation factor GTPase-activating protein AGD12-like (LOC100779624), mRNA	sp|Q8LFN9|AGD13_ARATH	5e-36	Probable ADP-ribosylation factor GTPase-activating protein AGD13 OS=Arabidopsis thaliana GN=AGD13 PE=2 SV=1	YER125w	1e-07	COG5021	Ubiquitin-protein ligase	--	--	--	--	-	-	GO:0005773//vacuole;GO:0005886//plasma membrane
CL10215.Contig2_F0463-PN	977	27	1.7502	gi|356557837|ref|XP_003547217.1|	6e-64	PREDICTED: uncharacterized protein LOC100817232 [Glycine max]	gi|357478568|ref|XM_003609522.1|	2e-11	Medicago truncatula DnaJ homolog subfamily B member (MTR_4g118660) mRNA, complete cds	sp|Q9FH28|DNJ49_ARATH	1e-08	Chaperone protein dnaJ 49 OS=Arabidopsis thaliana GN=ATJ49 PE=2 SV=2	MA1479	1e-08	COG0484	DnaJ-class molecular chaperone with C-terminal Zn finger domain	K09510	3e-09	smo:SELMODRAFT_227606	DnaJ homolog subfamily B member 4	-	-	-
CL10215.Contig3_F0463-PN	1035	35	2.1416	gi|356557837|ref|XP_003547217.1|	7e-64	PREDICTED: uncharacterized protein LOC100817232 [Glycine max]	gi|357478568|ref|XM_003609522.1|	2e-11	Medicago truncatula DnaJ homolog subfamily B member (MTR_4g118660) mRNA, complete cds	sp|Q9FH28|DNJ49_ARATH	1e-08	Chaperone protein dnaJ 49 OS=Arabidopsis thaliana GN=ATJ49 PE=2 SV=2	MA1479	1e-08	COG0484	DnaJ-class molecular chaperone with C-terminal Zn finger domain	K09510	3e-09	smo:SELMODRAFT_227606	DnaJ homolog subfamily B member 4	-	-	-
CL10216.Contig2_F0463-PN	1875	117	3.9519	gi|225432412|ref|XP_002276957.1|	3e-45	PREDICTED: uncharacterized protein LOC100244334 [Vitis vinifera]	gi|297612074|ref|NM_001074673.2|	2e-06	Oryza sativa Japonica Group Os11g0578100 (Os11g0578100) mRNA, complete cds	--	--	--	--	--	--	--	--	--	--	--	GO:0050896//response to stimulus	-	-
CL10218.Contig1_F0463-PN	1231	238	12.2444	gi|359482137|ref|XP_003632718.1|	3e-30	PREDICTED: uncharacterized protein LOC100855285 [Vitis vinifera]	--	--	--	--	--	--	--	--	--	--	--	--	--	--	GO:0050896//response to stimulus	-	-
CL10218.Contig2_F0463-PN	1171	293	15.8463	gi|359482137|ref|XP_003632718.1|	9e-31	PREDICTED: uncharacterized protein LOC100855285 [Vitis vinifera]	--	--	--	--	--	--	--	--	--	--	--	--	--	--	GO:0050896//response to stimulus	-	-
CL1022.Contig1_F0463-PN	1260	117	5.8808	gi|400131566|emb|CCH50966.1|	8e-65	T4.5 [Malus x robusta]	--	--	--	sp|P10978|POLX_TOBAC	2e-29	Retrovirus-related Pol polyprotein from transposon TNT 1-94 OS=Nicotiana tabacum PE=2 SV=1	--	--	--	--	K12619	3e-34	osa:4349826	5'-3' exoribonuclease 2 [EC:3.1.13.-]	-	-	-
CL10220.Contig2_F0463-PN	1358	473	22.0587	gi|224135163|ref|XP_002321999.1|	1e-163	predicted protein [Populus trichocarpa] >gi|222868995|gb|EEF06126.1| predicted protein [Populus trichocarpa]	gi|356516052|ref|XM_003526663.1|	6e-40	PREDICTED: Glycine max probable pectinesterase/pectinesterase inhibitor 34-like (LOC100776752), mRNA	sp|Q9M3B0|PME34_ARATH	4e-156	Probable pectinesterase/pectinesterase inhibitor 34 OS=Arabidopsis thaliana GN=PME34 PE=2 SV=1	CAC3373	1e-31	COG4677	Pectin methylesterase	K01051	3e-115	gmx:100802881	pectinesterase [EC:3.1.1.11]	GO:0009750//response to fructose stimulus;GO:0042744//hydrogen peroxide catabolic process;GO:0043086//negative regulation of catalytic activity;GO:0006833//water transport;GO:0010363//regulation of plant-type hypersensitive response;GO:0009651//response to salt stress;GO:0045490//pectin catabolic process;GO:0006612//protein targeting to membrane;GO:0009963//positive regulation of flavonoid biosyn…	GO:0045330;GO:0030599//pectinesterase activity;GO:0004857//enzyme inhibitor activity	GO:0009505//plant-type cell wall;GO:0005634//nucleus
CL10220.Contig4_F0463-PN	2139	978	28.9565	gi|225455386|ref|XP_002278061.1|	0	PREDICTED: probable pectinesterase/pectinesterase inhibitor 34-like [Vitis vinifera]	gi|356516052|ref|XM_003526663.1|	3e-30	PREDICTED: Glycine max probable pectinesterase/pectinesterase inhibitor 34-like (LOC100776752), mRNA	sp|Q9M3B0|PME34_ARATH	0	Probable pectinesterase/pectinesterase inhibitor 34 OS=Arabidopsis thaliana GN=PME34 PE=2 SV=1	CAC3373	4e-31	COG4677	Pectin methylesterase	K01051	8e-132	gmx:100802881	pectinesterase [EC:3.1.1.11]	GO:0009750//response to fructose stimulus;GO:0042744//hydrogen peroxide catabolic process;GO:0006833//water transport;GO:0010363//regulation of plant-type hypersensitive response;GO:0009651//response to salt stress;GO:0006612//protein targeting to membrane;GO:0009963//positive regulation of flavonoid biosynthetic process	GO:0030599//pectinesterase activity	GO:0009505//plant-type cell wall;GO:0005634//nucleus
CL10221.Contig2_F0463-PN	549	22	2.5379	gi|255577358|ref|XP_002529559.1|	8e-77	zinc finger protein, putative [Ricinus communis] >gi|223530971|gb|EEF32828.1| zinc finger protein, putative [Ricinus communis]	gi|357520866|ref|XM_003630674.1|	2e-19	Medicago truncatula E3 ubiquitin-protein ligase UHRF1 (MTR_8g102580) mRNA, complete cds	sp|Q8VYZ0|ORTH2_ARATH	3e-71	E3 ubiquitin-protein ligase ORTHRUS 2 OS=Arabidopsis thaliana GN=ORTH2 PE=1 SV=1	--	--	--	--	K10638	8e-78	rcu:RCOM_0571480	E3 ubiquitin-protein ligase UHRF1 [EC:6.3.2.19]	GO:0000278//mitotic cell cycle;GO:0031047//gene silencing by RNA;GO:0007000//nucleolus organization;GO:0006275//regulation of DNA replication;GO:0000911//cytokinesis by cell plate formation;GO:0051567//histone H3-K9 methylation;GO:0090309//positive regulation of methylation-dependent chromatin silencing;GO:0000724//double-strand break repair via homologous recombination;GO:0008283//cell prolifera…	GO:0042393//histone binding;GO:0008270//zinc ion binding;GO:0010429//methyl-CpNpN binding;GO:0004842//ubiquitin-protein ligase activity;GO:0010385//double-stranded methylated DNA binding;GO:0008327//methyl-CpG binding;GO:0003682//chromatin binding;GO:0010428//methyl-CpNpG binding	GO:0010369//chromocenter;GO:0005634//nucleus
CL10222.Contig1_F0463-PN	830	48	3.6625	--	--	--	--	--	--	--	--	--	--	--	--	--	--	--	--	--	-	-	-
CL10223.Contig1_F0463-PN	1457	183	7.9544	gi|87241170|gb|ABD33028.1|	5e-11	UBA-like [Medicago truncatula]	--	--	--	--	--	--	--	--	--	--	--	--	--	--	-	-	-
CL10224.Contig2_F0463-PN	1797	31	1.0925	gi|462419345|gb|EMJ23608.1|	1e-143	hypothetical protein PRUPE_ppa008152mg [Prunus persica]	gi|332189094|gb|CP002684.1|	6e-13	Arabidopsis thaliana chromosome 1, complete sequence	sp|Q9LVL9|MES18_ARATH	7e-43	Methylesterase 18 OS=Arabidopsis thaliana GN=MES18 PE=2 SV=1	SMa1727	2e-06	COG0596	Predicted hydrolases or acyltransferases (alpha/beta hydrolase superfamily)	K13544	6e-40	ath:AT4G16690	pheophorbidase [EC:3.1.1.82]	-	GO:0050529	GO:0005737//cytoplasm;GO:0005886//plasma membrane
CL10224.Contig3_F0463-PN	1536	16	0.6597	gi|462419345|gb|EMJ23608.1|	9e-144	hypothetical protein PRUPE_ppa008152mg [Prunus persica]	gi|332189094|gb|CP002684.1|	5e-13	Arabidopsis thaliana chromosome 1, complete sequence	sp|Q9LVL9|MES18_ARATH	6e-43	Methylesterase 18 OS=Arabidopsis thaliana GN=MES18 PE=2 SV=1	SMa1727	2e-06	COG0596	Predicted hydrolases or acyltransferases (alpha/beta hydrolase superfamily)	K13544	5e-40	ath:AT4G16690	pheophorbidase [EC:3.1.1.82]	-	GO:0050529	GO:0005737//cytoplasm;GO:0005886//plasma membrane
CL10225.Contig2_F0463-PN	924	20824	1427.28	gi|255551769|ref|XP_002516930.1|	9e-81	Translationally-controlled tumor protein, putative [Ricinus communis] >gi|223544018|gb|EEF45544.1| Translationally-controlled tumor protein, putative [Ricinus communis]	gi|225432247|ref|XM_002271075.1|	1e-37	PREDICTED: Vitis vinifera translationally-controlled tumor protein homolog-like, transcript variant 1 (LOC100251175), mRNA	sp|Q9ZSW9|TCTP_HEVBR	1e-80	Translationally-controlled tumor protein homolog OS=Hevea brasiliensis GN=TCTP PE=2 SV=1	--	--	--	--	--	--	--	--	GO:0048768//root hair cell tip growth;GO:0042742//defense response to bacterium;GO:0001558//regulation of cell growth;GO:0009860//pollen tube growth;GO:0010252//auxin homeostasis;GO:0048527//lateral root development;GO:0008283//cell proliferation;GO:0046686//response to cadmium ion;GO:0040014//regulation of multicellular organism growth;GO:0007346//regulation of mitotic cell cycle;GO:0009790//emb…	-	GO:0009579//thylakoid;GO:0009507//chloroplast;GO:0090406//pollen tube;GO:0005634//nucleus;GO:0005886//plasma membrane;GO:0048046//apoplast
CL10226.Contig2_F0463-PN	1445	657	28.7949	gi|359474272|ref|XP_002275532.2|	2e-79	PREDICTED: uncharacterized protein LOC100254803 [Vitis vinifera]	gi|470125458|ref|XM_004298671.1|	2e-40	PREDICTED: Fragaria vesca subsp. vesca uncharacterized LOC101307987 (LOC101307987), mRNA	sp|Q0DA50|C3H45_ORYSJ	1e-33	Zinc finger CCCH domain-containing protein 45 OS=Oryza sativa subsp. japonica GN=Os06g0677700 PE=2 SV=1	--	--	--	--	--	--	--	--	-	-	-
CL10227.Contig2_F0463-PN	600	403	42.5375	--	--	--	--	--	--	--	--	--	--	--	--	--	--	--	--	--	-	-	-
CL10229.Contig1_F0463-PN	903	51	3.5768	gi|356518044|ref|XP_003527694.1|	7e-28	PREDICTED: uncharacterized protein LOC100817570 [Glycine max]	--	--	--	--	--	--	--	--	--	--	--	--	--	--	GO:0044763;GO:0034645//cellular macromolecule biosynthetic process;GO:0090304;GO:0060255;GO:0050794//regulation of cellular process	-	-
CL10230.Contig1_F0463-PN	1216	75	3.9061	gi|225434383|ref|XP_002270028.1|	5e-42	PREDICTED: biogenesis of lysosome-related organelles complex 1 subunit 1 [Vitis vinifera] >gi|297745789|emb|CBI15845.3| unnamed protein product [Vitis vinifera]	gi|225434382|ref|XM_002269992.1|	4e-10	PREDICTED: Vitis vinifera biogenesis of lysosome-related organelles complex 1 subunit 1-like (LOC100251874), mRNA	sp|O22929|BL1S1_ARATH	1e-36	Biogenesis of lysosome-related organelles complex 1 subunit 1 OS=Arabidopsis thaliana GN=BLOS1 PE=1 SV=1	--	--	--	--	--	--	--	--	GO:0019722//calcium-mediated signaling;GO:0048364//root development;GO:0045324//late endosome to vacuole transport	GO:0005515//protein binding	GO:0005768//endosome;GO:0005634//nucleus;GO:0031083//BLOC-1 complex
CL10230.Contig2_F0463-PN	829	92	7.0283	gi|225434383|ref|XP_002270028.1|	3e-42	PREDICTED: biogenesis of lysosome-related organelles complex 1 subunit 1 [Vitis vinifera] >gi|297745789|emb|CBI15845.3| unnamed protein product [Vitis vinifera]	gi|225434382|ref|XM_002269992.1|	3e-10	PREDICTED: Vitis vinifera biogenesis of lysosome-related organelles complex 1 subunit 1-like (LOC100251874), mRNA	sp|O22929|BL1S1_ARATH	7e-37	Biogenesis of lysosome-related organelles complex 1 subunit 1 OS=Arabidopsis thaliana GN=BLOS1 PE=1 SV=1	--	--	--	--	--	--	--	--	GO:0019722//calcium-mediated signaling;GO:0048364//root development;GO:0045324//late endosome to vacuole transport	GO:0005515//protein binding	GO:0005768//endosome;GO:0005634//nucleus;GO:0031083//BLOC-1 complex
CL10231.Contig2_F0463-PN	515	72	8.8541	gi|302142329|emb|CBI19532.3|	5e-22	unnamed protein product [Vitis vinifera]	gi|270151659|gb|BT118545.1|	6e-07	Picea glauca clone GQ04007_I23 mRNA sequence	sp|Q67J19|BKI1_ORYSJ	7e-18	Probable BRI1 kinase inhibitor 1 OS=Oryza sativa subsp. japonica GN=BKI1 PE=1 SV=1	--	--	--	--	K14499	5e-23	vvi:100243702	BRI1 kinase inhibitor 1	-	-	GO:0044464//cell part
CL10232.Contig1_F0463-PN	2729	1723	39.9853	gi|297736269|emb|CBI24907.3|	1e-72	unnamed protein product [Vitis vinifera]	--	--	--	--	--	--	--	--	--	--	--	--	--	--	-	-	-
CL10234.Contig1_F0463-PN	1476	86	3.69	--	--	--	--	--	--	--	--	--	--	--	--	--	--	--	--	--	-	-	-
CL10235.Contig2_F0463-PN	1529	1895	78.491	gi|470135344|ref|XP_004303477.1|	4e-153	PREDICTED: omega-amidase NIT2-like [Fragaria vesca subsp. vesca]	gi|470135343|ref|XM_004303429.1|	3e-70	PREDICTED: Fragaria vesca subsp. vesca omega-amidase NIT2-like (LOC101304110), mRNA	sp|Q93XI4|AGUB_ORYSJ	2e-17	N-carbamoylputrescine amidase OS=Oryza sativa subsp. japonica GN=CPA PE=2 SV=1	SPAC26A3.11	8e-80	COG0388	Predicted amidohydrolase	K13566	3e-153	vvi:100266241	omega-amidase [EC:3.5.1.3]	GO:0006807//nitrogen compound metabolic process	GO:0016810//hydrolase activity, acting on carbon-nitrogen (but not peptide) bonds;GO:0008270//zinc ion binding	GO:0005829//cytosol;GO:0009570//chloroplast stroma
CL10236.Contig1_F0463-PN	720	12	1.0555	gi|413951662|gb|AFW84311.1|	8e-24	hypothetical protein ZEAMMB73_937605 [Zea mays]	gi|460401457|ref|XM_004246193.1|	9e-13	PREDICTED: Solanum lycopersicum 60S ribosomal protein L5-like (LOC101245873), mRNA	sp|P49227|RL52_ARATH	5e-20	60S ribosomal protein L5-2 OS=Arabidopsis thaliana GN=RPL5B PE=2 SV=3	SPBC11C11.09c	2e-11	COG0256	Ribosomal protein L18	K02932	2e-20	pop:POPTR_827713	large subunit ribosomal protein L5e	GO:0009955//adaxial/abaxial pattern specification;GO:0006094//gluconeogenesis;GO:0009220//pyrimidine ribonucleotide biosynthetic process;GO:0006913//nucleocytoplasmic transport;GO:0006461//protein complex assembly;GO:0001510//RNA methylation;GO:0009651//response to salt stress;GO:0008283//cell proliferation;GO:0010015//root morphogenesis;GO:0009965//leaf morphogenesis;GO:0006096//glycolysis;GO:00…	GO:0008097//5S rRNA binding	GO:0005773//vacuole;GO:0009507//chloroplast;GO:0005794//Golgi apparatus;GO:0022625//cytosolic large ribosomal subunit;GO:0005730//nucleolus;GO:0005886//plasma membrane
CL10236.Contig2_F0463-PN	761	22	1.8309	gi|224127226|ref|XP_002329431.1|	2e-30	predicted protein [Populus trichocarpa] >gi|118486443|gb|ABK95061.1| unknown [Populus trichocarpa] >gi|222870481|gb|EEF07612.1| predicted protein [Populus trichocarpa]	gi|460401457|ref|XM_004246193.1|	2e-20	PREDICTED: Solanum lycopersicum 60S ribosomal protein L5-like (LOC101245873), mRNA	sp|Q6UNT2|RL5_CUCSA	3e-30	60S ribosomal protein L5 OS=Cucumis sativus GN=RPL5 PE=2 SV=1	SPBC11C11.09c	3e-10	COG0256	Ribosomal protein L18	K02932	2e-31	pop:POPTR_827713	large subunit ribosomal protein L5e	GO:0007275//multicellular organismal development	GO:0019843//rRNA binding	GO:0005840//ribosome;GO:0043231//intracellular membrane-bounded organelle
CL10237.Contig1_F0463-PN	1117	140	7.9377	gi|255547450|ref|XP_002514782.1|	7e-16	chromatin assembly factor 1, subunit A, putative [Ricinus communis] >gi|223545833|gb|EEF47336.1| chromatin assembly factor 1, subunit A, putative [Ricinus communis]	--	--	--	sp|B2ZX90|FAS1_ORYSJ	1e-08	Chromatin assembly factor 1 subunit FSM OS=Oryza sativa subsp. japonica GN=FSM PE=2 SV=1	--	--	--	--	K10750	3e-08	ppp:PHYPADRAFT_97731	chromatin assembly factor 1 subunit A	GO:0044260;GO:0010449//root meristem growth;GO:0090304;GO:0007090//regulation of S phase of mitotic cell cycle;GO:0010448	-	-
CL10239.Contig1_F0463-PN	704	44	3.9582	--	--	--	--	--	--	--	--	--	--	--	--	--	--	--	--	--	-	-	-
CL1024.Contig1_F0463-PN	1561	83	3.3674	gi|225444607|ref|XP_002277404.1|	0	PREDICTED: polyphosphoinositide phosphatase [Vitis vinifera] >gi|297738507|emb|CBI27752.3| unnamed protein product [Vitis vinifera]	gi|359484249|ref|XM_002277368.2|	9e-18	PREDICTED: Vitis vinifera polyphosphoinositide phosphatase-like (LOC100242326), mRNA	--	--	--	YNL325c	2e-82	COG5329	Phosphoinositide polyphosphatase (Sac family)	--	--	--	--	-	GO:0042578//phosphoric ester hydrolase activity	-
CL1024.Contig2_F0463-PN	1411	732	32.8551	gi|356559161|ref|XP_003547869.1|	8e-06	PREDICTED: polyphosphoinositide phosphatase-like [Glycine max]	gi|356532819|ref|XM_003534920.1|	2e-15	PREDICTED: Glycine max polyphosphoinositide phosphatase-like (LOC100786438), mRNA	--	--	--	YNL325c	3e-16	COG5329	Phosphoinositide polyphosphatase (Sac family)	--	--	--	--	-	GO:0042578//phosphoric ester hydrolase activity	-
CL1024.Contig4_F0463-PN	1583	22	0.8802	gi|225444607|ref|XP_002277404.1|	0	PREDICTED: polyphosphoinositide phosphatase [Vitis vinifera] >gi|297738507|emb|CBI27752.3| unnamed protein product [Vitis vinifera]	gi|359484249|ref|XM_002277368.2|	9e-18	PREDICTED: Vitis vinifera polyphosphoinositide phosphatase-like (LOC100242326), mRNA	--	--	--	YNL325c	7e-79	COG5329	Phosphoinositide polyphosphatase (Sac family)	--	--	--	--	-	GO:0042578//phosphoric ester hydrolase activity	-
CL1024.Contig5_F0463-PN	1909	223	7.398	gi|225444607|ref|XP_002277404.1|	0	PREDICTED: polyphosphoinositide phosphatase [Vitis vinifera] >gi|297738507|emb|CBI27752.3| unnamed protein product [Vitis vinifera]	gi|359484249|ref|XM_002277368.2|	1e-17	PREDICTED: Vitis vinifera polyphosphoinositide phosphatase-like (LOC100242326), mRNA	--	--	--	YNL325c	8e-83	COG5329	Phosphoinositide polyphosphatase (Sac family)	--	--	--	--	-	GO:0042578//phosphoric ester hydrolase activity	-
CL10240.Contig1_F0463-PN	355	12	2.1408	--	--	--	--	--	--	--	--	--	--	--	--	--	--	--	--	--	-	-	-
CL10242.Contig2_F0463-PN	1284	6	0.2959	gi|296090512|emb|CBI40843.3|	1e-118	unnamed protein product [Vitis vinifera]	gi|470142965|ref|XM_004307112.1|	5e-31	PREDICTED: Fragaria vesca subsp. vesca elongator complex protein 4-like (LOC101297669), mRNA	sp|Q9C778|ELP4_ARATH	5e-102	Elongator complex protein 4 OS=Arabidopsis thaliana GN=ELP4 PE=1 SV=1	--	--	--	--	K11375	8e-118	vvi:100257804	elongator complex protein 4	GO:0006979//response to oxidative stress;GO:0010928//regulation of auxin mediated signaling pathway;GO:0035265//organ growth;GO:2000024//regulation of leaf development;GO:0031538//negative regulation of anthocyanin metabolic process;GO:0071329//cellular response to sucrose stimulus;GO:0009737//response to abscisic acid stimulus;GO:0043609//regulation of carbon utilization;GO:0008284//positive reg…	GO:0005515//protein binding	GO:0033588//Elongator holoenzyme complex
CL10242.Contig3_F0463-PN	1203	8	0.4212	gi|147821448|emb|CAN76747.1|	3e-61	hypothetical protein VITISV_011445 [Vitis vinifera]	--	--	--	sp|Q9C778|ELP4_ARATH	1e-50	Elongator complex protein 4 OS=Arabidopsis thaliana GN=ELP4 PE=1 SV=1	--	--	--	--	K11375	5e-61	vvi:100257804	elongator complex protein 4	GO:0006979//response to oxidative stress;GO:0010928//regulation of auxin mediated signaling pathway;GO:0035265//organ growth;GO:2000024//regulation of leaf development;GO:0031538//negative regulation of anthocyanin metabolic process;GO:0071329//cellular response to sucrose stimulus;GO:0009737//response to abscisic acid stimulus;GO:0043609//regulation of carbon utilization;GO:0008284//positive reg…	GO:0005515//protein binding	GO:0033588//Elongator holoenzyme complex
CL10242.Contig4_F0463-PN	1211	4	0.2092	gi|147821448|emb|CAN76747.1|	1e-64	hypothetical protein VITISV_011445 [Vitis vinifera]	--	--	--	sp|Q9C778|ELP4_ARATH	8e-54	Elongator complex protein 4 OS=Arabidopsis thaliana GN=ELP4 PE=1 SV=1	--	--	--	--	K11375	3e-64	vvi:100257804	elongator complex protein 4	GO:0006979//response to oxidative stress;GO:0010928//regulation of auxin mediated signaling pathway;GO:0035265//organ growth;GO:2000024//regulation of leaf development;GO:0031538//negative regulation of anthocyanin metabolic process;GO:0071329//cellular response to sucrose stimulus;GO:0009737//response to abscisic acid stimulus;GO:0043609//regulation of carbon utilization;GO:0008284//positive reg…	GO:0005515//protein binding	GO:0033588//Elongator holoenzyme complex
CL10242.Contig5_F0463-PN	1304	2	0.0971	gi|296090512|emb|CBI40843.3|	1e-121	unnamed protein product [Vitis vinifera]	gi|470142965|ref|XM_004307112.1|	5e-31	PREDICTED: Fragaria vesca subsp. vesca elongator complex protein 4-like (LOC101297669), mRNA	sp|Q9C778|ELP4_ARATH	3e-105	Elongator complex protein 4 OS=Arabidopsis thaliana GN=ELP4 PE=1 SV=1	--	--	--	--	K11375	4e-121	vvi:100257804	elongator complex protein 4	GO:0006979//response to oxidative stress;GO:0010928//regulation of auxin mediated signaling pathway;GO:0035265//organ growth;GO:2000024//regulation of leaf development;GO:0031538//negative regulation of anthocyanin metabolic process;GO:0071329//cellular response to sucrose stimulus;GO:0009737//response to abscisic acid stimulus;GO:0043609//regulation of carbon utilization;GO:0008284//positive reg…	GO:0005515//protein binding	GO:0033588//Elongator holoenzyme complex
CL10242.Contig6_F0463-PN	1223	3	0.1554	gi|147821448|emb|CAN76747.1|	1e-64	hypothetical protein VITISV_011445 [Vitis vinifera]	--	--	--	sp|Q9C778|ELP4_ARATH	8e-54	Elongator complex protein 4 OS=Arabidopsis thaliana GN=ELP4 PE=1 SV=1	--	--	--	--	K11375	3e-64	vvi:100257804	elongator complex protein 4	GO:0006979//response to oxidative stress;GO:0010928//regulation of auxin mediated signaling pathway;GO:0035265//organ growth;GO:2000024//regulation of leaf development;GO:0031538//negative regulation of anthocyanin metabolic process;GO:0071329//cellular response to sucrose stimulus;GO:0009737//response to abscisic acid stimulus;GO:0043609//regulation of carbon utilization;GO:0008284//positive reg…	GO:0005515//protein binding	GO:0033588//Elongator holoenzyme complex
CL10242.Contig7_F0463-PN	1292	2	0.098	gi|296090512|emb|CBI40843.3|	1e-121	unnamed protein product [Vitis vinifera]	gi|470142965|ref|XM_004307112.1|	5e-31	PREDICTED: Fragaria vesca subsp. vesca elongator complex protein 4-like (LOC101297669), mRNA	sp|Q9C778|ELP4_ARATH	3e-105	Elongator complex protein 4 OS=Arabidopsis thaliana GN=ELP4 PE=1 SV=1	--	--	--	--	K11375	4e-121	vvi:100257804	elongator complex protein 4	GO:0006979//response to oxidative stress;GO:0010928//regulation of auxin mediated signaling pathway;GO:0035265//organ growth;GO:2000024//regulation of leaf development;GO:0031538//negative regulation of anthocyanin metabolic process;GO:0071329//cellular response to sucrose stimulus;GO:0009737//response to abscisic acid stimulus;GO:0043609//regulation of carbon utilization;GO:0008284//positive reg…	GO:0005515//protein binding	GO:0033588//Elongator holoenzyme complex
CL10243.Contig1_F0463-PN	2481	223	5.6924	gi|224077074|ref|XP_002305120.1|	8e-39	predicted protein [Populus trichocarpa] >gi|222848084|gb|EEE85631.1| predicted protein [Populus trichocarpa]	--	--	--	sp|Q9STE1|PP333_ARATH	1e-84	Pentatricopeptide repeat-containing protein At4g21300 OS=Arabidopsis thaliana GN=PCMP-E36 PE=3 SV=1	--	--	--	--	K15271	3e-54	rcu:RCOM_1095670	ATP-dependent DNA helicase HFM1/MER3 [EC:3.6.4.12]	-	-	-
CL10246.Contig1_F0463-PN	1774	31	1.1067	gi|359494589|ref|XP_002270779.2|	8e-160	PREDICTED: uncharacterized protein LOC100261047 [Vitis vinifera]	gi|357451442|ref|XM_003595950.1|	7e-25	Medicago truncatula Kinesin-4 (MTR_2g064820) mRNA, complete cds	sp|O81635|ATK4_ARATH	6e-58	Kinesin-4 OS=Arabidopsis thaliana GN=ATK4 PE=1 SV=2	SPAC664.10	2e-43	COG5059	Kinesin-like protein	K10406	1e-155	pop:POPTR_569144	kinesin family member C2/C3	GO:0000226//microtubule cytoskeleton organization;GO:0006346//methylation-dependent chromatin silencing;GO:0031048//chromatin silencing by small RNA;GO:0000911//cytokinesis by cell plate formation;GO:0051567//histone H3-K9 methylation;GO:0048453//sepal formation;GO:0006306//DNA methylation;GO:0048451//petal formation;GO:0009909//regulation of flower development	-	GO:0044424//intracellular part
CL10246.Contig2_F0463-PN	1771	19	0.6794	gi|359494589|ref|XP_002270779.2|	8e-160	PREDICTED: uncharacterized protein LOC100261047 [Vitis vinifera]	gi|357451442|ref|XM_003595950.1|	7e-25	Medicago truncatula Kinesin-4 (MTR_2g064820) mRNA, complete cds	sp|O81635|ATK4_ARATH	6e-58	Kinesin-4 OS=Arabidopsis thaliana GN=ATK4 PE=1 SV=2	SPAC664.10	2e-43	COG5059	Kinesin-like protein	K10406	1e-155	pop:POPTR_569144	kinesin family member C2/C3	GO:0000226//microtubule cytoskeleton organization;GO:0006346//methylation-dependent chromatin silencing;GO:0031048//chromatin silencing by small RNA;GO:0000911//cytokinesis by cell plate formation;GO:0051567//histone H3-K9 methylation;GO:0048453//sepal formation;GO:0006306//DNA methylation;GO:0048451//petal formation;GO:0009909//regulation of flower development	-	GO:0044424//intracellular part
CL10249.Contig2_F0463-PN	316	11	2.2046	--	--	--	--	--	--	--	--	--	--	--	--	--	--	--	--	--	-	-	-
CL1025.Contig2_F0463-PN	2098	358	10.8068	gi|225423849|ref|XP_002281060.1|	8e-13	PREDICTED: uncharacterized protein LOC100242198 [Vitis vinifera]	gi|470122233|ref|XM_004297102.1|	2e-13	PREDICTED: Fragaria vesca subsp. vesca protein decapping 5-like (LOC101308565), mRNA	sp|Q9C658|DCP5_ARATH	1e-83	Protein decapping 5 OS=Arabidopsis thaliana GN=DCP5 PE=1 SV=1	--	--	--	--	K14306	2e-08	aly:ARALYDRAFT_483630	nuclear pore complex protein Nup62	-	-	-
CL1025.Contig3_F0463-PN	2265	586	16.385	gi|225423849|ref|XP_002281060.1|	1e-148	PREDICTED: uncharacterized protein LOC100242198 [Vitis vinifera]	gi|356499734|ref|XM_003518644.1|	1e-20	PREDICTED: Glycine max uncharacterized protein LOC100806432 (LOC100806432), mRNA	sp|Q9C658|DCP5_ARATH	7e-126	Protein decapping 5 OS=Arabidopsis thaliana GN=DCP5 PE=1 SV=1	--	--	--	--	K14306	2e-08	aly:ARALYDRAFT_483630	nuclear pore complex protein Nup62	GO:0031087//deadenylation-independent decapping of nuclear-transcribed mRNA;GO:0017148//negative regulation of translation;GO:0010606//positive regulation of cytoplasmic mRNA processing body assembly;GO:0006486//protein glycosylation	GO:0042803//protein homodimerization activity	GO:0005829//cytosol;GO:0000932//cytoplasmic mRNA processing body
CL10250.Contig2_F0463-PN	1149	314	17.3072	gi|115450411|ref|NP_001048806.1|	1e-131	Os03g0123600 [Oryza sativa Japonica Group] >gi|113547277|dbj|BAF10720.1| Os03g0123600 [Oryza sativa Japonica Group]	gi|115450410|ref|NM_001055341.1|	3e-94	Oryza sativa Japonica Group Os03g0123600 (Os03g0123600) mRNA, complete cds	sp|Q8LCL8|CYT1B_ARATH	4e-12	CYSTM1 family protein B OS=Arabidopsis thaliana GN=At3g57160 PE=3 SV=2	MT2637	4e-07	COG5473	Predicted integral membrane protein	K12821	1e-08	cre:CHLREDRAFT_205828	pre-mRNA-processing factor 40	-	-	GO:0005886//plasma membrane
CL10250.Contig3_F0463-PN	1111	367	20.9204	gi|115450411|ref|NP_001048806.1|	1e-131	Os03g0123600 [Oryza sativa Japonica Group] >gi|113547277|dbj|BAF10720.1| Os03g0123600 [Oryza sativa Japonica Group]	gi|115450410|ref|NM_001055341.1|	1e-96	Oryza sativa Japonica Group Os03g0123600 (Os03g0123600) mRNA, complete cds	sp|Q8LCL8|CYT1B_ARATH	4e-12	CYSTM1 family protein B OS=Arabidopsis thaliana GN=At3g57160 PE=3 SV=2	MT2637	4e-07	COG5473	Predicted integral membrane protein	K12821	1e-08	cre:CHLREDRAFT_205828	pre-mRNA-processing factor 40	-	-	GO:0005886//plasma membrane
CL10251.Contig1_F0463-PN	1042	94	5.7132	gi|359474747|ref|XP_003631528.1|	3e-09	PREDICTED: pentatricopeptide repeat-containing protein At1g31790-like [Vitis vinifera]	--	--	--	sp|Q9C6R9|PPR66_ARATH	2e-46	Pentatricopeptide repeat-containing protein At1g31790 OS=Arabidopsis thaliana GN=PCMP-A1 PE=2 SV=1	Rv3876	3e-06	COG0455	ATPases involved in chromosome partitioning	K15271	5e-23	rcu:RCOM_1095670	ATP-dependent DNA helicase HFM1/MER3 [EC:3.6.4.12]	-	-	GO:0043231//intracellular membrane-bounded organelle;GO:0044444//cytoplasmic part
CL10252.Contig1_F0463-PN	1379	848	38.9448	gi|224133570|ref|XP_002321607.1|	2e-94	predicted protein [Populus trichocarpa] >gi|222868603|gb|EEF05734.1| predicted protein [Populus trichocarpa]	gi|116639320|emb|CT829481.1|	2e-40	Oryza sativa (indica cultivar-group) cDNA clone:OSIGCEA007L13, full insert sequence	sp|Q9LND7|SKI16_ARATH	7e-06	F-box protein SKIP16 OS=Arabidopsis thaliana GN=SKIP16 PE=1 SV=1	BMEI1618	7e-25	COG2967	Uncharacterized protein affecting Mg2+/Co2+ transport	K06195	9e-56	ppp:PHYPADRAFT_142413	ApaG protein	-	-	GO:0009536//plastid
CL10254.Contig1_F0463-PN	1400	137	6.1974	gi|225449434|ref|XP_002278015.1|	1e-145	PREDICTED: L-type lectin-domain containing receptor kinase S.4 [Vitis vinifera]	gi|38453655|emb|AL844878.4|	4e-44	Oryza sativa chromosome 12, . BAC OSJNBb0036A19 of library OSJNBb from chromosome 12 of cultivar Nipponbare of ssp. japonica of Oryza sativa (rice), complete sequence	sp|Q9M2S4|LRKS4_ARATH	2e-125	L-type lectin-domain containing receptor kinase S.4 OS=Arabidopsis thaliana GN=LECRKS4 PE=1 SV=1	YAR019c	1e-25	COG0515	Serine/threonine protein kinase	K13418	1e-58	rcu:RCOM_0186340	somatic embryogenesis receptor kinase 1 [EC:2.7.10.1 2.7.11.1]	GO:0007049//cell cycle;GO:0006468//protein phosphorylation	GO:0004693//cyclin-dependent protein kinase activity;GO:0030246//carbohydrate binding;GO:0005524//ATP binding	-
CL10256.Contig1_F0463-PN	622	35	3.5637	--	--	--	--	--	--	--	--	--	--	--	--	--	--	--	--	--	-	-	-
CL10258.Contig1_F0463-PN	507	20	2.4983	--	--	--	--	--	--	--	--	--	--	--	--	--	--	--	--	--	-	-	-
CL1026.Contig2_F0463-PN	1240	417	21.2977	gi|357498021|ref|XP_003619299.1|	1e-32	NBS-LRR resistance protein [Medicago truncatula] >gi|355494314|gb|AES75517.1| NBS-LRR resistance protein [Medicago truncatula]	--	--	--	sp|Q7XBQ9|RGA2_SOLBU	3e-33	Disease resistance protein RGA2 OS=Solanum bulbocastanum GN=RGA2 PE=1 SV=1	--	--	--	--	K03013	4e-24	vvi:100258335	DNA-directed RNA polymerases I, II, and III subunit RPABC1	-	-	-
CL1026.Contig3_F0463-PN	466	76	10.3287	gi|357469409|ref|XP_003604989.1|	1e-18	NBS resistance protein [Medicago truncatula] >gi|355506044|gb|AES87186.1| NBS resistance protein [Medicago truncatula]	--	--	--	sp|Q7XBQ9|RGA2_SOLBU	3e-19	Disease resistance protein RGA2 OS=Solanum bulbocastanum GN=RGA2 PE=1 SV=1	--	--	--	--	K03013	3e-16	vvi:100258335	DNA-directed RNA polymerases I, II, and III subunit RPABC1	-	-	-
CL10262.Contig1_F0463-PN	2761	208	4.7711	gi|302144078|emb|CBI23183.3|	7e-137	unnamed protein product [Vitis vinifera]	gi|147787707|emb|AM443272.2|	6e-17	Vitis vinifera contig VV78X148061.13, whole genome shotgun sequence	--	--	--	--	--	--	--	K14400	2e-54	ppp:PHYPADRAFT_98034	pre-mRNA cleavage complex 2 protein Pcf11	GO:0006378//mRNA polyadenylation;GO:0009911//positive regulation of flower development	GO:0005515//protein binding	GO:0005737//cytoplasm;GO:0005634//nucleus
CL10262.Contig3_F0463-PN	3441	692	12.7362	gi|302144078|emb|CBI23183.3|	0	unnamed protein product [Vitis vinifera]	gi|147787707|emb|AM443272.2|	8e-17	Vitis vinifera contig VV78X148061.13, whole genome shotgun sequence	--	--	--	--	--	--	--	K14400	8e-54	ppp:PHYPADRAFT_98034	pre-mRNA cleavage complex 2 protein Pcf11	GO:0006378//mRNA polyadenylation;GO:0009911//positive regulation of flower development	GO:0005515//protein binding	GO:0005737//cytoplasm;GO:0005634//nucleus
CL10263.Contig1_F0463-PN	902	1666	116.973	gi|225454694|ref|XP_002270877.1|	1e-50	PREDICTED: uncharacterized protein LOC100249521 [Vitis vinifera] >gi|297737269|emb|CBI26470.3| unnamed protein product [Vitis vinifera]	gi|470144393|ref|XM_004307794.1|	1e-30	PREDICTED: Fragaria vesca subsp. vesca uncharacterized LOC101314998 (LOC101314998), mRNA	--	--	--	--	--	--	--	--	--	--	--	-	-	GO:0009535//chloroplast thylakoid membrane;GO:0009941//chloroplast envelope
CL10264.Contig1_F0463-PN	1959	40	1.2931	gi|462403072|gb|EMJ08629.1|	1e-27	hypothetical protein PRUPE_ppa005029mg [Prunus persica]	gi|225462408|ref|XM_002267116.1|	6e-41	PREDICTED: Vitis vinifera violaxanthin de-epoxidase, chloroplastic-like (LOC100257865), mRNA	sp|Q40593|VDE_TOBAC	7e-140	Violaxanthin de-epoxidase, chloroplastic OS=Nicotiana tabacum GN=VDE1 PE=2 SV=1	--	--	--	--	K09839	1e-141	sbi:SORBI_06g012950	violaxanthin de-epoxidase [EC:1.10.99.3]	GO:0010028//xanthophyll cycle;GO:0006631//fatty acid metabolic process;GO:0015994//chlorophyll metabolic process;GO:0009408//response to heat;GO:0055114//oxidation-reduction process	GO:0046422//violaxanthin de-epoxidase activity	GO:0009543//chloroplast thylakoid lumen
CL10264.Contig3_F0463-PN	1761	124	4.4594	gi|462403072|gb|EMJ08629.1|	3e-179	hypothetical protein PRUPE_ppa005029mg [Prunus persica]	gi|225462408|ref|XM_002267116.1|	1e-60	PREDICTED: Vitis vinifera violaxanthin de-epoxidase, chloroplastic-like (LOC100257865), mRNA	sp|Q39249|VDE_ARATH	4e-172	Violaxanthin de-epoxidase, chloroplastic OS=Arabidopsis thaliana GN=VDE1 PE=1 SV=1	--	--	--	--	K09839	3e-178	vvi:100257865	violaxanthin de-epoxidase [EC:1.10.99.3]	GO:0009072//aromatic amino acid family metabolic process;GO:0006098//pentose-phosphate shunt;GO:0000096//sulfur amino acid metabolic process;GO:0016117//carotenoid biosynthetic process;GO:0006655//phosphatidylglycerol biosynthetic process;GO:0010028//xanthophyll cycle;GO:0006636//unsaturated fatty acid biosynthetic process;GO:0044272//sulfur compound biosynthetic process;GO:0019288//isopentenyl d…	GO:0005515//protein binding;GO:0046422//violaxanthin de-epoxidase activity	GO:0030095//chloroplast photosystem II;GO:0009543//chloroplast thylakoid lumen
CL10266.Contig1_F0463-PN	1021	32	1.9849	gi|242037663|ref|XP_002466226.1|	4e-95	hypothetical protein SORBIDRAFT_01g003880 [Sorghum bicolor] >gi|241920080|gb|EER93224.1| hypothetical protein SORBIDRAFT_01g003880 [Sorghum bicolor]	gi|88175058|gb|DQ384261.1|	2e-23	Danthonia spicata clone DsTS2-dupl tasselseed2-like short-chain dehydrogenase/reductase gene, partial cds	sp|F1SWA0|ZERSY_ZINZE	9e-87	Zerumbone synthase OS=Zingiber zerumbet GN=ZSD1 PE=1 SV=1	CC0094	6e-41	COG1028	Dehydrogenases with different specificities (related to short-chain alcohol dehydrogenases)	K09841	4e-96	sbi:SORBI_01g003880	xanthoxin dehydrogenase [EC:1.1.1.288]	GO:0009628//response to abiotic stimulus;GO:0009688//abscisic acid biosynthetic process;GO:0006950//response to stress	GO:0004022//alcohol dehydrogenase (NAD) activity	-
CL10266.Contig2_F0463-PN	1035	16	0.979	gi|242037663|ref|XP_002466226.1|	4e-95	hypothetical protein SORBIDRAFT_01g003880 [Sorghum bicolor] >gi|241920080|gb|EER93224.1| hypothetical protein SORBIDRAFT_01g003880 [Sorghum bicolor]	gi|88175058|gb|DQ384261.1|	2e-23	Danthonia spicata clone DsTS2-dupl tasselseed2-like short-chain dehydrogenase/reductase gene, partial cds	sp|F1SWA0|ZERSY_ZINZE	9e-87	Zerumbone synthase OS=Zingiber zerumbet GN=ZSD1 PE=1 SV=1	CC0094	6e-41	COG1028	Dehydrogenases with different specificities (related to short-chain alcohol dehydrogenases)	K09841	4e-96	sbi:SORBI_01g003880	xanthoxin dehydrogenase [EC:1.1.1.288]	GO:0009628//response to abiotic stimulus;GO:0009688//abscisic acid biosynthetic process;GO:0006950//response to stress	GO:0004022//alcohol dehydrogenase (NAD) activity	-
CL10267.Contig1_F0463-PN	2483	4628	118.041	gi|11066213|gb|AAG28503.1|AF196966_1	0	hexokinase [Citrus sinensis]	gi|359484539|ref|XM_002283572.2|	1e-61	PREDICTED: Vitis vinifera hexokinase-1-like (LOC100242358), mRNA	sp|Q9SEK3|HXK1_SPIOL	0	Hexokinase-1 OS=Spinacia oleracea GN=HXK1 PE=2 SV=1	SPAC24H6.04	2e-76	COG5026	Hexokinase	K00844	0	vvi:100242358	hexokinase [EC:2.7.1.1]	GO:0012501//programmed cell death;GO:0010255//glucose mediated signaling pathway;GO:0006096//glycolysis;GO:0016310//phosphorylation;GO:0051156//glucose 6-phosphate metabolic process;GO:0009747//hexokinase-dependent signaling	GO:0008270//zinc ion binding;GO:0005524//ATP binding;GO:0004340//glucokinase activity;GO:0008865//fructokinase activity	GO:0005739//mitochondrion;GO:0009536//plastid;GO:0005773//vacuole;GO:0005634//nucleus;GO:0005886//plasma membrane
CL10267.Contig3_F0463-PN	607	419	43.7163	--	--	--	--	--	--	--	--	--	--	--	--	--	--	--	--	--	-	-	-
CL10268.Contig1_F0463-PN	3860	96	1.5751	gi|460383347|ref|XP_004237387.1|	0	PREDICTED: calmodulin-binding transcription activator 3 [Solanum lycopersicum]	gi|470103537|ref|XM_004288145.1|	8e-48	PREDICTED: Fragaria vesca subsp. vesca calmodulin-binding transcription activator 3-like (LOC101293628), mRNA	sp|Q6NPP4|CMTA2_ARATH	0	Calmodulin-binding transcription activator 2 OS=Arabidopsis thaliana GN=CMTA2 PE=1 SV=1	--	--	--	--	--	--	--	--	-	-	-
CL10268.Contig2_F0463-PN	3889	69	1.1236	gi|460383347|ref|XP_004237387.1|	0	PREDICTED: calmodulin-binding transcription activator 3 [Solanum lycopersicum]	gi|470103537|ref|XM_004288145.1|	8e-48	PREDICTED: Fragaria vesca subsp. vesca calmodulin-binding transcription activator 3-like (LOC101293628), mRNA	sp|Q6NPP4|CMTA2_ARATH	0	Calmodulin-binding transcription activator 2 OS=Arabidopsis thaliana GN=CMTA2 PE=1 SV=1	--	--	--	--	--	--	--	--	-	GO:0005488//binding	-
CL10268.Contig3_F0463-PN	3893	4	0.0651	gi|460383347|ref|XP_004237387.1|	0	PREDICTED: calmodulin-binding transcription activator 3 [Solanum lycopersicum]	gi|470103537|ref|XM_004288145.1|	8e-48	PREDICTED: Fragaria vesca subsp. vesca calmodulin-binding transcription activator 3-like (LOC101293628), mRNA	sp|Q6NPP4|CMTA2_ARATH	0	Calmodulin-binding transcription activator 2 OS=Arabidopsis thaliana GN=CMTA2 PE=1 SV=1	--	--	--	--	--	--	--	--	-	-	-
CL10268.Contig4_F0463-PN	3922	178	2.8743	gi|460383347|ref|XP_004237387.1|	0	PREDICTED: calmodulin-binding transcription activator 3 [Solanum lycopersicum]	gi|470103537|ref|XM_004288145.1|	8e-48	PREDICTED: Fragaria vesca subsp. vesca calmodulin-binding transcription activator 3-like (LOC101293628), mRNA	sp|Q6NPP4|CMTA2_ARATH	0	Calmodulin-binding transcription activator 2 OS=Arabidopsis thaliana GN=CMTA2 PE=1 SV=1	--	--	--	--	--	--	--	--	-	GO:0005488//binding	-
CL10269.Contig2_F0463-PN	1086	3208	187.078	gi|255574159|ref|XP_002527995.1|	8e-114	proteasome subunit beta type 6,9, putative [Ricinus communis] >gi|223532621|gb|EEF34407.1| proteasome subunit beta type 6,9, putative [Ricinus communis]	gi|359484917|ref|XM_002266452.2|	3e-63	PREDICTED: Vitis vinifera proteasome subunit beta type-6-like (LOC100262044), mRNA	sp|Q8LD27|PSB6_ARATH	1e-113	Proteasome subunit beta type-6 OS=Arabidopsis thaliana GN=PBA1 PE=1 SV=2	PAE0807	7e-24	COG0638	20S proteasome, alpha and beta subunits	K02738	6e-115	rcu:RCOM_0205360	20S proteasome subunit beta 1 [EC:3.4.25.1]	GO:0051788//response to misfolded protein;GO:0006635//fatty acid beta-oxidation;GO:0006833//water transport;GO:0043161//proteasomal ubiquitin-dependent protein catabolic process;GO:0010363//regulation of plant-type hypersensitive response;GO:0009651//response to salt stress;GO:0009407//toxin catabolic process;GO:0080129//proteasome core complex assembly;GO:0006972//hyperosmotic response;GO:000703…	GO:0004298//threonine-type endopeptidase activity	GO:0005774//vacuolar membrane;GO:0005839//proteasome core complex;GO:0005829//cytosol;GO:0005886//plasma membrane;GO:0005634//nucleus
CL10270.Contig2_F0463-PN	874	1025	74.2729	gi|147834849|emb|CAN68310.1|	3e-28	hypothetical protein VITISV_043508 [Vitis vinifera]	gi|470121852|ref|XM_004296923.1|	1e-06	PREDICTED: Fragaria vesca subsp. vesca uncharacterized LOC101299950 (LOC101299950), mRNA	sp|Q9FFY3|VAS_ARATH	1e-08	Lipid transfer-like protein VAS OS=Arabidopsis thaliana GN=VAS PE=2 SV=1	--	--	--	--	--	--	--	--	-	-	-
CL10271.Contig3_F0463-PN	441	15	2.1541	--	--	--	--	--	--	--	--	--	--	--	--	--	--	--	--	--	-	-	-
CL10272.Contig1_F0463-PN	3010	191	4.0187	gi|255559173|ref|XP_002520608.1|	0	sugar transporter, putative [Ricinus communis] >gi|223540207|gb|EEF41781.1| sugar transporter, putative [Ricinus communis]	gi|460373562|ref|XR_182472.1|	4e-21	PREDICTED: Solanum lycopersicum monosaccharide-sensing protein 2-like (LOC101264883), misc_RNA	sp|Q8LPQ8|MSSP2_ARATH	0	Monosaccharide-sensing protein 2 OS=Arabidopsis thaliana GN=MSSP2 PE=2 SV=2	CAC1339	4e-35	COG0477	Permeases of the major facilitator superfamily	K08150	2e-38	aly:ARALYDRAFT_482546	MFS transporter, SP family, solute carrier family 2 (myo-inositol transporter), member 13	GO:0009624//response to nematode;GO:0055085//transmembrane transport;GO:0008643//carbohydrate transport;GO:0055114//oxidation-reduction process	GO:0005351//sugar:hydrogen symporter activity;GO:0032440//2-alkenal reductase [NAD(P)] activity;GO:0005337//nucleoside transmembrane transporter activity	GO:0005794//Golgi apparatus;GO:0009705//plant-type vacuole membrane;GO:0005886//plasma membrane;GO:0016021//integral to membrane
CL10272.Contig2_F0463-PN	3051	160	3.3212	gi|255559173|ref|XP_002520608.1|	0	sugar transporter, putative [Ricinus communis] >gi|223540207|gb|EEF41781.1| sugar transporter, putative [Ricinus communis]	gi|460373562|ref|XR_182472.1|	4e-21	PREDICTED: Solanum lycopersicum monosaccharide-sensing protein 2-like (LOC101264883), misc_RNA	sp|Q8LPQ8|MSSP2_ARATH	0	Monosaccharide-sensing protein 2 OS=Arabidopsis thaliana GN=MSSP2 PE=2 SV=2	CAC1339	4e-35	COG0477	Permeases of the major facilitator superfamily	K08150	2e-38	aly:ARALYDRAFT_482546	MFS transporter, SP family, solute carrier family 2 (myo-inositol transporter), member 13	GO:0009624//response to nematode;GO:0055085//transmembrane transport;GO:0008643//carbohydrate transport;GO:0055114//oxidation-reduction process	GO:0005351//sugar:hydrogen symporter activity;GO:0032440//2-alkenal reductase [NAD(P)] activity;GO:0005337//nucleoside transmembrane transporter activity	GO:0005794//Golgi apparatus;GO:0009705//plant-type vacuole membrane;GO:0005886//plasma membrane;GO:0016021//integral to membrane
CL10273.Contig1_F0463-PN	3191	521	10.3402	gi|359477907|ref|XP_002270439.2|	0	PREDICTED: pentatricopeptide repeat-containing protein At1g04840-like [Vitis vinifera]	gi|470130493|ref|XM_004301090.1|	3e-10	PREDICTED: Fragaria vesca subsp. vesca pentatricopeptide repeat-containing protein At1g08070-like (LOC101306531), mRNA	sp|Q9MAT2|PPR10_ARATH	0	Pentatricopeptide repeat-containing protein At1g04840 OS=Arabidopsis thaliana GN=PCMP-H64 PE=2 SV=1	--	--	--	--	K15078	4e-139	vvi:100250139	structure-specific endonuclease subunit SLX1 [EC:3.6.1.-]	-	-	-
CL10274.Contig2_F0463-PN	1185	98	5.2375	gi|147856457|emb|CAN80769.1|	3e-65	hypothetical protein VITISV_013866 [Vitis vinifera]	--	--	--	sp|Q7Y211|PP285_ARATH	7e-47	Pentatricopeptide repeat-containing protein At3g57430, chloroplastic OS=Arabidopsis thaliana GN=PCMP-H81 PE=2 SV=2	--	--	--	--	K15078	1e-46	vvi:100250139	structure-specific endonuclease subunit SLX1 [EC:3.6.1.-]	-	-	-
CL10275.Contig2_F0463-PN	1737	906	33.0329	gi|224107425|ref|XP_002314476.1|	1e-26	predicted protein [Populus trichocarpa] >gi|222863516|gb|EEF00647.1| predicted protein [Populus trichocarpa]	gi|357132172|ref|XM_003567658.1|	8e-06	PREDICTED: Brachypodium distachyon uncharacterized LOC100842436 (LOC100842436), mRNA	--	--	--	--	--	--	--	K14779	2e-06	vcn:VOLCADRAFT_118300	ATP-dependent RNA helicase DDX52/ROK1 [EC:3.6.4.13]	-	-	-
CL10278.Contig4_F0463-PN	1039	74	4.5106	gi|226531440|ref|NP_001151282.1|	4e-83	histone-lysine N-methyltransferase SUVR3 [Zea mays] >gi|195645520|gb|ACG42228.1| histone-lysine N-methyltransferase SUVR3 [Zea mays]	gi|359480960|ref|XM_002277030.2|	9e-17	PREDICTED: Vitis vinifera histone-lysine N-methyltransferase SUVR3-like, transcript variant 2 (LOC100260473), mRNA	sp|Q9SRV2|SUVR3_ARATH	7e-58	Histone-lysine N-methyltransferase SUVR3 OS=Arabidopsis thaliana GN=SUVR3 PE=2 SV=3	SPBC428.08c	4e-19	COG2940	Proteins containing SET domain	K11423	1e-19	olu:OSTLU_18587	histone-lysine N-methyltransferase SETD2 [EC:2.1.1.43]	GO:0034968//histone lysine methylation	GO:0018024//histone-lysine N-methyltransferase activity;GO:0008270//zinc ion binding	GO:0005694//chromosome;GO:0005634//nucleus
CL10278.Contig5_F0463-PN	959	73	4.8208	gi|226531440|ref|NP_001151282.1|	9e-69	histone-lysine N-methyltransferase SUVR3 [Zea mays] >gi|195645520|gb|ACG42228.1| histone-lysine N-methyltransferase SUVR3 [Zea mays]	gi|359480960|ref|XM_002277030.2|	8e-17	PREDICTED: Vitis vinifera histone-lysine N-methyltransferase SUVR3-like, transcript variant 2 (LOC100260473), mRNA	sp|Q9SRV2|SUVR3_ARATH	5e-45	Histone-lysine N-methyltransferase SUVR3 OS=Arabidopsis thaliana GN=SUVR3 PE=2 SV=3	ECU09g1750	2e-12	COG2940	Proteins containing SET domain	K11423	1e-12	olu:OSTLU_18587	histone-lysine N-methyltransferase SETD2 [EC:2.1.1.43]	GO:0032259//methylation	GO:0008168//methyltransferase activity	GO:0005634//nucleus
CL10279.Contig1_F0463-PN	593	25	2.67	gi|302143169|emb|CBI20464.3|	9e-46	unnamed protein product [Vitis vinifera]	--	--	--	--	--	--	--	--	--	--	K12816	5e-06	gmx:100816419	pre-mRNA-processing factor 17	GO:0048573//photoperiodism, flowering	-	GO:0005737//cytoplasm;GO:0005834//heterotrimeric G-protein complex;GO:0080008//Cul4-RING ubiquitin ligase complex
CL10279.Contig2_F0463-PN	1407	254	11.4329	gi|302143169|emb|CBI20464.3|	1e-140	unnamed protein product [Vitis vinifera]	gi|449464447|ref|XM_004149893.1|	4e-07	PREDICTED: Cucumis sativus WD repeat-containing protein 25-like (LOC101214186), mRNA	sp|Q8W1K8|MUT11_CHLRE	4e-14	Protein Mut11 OS=Chlamydomonas reinhardtii GN=Mut11 PE=2 SV=1	all0283_3	3e-13	COG2319	FOG: WD40 repeat	K12816	2e-44	pop:POPTR_565006	pre-mRNA-processing factor 17	GO:0048573//photoperiodism, flowering	-	GO:0005737//cytoplasm;GO:0005834//heterotrimeric G-protein complex;GO:0080008//Cul4-RING ubiquitin ligase complex
CL1028.Contig1_F0463-PN	567	111	12.3982	gi|462423981|gb|EMJ28244.1|	1e-51	hypothetical protein PRUPE_ppa022140mg [Prunus persica]	gi|357160702|ref|XM_003578801.1|	1e-42	PREDICTED: Brachypodium distachyon transcription factor PCF3-like (LOC100827829), mRNA	sp|Q9C518|TCP8_ARATH	3e-45	Transcription factor TCP8 OS=Arabidopsis thaliana GN=TCP8 PE=2 SV=1	--	--	--	--	--	--	--	--	GO:0006355//regulation of transcription, DNA-dependent	GO:0001047//core promoter binding	-
CL1028.Contig3_F0463-PN	1367	189	8.7561	gi|302399071|gb|ADL36830.1|	7e-81	TCP domain class transcription factor [Malus x domestica]	gi|357160702|ref|XM_003578801.1|	6e-31	PREDICTED: Brachypodium distachyon transcription factor PCF3-like (LOC100827829), mRNA	sp|Q9C518|TCP8_ARATH	1e-51	Transcription factor TCP8 OS=Arabidopsis thaliana GN=TCP8 PE=2 SV=1	DR0479	8e-07	COG0744	Membrane carboxypeptidase (penicillin-binding protein)	K14325	1e-08	osa:4325394	RNA-binding protein with serine-rich domain 1	-	-	-
CL10283.Contig2_F0463-PN	1790	715	25.2971	gi|297746163|emb|CBI16219.3|	1e-175	unnamed protein product [Vitis vinifera]	gi|256536581|gb|GQ393636.1|	9e-09	Gossypium hirsutum cultivar Deltapine 33 B clone MONCS0601 SSR marker CGR5652 genomic sequence	sp|O23826|K125_TOBAC	9e-41	125 kDa kinesin-related protein OS=Nicotiana tabacum GN=TKRP125 PE=1 SV=1	--	--	--	--	K10398	1e-176	vvi:100255345	kinesin family member 11	GO:0007020//microtubule nucleation	GO:0000166//nucleotide binding;GO:0003777//microtubule motor activity	GO:0043234//protein complex;GO:0005886//plasma membrane;GO:0044430//cytoskeletal part;GO:0015630//microtubule cytoskeleton
CL10285.Contig1_F0463-PN	750	446	37.661	gi|462401652|gb|EMJ07209.1|	2e-42	hypothetical protein PRUPE_ppa012359mg [Prunus persica]	--	--	--	sp|B3GS44|LRE_ARATH	1e-34	GPI-anchored protein LORELEI OS=Arabidopsis thaliana GN=LRE PE=2 SV=1	--	--	--	--	--	--	--	--	GO:0044699;GO:0009856//pollination	-	GO:0005886//plasma membrane;GO:0031225//anchored to membrane;GO:0090406//pollen tube
CL10287.Contig1_F0463-PN	1085	5	0.2918	gi|297742340|emb|CBI34489.3|	6e-10	unnamed protein product [Vitis vinifera]	--	--	--	--	--	--	--	--	--	--	--	--	--	--	-	-	-
CL10287.Contig2_F0463-PN	1967	38	1.2235	gi|297742340|emb|CBI34489.3|	1e-09	unnamed protein product [Vitis vinifera]	--	--	--	--	--	--	--	--	--	--	--	--	--	--	-	-	-
CL10287.Contig3_F0463-PN	2053	33	1.018	gi|297742340|emb|CBI34489.3|	1e-09	unnamed protein product [Vitis vinifera]	--	--	--	--	--	--	--	--	--	--	--	--	--	--	-	-	-
CL10287.Contig4_F0463-PN	1224	5	0.2587	--	--	--	--	--	--	--	--	--	--	--	--	--	--	--	--	--	-	-	-
CL10287.Contig5_F0463-PN	989	10	0.6404	gi|470125841|ref|XP_004298906.1|	3e-10	PREDICTED: uncharacterized protein LOC101290859 [Fragaria vesca subsp. vesca]	--	--	--	--	--	--	--	--	--	--	--	--	--	--	-	-	-
CL10288.Contig1_F0463-PN	1970	149	4.79	--	--	--	--	--	--	sp|Q9M291|SC24C_ARATH	6e-06	Protein transport protein Sec24-like CEF OS=Arabidopsis thaliana GN=CEF PE=1 SV=3	--	--	--	--	--	--	--	--	-	-	-
CL10289.Contig2_F0463-PN	2116	495	14.8152	gi|460405123|ref|XP_004248026.1|	1e-166	PREDICTED: pentatricopeptide repeat-containing protein At5g18390, mitochondrial-like [Solanum lycopersicum]	gi|460405122|ref|XM_004247978.1|	2e-10	PREDICTED: Solanum lycopersicum pentatricopeptide repeat-containing protein At5g18390, mitochondrial-like (LOC101243933), mRNA	sp|Q94JX6|PP391_ARATH	6e-156	Pentatricopeptide repeat-containing protein At5g18390, mitochondrial OS=Arabidopsis thaliana GN=At5g18390 PE=2 SV=2	--	--	--	--	K15336	1e-24	vvi:100259391	tRNA (cytosine38-C5)-methyltransferase [EC:2.1.1.204]	-	-	GO:0005739//mitochondrion
CL1029.Contig1_F0463-PN	2249	48	1.3517	--	--	--	--	--	--	--	--	--	--	--	--	--	--	--	--	--	-	-	-
CL1029.Contig2_F0463-PN	2249	167	4.7027	--	--	--	--	--	--	--	--	--	--	--	--	--	--	--	--	--	-	-	-
CL1029.Contig3_F0463-PN	2308	88	2.4147	--	--	--	--	--	--	--	--	--	--	--	--	--	--	--	--	--	-	-	-
CL1029.Contig4_F0463-PN	3764	711	11.9629	--	--	--	--	--	--	--	--	--	--	--	--	--	--	--	--	--	-	-	-
CL1029.Contig5_F0463-PN	3738	64	1.0843	--	--	--	--	--	--	--	--	--	--	--	--	--	--	--	--	--	-	-	-
CL10292.Contig2_F0463-PN	1313	713	34.3908	gi|255562308|ref|XP_002522161.1|	4e-131	Dual specificity protein phosphatase, putative [Ricinus communis] >gi|223538599|gb|EEF40202.1| Dual specificity protein phosphatase, putative [Ricinus communis]	gi|449489500|ref|XM_004158283.1|	7e-18	PREDICTED: Cucumis sativus dual specificity protein phosphatase 12-like (LOC101224167), mRNA	sp|Q9ZR37|DUS1_ARATH	2e-16	Dual specificity protein phosphatase 1 OS=Arabidopsis thaliana GN=DSPTP1 PE=1 SV=1	YIR026c	5e-36	COG2453	Predicted protein-tyrosine phosphatase	K14819	3e-132	rcu:RCOM_0692450	dual specificity phosphatase 12 [EC:3.1.3.16 3.1.3.48]	GO:0035335//peptidyl-tyrosine dephosphorylation;GO:0000188//inactivation of MAPK activity	GO:0004725//protein tyrosine phosphatase activity;GO:0008138//protein tyrosine/serine/threonine phosphatase activity;GO:0033549//MAP kinase phosphatase activity	-
CL10293.Contig2_F0463-PN	1745	160	5.8069	gi|359483193|ref|XP_003632918.1|	1e-08	PREDICTED: putative leucine-rich repeat receptor-like serine/threonine-protein kinase At2g24130-like [Vitis vinifera]	gi|297726958|ref|NM_001188914.1|	3e-08	Oryza sativa Japonica Group Os09g0423000 (Os09g0423000) mRNA, complete cds	sp|C0LGP4|Y3475_ARATH	7e-91	Probable LRR receptor-like serine/threonine-protein kinase At3g47570 OS=Arabidopsis thaliana GN=At3g47570 PE=1 SV=1	L138452_1	3e-19	COG0515	Serine/threonine protein kinase	K13420	4e-87	ath:AT5G46330	LRR receptor-like serine/threonine-protein kinase FLS2 [EC:2.7.11.1]	GO:0016310//phosphorylation	GO:0004672//protein kinase activity;GO:0000166//nucleotide binding	GO:0016020//membrane
CL10295.Contig2_F0463-PN	1432	692	30.6042	gi|255570096|ref|XP_002526010.1|	1e-145	Nicotinate-nucleotide pyrophosphorylase [carboxylating], putative [Ricinus communis] >gi|223534657|gb|EEF36350.1| Nicotinate-nucleotide pyrophosphorylase [carboxylating], putative [Ricinus communis]	gi|359472632|ref|XM_002284197.2|	3e-54	PREDICTED: Vitis vinifera probable nicotinate-nucleotide pyrophosphorylase [carboxylating]-like (LOC100250945), mRNA	sp|Q9FPQ6|GP1_CHLRE	1e-08	Vegetative cell wall protein gp1 OS=Chlamydomonas reinhardtii GN=GP1 PE=2 SV=1	CAC1023	3e-51	COG0157	Nicotinate-nucleotide pyrophosphorylase	K00767	9e-147	rcu:RCOM_0842650	nicotinate-nucleotide pyrophosphorylase (carboxylating) [EC:2.4.2.19]	GO:0009435//NAD biosynthetic process	GO:0004514//nicotinate-nucleotide diphosphorylase (carboxylating) activity	GO:0009507//chloroplast
CL10297.Contig2_F0463-PN	1032	166	10.187	gi|296090471|emb|CBI40667.3|	2e-24	unnamed protein product [Vitis vinifera]	gi|14423324|gb|AF368379.1|	8e-08	Nicotiana tabacum elicitor-inducible cytochrome P450 (CYP73A28) mRNA, complete cds	sp|P92994|TCMO_ARATH	1e-16	Trans-cinnamate 4-monooxygenase OS=Arabidopsis thaliana GN=CYP73A5 PE=2 SV=1	--	--	--	--	K00487	2e-18	gmx:100812188	trans-cinnamate 4-monooxygenase [EC:1.14.13.11]	-	GO:0016491//oxidoreductase activity;GO:0005488//binding	-
CL10299.Contig1_F0463-PN	1099	119	6.8575	gi|224137764|ref|XP_002326434.1|	1e-19	predicted protein [Populus trichocarpa] >gi|118483226|gb|ABK93516.1| unknown [Populus trichocarpa] >gi|222833756|gb|EEE72233.1| predicted protein [Populus trichocarpa]	--	--	--	--	--	--	--	--	--	--	--	--	--	--	-	-	-
CL1030.Contig2_F0463-PN	2571	19	0.468	gi|307136429|gb|ADN34236.1|	1e-66	cop9 complex subunit 7a [Cucumis melo subsp. melo]	gi|449514707|ref|XM_004164409.1|	1e-11	PREDICTED: Cucumis sativus COP9 signalosome complex subunit 7-like (LOC101229088), mRNA	sp|Q94JU3|CSN7_ARATH	2e-62	COP9 signalosome complex subunit 7 OS=Arabidopsis thaliana GN=CSN7 PE=1 SV=1	--	--	--	--	K12180	1e-66	pop:POPTR_798935	COP9 signalosome complex subunit 7	-	-	-
CL1030.Contig3_F0463-PN	1311	5	0.2415	--	--	--	--	--	--	--	--	--	--	--	--	--	--	--	--	--	-	-	-
CL1030.Contig4_F0463-PN	2601	64	1.5583	gi|307136429|gb|ADN34236.1|	1e-66	cop9 complex subunit 7a [Cucumis melo subsp. melo]	gi|449514707|ref|XM_004164409.1|	1e-11	PREDICTED: Cucumis sativus COP9 signalosome complex subunit 7-like (LOC101229088), mRNA	sp|Q94JU3|CSN7_ARATH	2e-62	COP9 signalosome complex subunit 7 OS=Arabidopsis thaliana GN=CSN7 PE=1 SV=1	--	--	--	--	K12180	1e-66	pop:POPTR_798935	COP9 signalosome complex subunit 7	-	-	-
CL10301.Contig1_F0463-PN	962	1222	80.4478	gi|77157637|dbj|BAE46384.1|	2e-75	ribulose-1,5-bisphosphate carboxylase/oxygenase small subunit [Panax ginseng]	gi|333470601|gb|HQ896840.1|	3e-56	Piper nigrum ribulose-1,5-bisphosphate carboxylase/oxygenase small subunit-like (rbcS) gene, partial sequence	sp|P19311|RBS5_LEMGI	4e-75	Ribulose bisphosphate carboxylase small chain SSU5A, chloroplastic OS=Lemna gibba GN=SSU5A PE=3 SV=1	alr1526	6e-22	COG4451	Ribulose bisphosphate carboxylase small subunit	K01602	7e-73	rcu:RCOM_1158790	ribulose-bisphosphate carboxylase small chain [EC:4.1.1.39]	GO:0055114//oxidation-reduction process;GO:0010114//response to red light;GO:0009409//response to cold;GO:0080158//chloroplast ribulose bisphosphate carboxylase complex biogenesis;GO:0015977//carbon fixation;GO:0009637//response to blue light;GO:0015979//photosynthesis;GO:0009853//photorespiration;GO:0010218//response to far red light	GO:0005507//copper ion binding;GO:0016984//ribulose-bisphosphate carboxylase activity;GO:0004497//monooxygenase activity	GO:0031977//thylakoid lumen;GO:0009573//chloroplast ribulose bisphosphate carboxylase complex;GO:0009941//chloroplast envelope;GO:0009535//chloroplast thylakoid membrane;GO:0022626//cytosolic ribosome;GO:0048046//apoplast
CL10301.Contig2_F0463-PN	945	4507	302.046	gi|77157637|dbj|BAE46384.1|	2e-75	ribulose-1,5-bisphosphate carboxylase/oxygenase small subunit [Panax ginseng]	gi|333470601|gb|HQ896840.1|	3e-56	Piper nigrum ribulose-1,5-bisphosphate carboxylase/oxygenase small subunit-like (rbcS) gene, partial sequence	sp|P19311|RBS5_LEMGI	4e-75	Ribulose bisphosphate carboxylase small chain SSU5A, chloroplastic OS=Lemna gibba GN=SSU5A PE=3 SV=1	alr1526	6e-22	COG4451	Ribulose bisphosphate carboxylase small subunit	K01602	6e-73	rcu:RCOM_1158790	ribulose-bisphosphate carboxylase small chain [EC:4.1.1.39]	GO:0055114//oxidation-reduction process;GO:0010114//response to red light;GO:0009409//response to cold;GO:0080158//chloroplast ribulose bisphosphate carboxylase complex biogenesis;GO:0015977//carbon fixation;GO:0009637//response to blue light;GO:0015979//photosynthesis;GO:0009853//photorespiration;GO:0010218//response to far red light	GO:0005507//copper ion binding;GO:0016984//ribulose-bisphosphate carboxylase activity;GO:0004497//monooxygenase activity	GO:0031977//thylakoid lumen;GO:0009573//chloroplast ribulose bisphosphate carboxylase complex;GO:0009941//chloroplast envelope;GO:0009535//chloroplast thylakoid membrane;GO:0022626//cytosolic ribosome;GO:0048046//apoplast
CL10303.Contig1_F0463-PN	856	292	21.6037	gi|225449913|ref|XP_002268033.1|	1e-34	PREDICTED: polyadenylate-binding protein-interacting protein 2 [Vitis vinifera] >gi|296081303|emb|CBI17747.3| unnamed protein product [Vitis vinifera]	gi|334184858|ref|NM_001202798.1|	3e-13	Arabidopsis thaliana dehydration-induced protein ERD15 (ERD15) mRNA, complete cds	sp|Q39096|ERD15_ARATH	7e-26	Protein EARLY RESPONSIVE TO DEHYDRATION 15 OS=Arabidopsis thaliana GN=ERD15 PE=1 SV=1	--	--	--	--	--	--	--	--	-	-	-
CL10303.Contig2_F0463-PN	994	88	5.6068	gi|225449913|ref|XP_002268033.1|	3e-34	PREDICTED: polyadenylate-binding protein-interacting protein 2 [Vitis vinifera] >gi|296081303|emb|CBI17747.3| unnamed protein product [Vitis vinifera]	gi|334184858|ref|NM_001202798.1|	8e-11	Arabidopsis thaliana dehydration-induced protein ERD15 (ERD15) mRNA, complete cds	sp|Q39096|ERD15_ARATH	1e-26	Protein EARLY RESPONSIVE TO DEHYDRATION 15 OS=Arabidopsis thaliana GN=ERD15 PE=1 SV=1	--	--	--	--	--	--	--	--	-	-	-
CL10303.Contig3_F0463-PN	897	147	10.3787	gi|225449913|ref|XP_002268033.1|	2e-34	PREDICTED: polyadenylate-binding protein-interacting protein 2 [Vitis vinifera] >gi|296081303|emb|CBI17747.3| unnamed protein product [Vitis vinifera]	gi|334184858|ref|NM_001202798.1|	7e-11	Arabidopsis thaliana dehydration-induced protein ERD15 (ERD15) mRNA, complete cds	sp|Q39096|ERD15_ARATH	1e-26	Protein EARLY RESPONSIVE TO DEHYDRATION 15 OS=Arabidopsis thaliana GN=ERD15 PE=1 SV=1	--	--	--	--	--	--	--	--	-	-	-
CL10303.Contig4_F0463-PN	1818	226	7.8729	gi|225449913|ref|XP_002268033.1|	7e-34	PREDICTED: polyadenylate-binding protein-interacting protein 2 [Vitis vinifera] >gi|296081303|emb|CBI17747.3| unnamed protein product [Vitis vinifera]	gi|334184858|ref|NM_001202798.1|	1e-10	Arabidopsis thaliana dehydration-induced protein ERD15 (ERD15) mRNA, complete cds	sp|Q39096|ERD15_ARATH	3e-26	Protein EARLY RESPONSIVE TO DEHYDRATION 15 OS=Arabidopsis thaliana GN=ERD15 PE=1 SV=1	--	--	--	--	--	--	--	--	-	-	-
CL10304.Contig1_F0463-PN	1013	2065	129.101	gi|359493854|ref|XP_002282265.2|	6e-52	PREDICTED: thioredoxin M4, chloroplastic-like [Vitis vinifera] >gi|302143024|emb|CBI20319.3| unnamed protein product [Vitis vinifera]	gi|224128156|ref|XM_002329059.1|	3e-16	Populus trichocarpa thioredoxin m (PtrTrxm4), mRNA	sp|Q7X8R5|TRXM2_ORYSJ	2e-42	Thioredoxin M2, chloroplastic OS=Oryza sativa subsp. japonica GN=Os04g0530600 PE=2 SV=2	all1866	6e-30	COG0526	Thiol-disulfide isomerase and thioredoxins	K03671	3e-46	pop:POPTR_263504	thioredoxin 1	GO:0045454//cell redox homeostasis;GO:0006662//glycerol ether metabolic process	GO:0009055//electron carrier activity;GO:0015035//protein disulfide oxidoreductase activity	GO:0009507//chloroplast
CL10305.Contig2_F0463-PN	827	796	60.9573	gi|357474149|ref|XP_003607359.1|	1e-82	ABC transporter G family member [Medicago truncatula] >gi|355508414|gb|AES89556.1| ABC transporter G family member [Medicago truncatula]	gi|224106200|ref|XM_002314047.1|	1e-06	Populus trichocarpa white-brown-complex ABC transporter family, mRNA	sp|Q9C8K2|AB12G_ARATH	3e-76	ABC transporter G family member 12 OS=Arabidopsis thaliana GN=ABCG12 PE=1 SV=1	--	--	--	--	--	--	--	--	GO:0009062//fatty acid catabolic process;GO:0009651//response to salt stress;GO:0080167//response to karrikin;GO:0009737//response to abscisic acid stimulus;GO:0010025//wax biosynthetic process;GO:0006200//ATP catabolic process	GO:0042626//ATPase activity, coupled to transmembrane movement of substances;GO:0005524//ATP binding	GO:0005886//plasma membrane;GO:0005634//nucleus
CL10306.Contig2_F0463-PN	2116	420	12.5705	gi|225441635|ref|XP_002276958.1|	1e-118	PREDICTED: uncharacterized protein LOC100262437 [Vitis vinifera]	gi|428231330|gb|JX853756.1|	3e-06	Phragmites australis clone 522 microsatellite sequence	sp|Q9T041|MAPT_ARATH	4e-07	Microtubule-associated protein TORTIFOLIA1 OS=Arabidopsis thaliana GN=TOR1 PE=1 SV=2	--	--	--	--	--	--	--	--	-	-	-
CL1031.Contig2_F0463-PN	608	34	3.5416	--	--	--	--	--	--	--	--	--	--	--	--	--	--	--	--	--	-	-	-
CL10313.Contig1_F0463-PN	708	58	5.1882	--	--	--	--	--	--	--	--	--	--	--	--	--	--	--	--	--	-	-	-
CL10314.Contig1_F0463-PN	476	66	8.7812	gi|284807020|dbj|BAI67715.1|	3e-06	nuclear matrix constituent protein 1 [Apium graveolens]	--	--	--	--	--	--	--	--	--	--	--	--	--	--	-	-	-
CL10315.Contig1_F0463-PN	797	2254	179.107	--	--	--	--	--	--	--	--	--	--	--	--	--	--	--	--	--	-	-	-
CL10316.Contig1_F0463-PN	3066	787	16.2563	gi|359491421|ref|XP_002275350.2|	0	PREDICTED: protein FAM116A-like [Vitis vinifera]	gi|359491420|ref|XM_002275314.2|	4e-09	PREDICTED: Vitis vinifera protein FAM116A-like (LOC100257778), mRNA	--	--	--	--	--	--	--	--	--	--	--	-	-	GO:0009507//chloroplast
CL10317.Contig1_F0463-PN	1199	130	6.8666	--	--	--	--	--	--	--	--	--	--	--	--	--	--	--	--	--	-	-	-
CL10320.Contig1_F0463-PN	2091	758	22.958	gi|255570777|ref|XP_002526341.1|	1e-142	zinc finger protein, putative [Ricinus communis] >gi|223534300|gb|EEF36012.1| zinc finger protein, putative [Ricinus communis]	gi|225435218|ref|XM_002282051.1|	3e-21	PREDICTED: Vitis vinifera uncharacterized LOC100241711 (LOC100241711), mRNA	sp|Q9FPQ6|GP1_CHLRE	2e-20	Vegetative cell wall protein gp1 OS=Chlamydomonas reinhardtii GN=GP1 PE=2 SV=1	YDL140c	1e-09	COG0086	DNA-directed RNA polymerase, beta' subunit/160 kD subunit	K11975	8e-44	smo:SELMODRAFT_48577	E3 ubiquitin-protein ligase RNF144 [EC:6.3.2.19]	-	GO:0005488//binding	-
CL10321.Contig2_F0463-PN	1011	5999	375.791	gi|460403410|ref|XP_004247184.1|	8e-41	PREDICTED: non-specific lipid-transfer protein-like protein At2g13820-like [Solanum lycopersicum]	--	--	--	sp|Q8VYI9|NLTL5_ARATH	2e-17	Non-specific lipid-transfer protein-like protein At5g64080 OS=Arabidopsis thaliana GN=At5g64080 PE=1 SV=1	--	--	--	--	--	--	--	--	-	-	GO:0016023//cytoplasmic membrane-bounded vesicle
CL10323.Contig2_F0463-PN	2998	1832	38.7001	gi|298204425|emb|CBI16905.3|	6e-131	unnamed protein product [Vitis vinifera]	gi|255585598|ref|XM_002533441.1|	1e-08	Ricinus communis DNA double-strand break repair rad50 ATPase, putative, mRNA	sp|Q8L7E5|WIT1_ARATH	5e-97	WPP domain-interacting tail-anchored protein 1 OS=Arabidopsis thaliana GN=WIT1 PE=1 SV=2	SPCC645.05c	2e-09	COG5022	Myosin heavy chain	K10400	9e-12	aly:ARALYDRAFT_479423	kinesin family member 15	-	-	-
CL10324.Contig2_F0463-PN	2148	652	19.2235	gi|356501123|ref|XP_003519378.1|	0	PREDICTED: adenylosuccinate lyase-like [Glycine max]	gi|470129981|ref|XM_004300838.1|	3e-24	PREDICTED: Fragaria vesca subsp. vesca uncharacterized LOC101290869 (LOC101290869), mRNA	--	--	--	HI0639	6e-162	COG0015	Adenylosuccinate lyase	K01756	0	gmx:100818533	adenylosuccinate lyase [EC:4.3.2.2]	GO:0006188//IMP biosynthetic process	GO:0004018//N6-(1,2-dicarboxyethyl)AMP AMP-lyase (fumarate-forming) activity;GO:0070626//(S)-2-(5-amino-1-(5-phospho-D-ribosyl)imidazole-4-carboxamido)succinate AMP-lyase (fumarate-forming) activity	GO:0009570//chloroplast stroma
CL10328.Contig1_F0463-PN	1323	206	9.8611	gi|449433169|ref|XP_004134370.1|	3e-89	PREDICTED: uncharacterized protein At1g28695-like [Cucumis sativus]	gi|449505303|ref|XM_004162382.1|	6e-09	PREDICTED: Cucumis sativus uncharacterized LOC101207329 (LOC101207329), mRNA	sp|Q3E6Y3|Y1869_ARATH	1e-74	Uncharacterized protein At1g28695 OS=Arabidopsis thaliana GN=At1g28695 PE=2 SV=1	--	--	--	--	K11714	9e-08	aly:ARALYDRAFT_912111	rhamnogalacturonan II specific xylosyltransferase [EC:2.4.2.-]	-	-	-
CL10329.Contig1_F0463-PN	1215	2130	111.025	gi|357465367|ref|XP_003602965.1|	5e-120	Transmembrane protein [Medicago truncatula] >gi|355492013|gb|AES73216.1| Transmembrane protein [Medicago truncatula]	gi|225458468|ref|XM_002284000.1|	5e-74	PREDICTED: Vitis vinifera transmembrane protein 147-like (LOC100242067), mRNA	--	--	--	--	--	--	--	K00001	1e-11	gmx:100787307	alcohol dehydrogenase [EC:1.1.1.1]	-	-	GO:0005739//mitochondrion;GO:0016021//integral to membrane
CL1033.Contig1_F0463-PN	1785	20	0.7096	gi|225434879|ref|XP_002283212.1|	6e-131	PREDICTED: E3 ubiquitin-protein ligase RING1-like [Vitis vinifera]	gi|470116984|ref|XM_004294603.1|	3e-27	PREDICTED: Fragaria vesca subsp. vesca E3 ubiquitin-protein ligase RING1-like (LOC101294151), mRNA	sp|P0CH30|RING1_GOSHI	1e-35	E3 ubiquitin-protein ligase RING1 OS=Gossypium hirsutum GN=RING1 PE=2 SV=1	DR2133	7e-09	COG4372	Uncharacterized protein conserved in bacteria with the myosin-like domain	K11982	8e-45	ppp:PHYPADRAFT_169900	E3 ubiquitin-protein ligase RNF115/126 [EC:6.3.2.19]	-	-	-
CL1033.Contig2_F0463-PN	1966	2	0.0644	gi|225434879|ref|XP_002283212.1|	6e-134	PREDICTED: E3 ubiquitin-protein ligase RING1-like [Vitis vinifera]	gi|470116984|ref|XM_004294603.1|	3e-27	PREDICTED: Fragaria vesca subsp. vesca E3 ubiquitin-protein ligase RING1-like (LOC101294151), mRNA	sp|P0CH30|RING1_GOSHI	3e-36	E3 ubiquitin-protein ligase RING1 OS=Gossypium hirsutum GN=RING1 PE=2 SV=1	DR2133	1e-08	COG4372	Uncharacterized protein conserved in bacteria with the myosin-like domain	K11982	7e-45	osa:4332849	E3 ubiquitin-protein ligase RNF115/126 [EC:6.3.2.19]	-	-	-
CL1033.Contig3_F0463-PN	1760	13	0.4678	gi|225434879|ref|XP_002283212.1|	6e-131	PREDICTED: E3 ubiquitin-protein ligase RING1-like [Vitis vinifera]	gi|470116984|ref|XM_004294603.1|	3e-27	PREDICTED: Fragaria vesca subsp. vesca E3 ubiquitin-protein ligase RING1-like (LOC101294151), mRNA	sp|P0CH30|RING1_GOSHI	1e-35	E3 ubiquitin-protein ligase RING1 OS=Gossypium hirsutum GN=RING1 PE=2 SV=1	DR2133	7e-09	COG4372	Uncharacterized protein conserved in bacteria with the myosin-like domain	K11982	7e-45	ppp:PHYPADRAFT_169900	E3 ubiquitin-protein ligase RNF115/126 [EC:6.3.2.19]	-	-	-
CL1033.Contig4_F0463-PN	1847	328	11.2467	gi|225434879|ref|XP_002283212.1|	4e-124	PREDICTED: E3 ubiquitin-protein ligase RING1-like [Vitis vinifera]	gi|357135001|ref|XM_003569054.1|	1e-17	PREDICTED: Brachypodium distachyon E3 ubiquitin-protein ligase RING1-like (LOC100825919), mRNA	sp|P0CH30|RING1_GOSHI	2e-30	E3 ubiquitin-protein ligase RING1 OS=Gossypium hirsutum GN=RING1 PE=2 SV=1	SPAC57A7.09	1e-07	COG5540	RING-finger-containing ubiquitin ligase	K11982	2e-39	sbi:SORBI_01g035310	E3 ubiquitin-protein ligase RNF115/126 [EC:6.3.2.19]	-	-	-
CL1033.Contig5_F0463-PN	1744	370	13.4361	gi|225434879|ref|XP_002283212.1|	1e-122	PREDICTED: E3 ubiquitin-protein ligase RING1-like [Vitis vinifera]	gi|357135001|ref|XM_003569054.1|	2e-15	PREDICTED: Brachypodium distachyon E3 ubiquitin-protein ligase RING1-like (LOC100825919), mRNA	sp|P0CH30|RING1_GOSHI	2e-30	E3 ubiquitin-protein ligase RING1 OS=Gossypium hirsutum GN=RING1 PE=2 SV=1	SPAC57A7.09	2e-07	COG5540	RING-finger-containing ubiquitin ligase	K11982	3e-39	sbi:SORBI_01g035310	E3 ubiquitin-protein ligase RNF115/126 [EC:6.3.2.19]	-	-	-
CL10330.Contig1_F0463-PN	1110	28	1.5975	gi|117380755|gb|ABK34467.1|	3e-86	eukaryotic initiation factor 3e [Oryza sativa Japonica Group]	gi|270150140|gb|BT117026.1|	2e-18	Picea glauca clone GQ03811_F01 mRNA sequence	--	--	--	--	--	--	--	K03250	8e-87	osa:4342741	translation initiation factor 3 subunit E	GO:0006413//translational initiation;GO:0009651//response to salt stress;GO:0009640//photomorphogenesis;GO:0009908//flower development	GO:0003743//translation initiation factor activity	GO:0008180//signalosome;GO:0005852//eukaryotic translation initiation factor 3 complex;GO:0005886//plasma membrane
CL10330.Contig2_F0463-PN	1695	950	35.4954	gi|224286133|gb|ACN40777.1|	0	unknown [Picea sitchensis]	gi|115471206|ref|NM_001065737.1|	4e-60	Oryza sativa Japonica Group Os07g0222300 (Os07g0222300) mRNA, complete cds	--	--	--	--	--	--	--	K03250	0	gmx:100788418	translation initiation factor 3 subunit E	GO:0051788//response to misfolded protein;GO:0009853//photorespiration;GO:0006413//translational initiation;GO:0050826//response to freezing;GO:0009793//embryo development ending in seed dormancy;GO:0006406//mRNA export from nucleus;GO:0006352//DNA-dependent transcription, initiation;GO:0009651//response to salt stress;GO:0080129//proteasome core complex assembly;GO:0030422//production of siRNA i…	GO:0005515//protein binding;GO:0003743//translation initiation factor activity	GO:0005852//eukaryotic translation initiation factor 3 complex;GO:0005829//cytosol;GO:0008180//signalosome;GO:0005886//plasma membrane
CL10331.Contig2_F0463-PN	1166	69	3.7477	--	--	--	--	--	--	--	--	--	--	--	--	--	--	--	--	--	-	-	-
CL10332.Contig1_F0463-PN	1616	725	28.4128	gi|297734727|emb|CBI16961.3|	4e-106	unnamed protein product [Vitis vinifera]	gi|359493518|ref|XM_002264181.2|	4e-66	PREDICTED: Vitis vinifera ATP-dependent Clp protease ATP-binding subunit ClpX-like (LOC100249902), mRNA	--	--	--	YPO3156	2e-48	COG1219	ATP-dependent protease Clp, ATPase subunit	K03544	1e-99	rcu:RCOM_1242470	ATP-dependent Clp protease ATP-binding subunit ClpX	GO:0006457//protein folding;GO:0006508//proteolysis	GO:0008233//peptidase activity;GO:0005524//ATP binding;GO:0051082//unfolded protein binding;GO:0017111//nucleoside-triphosphatase activity	-
CL10333.Contig1_F0463-PN	403	166	26.0868	--	--	--	--	--	--	--	--	--	--	--	--	--	--	--	--	--	-	-	-
CL10334.Contig1_F0463-PN	1415	524	23.4527	gi|225460728|ref|XP_002271955.1|	1e-120	PREDICTED: uncharacterized membrane protein At4g09580 [Vitis vinifera] >gi|296081147|emb|CBI18173.3| unnamed protein product [Vitis vinifera]	gi|225460727|ref|XM_002271919.1|	3e-26	PREDICTED: Vitis vinifera uncharacterized LOC100252172 (LOC100252172), mRNA	sp|Q8L586|Y4958_ARATH	2e-108	Uncharacterized membrane protein At4g09580 OS=Arabidopsis thaliana GN=At4g09580 PE=1 SV=1	VC1723	1e-13	COG0398	Uncharacterized conserved protein	--	--	--	--	-	-	GO:0005794//Golgi apparatus;GO:0005783//endoplasmic reticulum
CL10336.Contig2_F0463-PN	339	15	2.8023	--	--	--	--	--	--	--	--	--	--	--	--	--	--	--	--	--	-	-	-
CL10337.Contig1_F0463-PN	2113	4508	135.115	gi|224084626|ref|XP_002307364.1|	0	2-dehydro-3-deoxyphosphoheptonate aldolase/ 3-deoxy-d-arabino-heptulosonate 7-phosphate synthetase [Populus trichocarpa] >gi|222856813|gb|EEE94360.1| 2-dehydro-3-deoxyphosphoheptonate aldolase/ 3-deoxy-d-arabino-heptulosonate 7-phosphate synthetase [Populus trichocarpa]	gi|359497459|ref|XM_002266932.2|	8e-93	PREDICTED: Vitis vinifera 3-deoxy-D-arabino-heptulosonate-7-phosphate synthase 03 (LOC100251487), mRNA	sp|P37216|AROG_SOLLC	0	Phospho-2-dehydro-3-deoxyheptonate aldolase 2, chloroplastic OS=Solanum lycopersicum PE=2 SV=1	PA2843	1e-157	COG3200	3-deoxy-D-arabino-heptulosonate 7-phosphate (DAHP) synthase	K01626	0	pop:POPTR_559072	3-deoxy-7-phosphoheptulonate synthase [EC:2.5.1.54]	GO:0033587//shikimate biosynthetic process;GO:0009611//response to wounding;GO:0009617//response to bacterium;GO:0009423//chorismate biosynthetic process;GO:0009073//aromatic amino acid family biosynthetic process	GO:0003849//3-deoxy-7-phosphoheptulonate synthase activity	GO:0009507//chloroplast;GO:0016020//membrane
CL10339.Contig2_F0463-PN	1581	71	2.8441	gi|388493030|gb|AFK34581.1|	3e-123	unknown [Lotus japonicus]	gi|115466743|ref|NM_001063506.1|	5e-10	Oryza sativa Japonica Group Os06g0179700 (Os06g0179700) mRNA, complete cds	sp|Q69QZ0|P2C27_ORYSJ	8e-120	Probable protein phosphatase 2C 27 OS=Oryza sativa subsp. japonica GN=Os02g0799000 PE=2 SV=1	SPCC1223.11	4e-31	COG0631	Serine/threonine protein phosphatase	K01090	6e-91	osa:4341433	protein phosphatase [EC:3.1.3.16]	GO:0006470//protein dephosphorylation	GO:0046872//metal ion binding;GO:0004722//protein serine/threonine phosphatase activity;GO:0003677//DNA binding	-
CL10339.Contig3_F0463-PN	1603	37	1.4618	gi|388493030|gb|AFK34581.1|	1e-118	unknown [Lotus japonicus]	gi|115466743|ref|NM_001063506.1|	5e-10	Oryza sativa Japonica Group Os06g0179700 (Os06g0179700) mRNA, complete cds	sp|Q69QZ0|P2C27_ORYSJ	5e-115	Probable protein phosphatase 2C 27 OS=Oryza sativa subsp. japonica GN=Os02g0799000 PE=2 SV=1	SPCC1223.11	1e-27	COG0631	Serine/threonine protein phosphatase	K01090	1e-86	osa:4341433	protein phosphatase [EC:3.1.3.16]	GO:0006470//protein dephosphorylation	GO:0046872//metal ion binding;GO:0004722//protein serine/threonine phosphatase activity;GO:0003677//DNA binding	-
CL1034.Contig1_F0463-PN	2021	1287	40.3302	gi|225444161|ref|XP_002270765.1|	0	PREDICTED: UDP-arabinose 4-epimerase 1 [Vitis vinifera] >gi|297740899|emb|CBI31081.3| unnamed protein product [Vitis vinifera]	gi|225444160|ref|XM_002270729.1|	1e-130	PREDICTED: Vitis vinifera UDP-arabinose 4-epimerase 1-like (LOC100259390), mRNA	sp|Q8H930|ARAE1_ORYSJ	0	Probable UDP-arabinose 4-epimerase 1 OS=Oryza sativa subsp. japonica GN=UEL-1 PE=2 SV=2	MTH631	2e-72	COG1087	UDP-glucose 4-epimerase	K12448	0	vvi:100259390	UDP-arabinose 4-epimerase [EC:5.1.3.5]	GO:0033358;GO:0006012//galactose metabolic process;GO:0045227//capsule polysaccharide biosynthetic process;GO:0009832//plant-type cell wall biogenesis;GO:0019567//arabinose biosynthetic process	GO:0050373//UDP-arabinose 4-epimerase activity;GO:0000166//nucleotide binding;GO:0003978//UDP-glucose 4-epimerase activity;GO:0050662//coenzyme binding	GO:0032580//Golgi cisterna membrane;GO:0005739//mitochondrion;GO:0016021//integral to membrane
CL1034.Contig2_F0463-PN	2587	55	1.3464	gi|225444161|ref|XP_002270765.1|	0	PREDICTED: UDP-arabinose 4-epimerase 1 [Vitis vinifera] >gi|297740899|emb|CBI31081.3| unnamed protein product [Vitis vinifera]	gi|225444160|ref|XM_002270729.1|	9e-93	PREDICTED: Vitis vinifera UDP-arabinose 4-epimerase 1-like (LOC100259390), mRNA	sp|Q9SA77|ARAE1_ARATH	0	UDP-arabinose 4-epimerase 1 OS=Arabidopsis thaliana GN=MUR4 PE=1 SV=1	MTH631	4e-73	COG1087	UDP-glucose 4-epimerase	K12448	0	vvi:100259390	UDP-arabinose 4-epimerase [EC:5.1.3.5]	GO:0019567//arabinose biosynthetic process;GO:0052542//defense response by callose deposition;GO:0033358;GO:0009738//abscisic acid mediated signaling pathway;GO:0009832//plant-type cell wall biogenesis;GO:0009723//response to ethylene stimulus;GO:0006012//galactose metabolic process;GO:0045227//capsule polysaccharide biosynthetic process;GO:0035556//intracellular signal transduction	GO:0003978//UDP-glucose 4-epimerase activity;GO:0000166//nucleotide binding;GO:0050662//coenzyme binding;GO:0050373//UDP-arabinose 4-epimerase activity	GO:0016021//integral to membrane;GO:0032580//Golgi cisterna membrane;GO:0005739//mitochondrion
CL1034.Contig3_F0463-PN	1837	33	1.1377	gi|225444161|ref|XP_002270765.1|	0	PREDICTED: UDP-arabinose 4-epimerase 1 [Vitis vinifera] >gi|297740899|emb|CBI31081.3| unnamed protein product [Vitis vinifera]	gi|225444160|ref|XM_002270729.1|	2e-80	PREDICTED: Vitis vinifera UDP-arabinose 4-epimerase 1-like (LOC100259390), mRNA	sp|Q9SA77|ARAE1_ARATH	0	UDP-arabinose 4-epimerase 1 OS=Arabidopsis thaliana GN=MUR4 PE=1 SV=1	MTH631	6e-67	COG1087	UDP-glucose 4-epimerase	K12448	0	vvi:100259390	UDP-arabinose 4-epimerase [EC:5.1.3.5]	GO:0019567//arabinose biosynthetic process;GO:0009225//nucleotide-sugar metabolic process;GO:0052542//defense response by callose deposition;GO:0009738//abscisic acid mediated signaling pathway;GO:0009832//plant-type cell wall biogenesis;GO:0009723//response to ethylene stimulus;GO:0044249//cellular biosynthetic process;GO:0006012//galactose metabolic process;GO:0035556//intracellular signal tran…	GO:0003978//UDP-glucose 4-epimerase activity;GO:0000166//nucleotide binding;GO:0050662//coenzyme binding;GO:0050373//UDP-arabinose 4-epimerase activity	GO:0016020//membrane;GO:0005794//Golgi apparatus;GO:0005739//mitochondrion
CL1034.Contig5_F0463-PN	2719	4	0.0932	gi|225444161|ref|XP_002270765.1|	0	PREDICTED: UDP-arabinose 4-epimerase 1 [Vitis vinifera] >gi|297740899|emb|CBI31081.3| unnamed protein product [Vitis vinifera]	gi|225444160|ref|XM_002270729.1|	3e-80	PREDICTED: Vitis vinifera UDP-arabinose 4-epimerase 1-like (LOC100259390), mRNA	sp|Q9SA77|ARAE1_ARATH	0	UDP-arabinose 4-epimerase 1 OS=Arabidopsis thaliana GN=MUR4 PE=1 SV=1	MTH631	9e-67	COG1087	UDP-glucose 4-epimerase	K12448	0	vvi:100259390	UDP-arabinose 4-epimerase [EC:5.1.3.5]	GO:0019567//arabinose biosynthetic process;GO:0009225//nucleotide-sugar metabolic process;GO:0052542//defense response by callose deposition;GO:0009738//abscisic acid mediated signaling pathway;GO:0009832//plant-type cell wall biogenesis;GO:0009723//response to ethylene stimulus;GO:0044249//cellular biosynthetic process;GO:0006012//galactose metabolic process;GO:0035556//intracellular signal tran…	GO:0003978//UDP-glucose 4-epimerase activity;GO:0000166//nucleotide binding;GO:0050662//coenzyme binding;GO:0050373//UDP-arabinose 4-epimerase activity	GO:0016020//membrane;GO:0005794//Golgi apparatus;GO:0005739//mitochondrion
CL10342.Contig1_F0463-PN	388	18	2.938	--	--	--	--	--	--	--	--	--	--	--	--	--	--	--	--	--	-	-	-
CL10343.Contig2_F0463-PN	543	26	3.0324	--	--	--	--	--	--	--	--	--	--	--	--	--	--	--	--	--	-	-	-
CL10344.Contig1_F0463-PN	419	16	2.4184	--	--	--	--	--	--	--	--	--	--	--	--	--	--	--	--	--	-	-	-
CL10349.Contig2_F0463-PN	1613	1549	60.8184	gi|224066961|ref|XP_002302300.1|	3e-86	predicted protein [Populus trichocarpa] >gi|222844026|gb|EEE81573.1| predicted protein [Populus trichocarpa]	gi|332656411|gb|CP002687.1|	2e-09	Arabidopsis thaliana chromosome 4, complete sequence	sp|Q84P95|APRL3_ORYSJ	3e-71	5'-adenylylsulfate reductase-like 3 OS=Oryza sativa subsp. japonica GN=APRL3 PE=2 SV=1	SPAC17H9.14c	5e-06	COG0526	Thiol-disulfide isomerase and thioredoxins	--	--	--	--	-	-	GO:0016023//cytoplasmic membrane-bounded vesicle
CL10349.Contig4_F0463-PN	605	429	44.9076	gi|470129492|ref|XP_004300651.1|	1e-13	PREDICTED: 5&apos;-adenylylsulfate reductase-like 4-like [Fragaria vesca subsp. vesca]	gi|460384436|ref|XM_004237870.1|	7e-10	PREDICTED: Solanum lycopersicum 5'-adenylylsulfate reductase-like 4-like, transcript variant 2 (LOC101256478), mRNA	sp|Q9SA00|APRL4_ARATH	5e-10	5'-adenylylsulfate reductase-like 4 OS=Arabidopsis thaliana GN=APRL4 PE=2 SV=1	--	--	--	--	--	--	--	--	-	-	GO:0005576//extracellular region
CL1035.Contig10_F0463-PN	3247	4	0.078	gi|255566472|ref|XP_002524221.1|	1e-07	Serine/threonine-protein kinase Nek8, putative [Ricinus communis] >gi|223536498|gb|EEF38145.1| Serine/threonine-protein kinase Nek8, putative [Ricinus communis]	gi|470143608|ref|XM_004307417.1|	1e-24	PREDICTED: Fragaria vesca subsp. vesca probable E3 ubiquitin-protein ligase HERC3-like (LOC101297190), mRNA	sp|Q9FN03|UVR8_ARATH	8e-17	Ultraviolet-B receptor UVR8 OS=Arabidopsis thaliana GN=UVR8 PE=1 SV=1	SPBC557.03c	2e-07	COG5184	Alpha-tubulin suppressor and related RCC1 domain-containing proteins	K11493	4e-06	ota:Ot03g05690	regulator of chromosome condensation	GO:0016310//phosphorylation	GO:0016301//kinase activity	-
CL1035.Contig11_F0463-PN	3316	21	0.4011	gi|296086178|emb|CBI31619.3|	1e-09	unnamed protein product [Vitis vinifera]	gi|470143608|ref|XM_004307417.1|	1e-24	PREDICTED: Fragaria vesca subsp. vesca probable E3 ubiquitin-protein ligase HERC3-like (LOC101297190), mRNA	sp|Q9FN03|UVR8_ARATH	2e-16	Ultraviolet-B receptor UVR8 OS=Arabidopsis thaliana GN=UVR8 PE=1 SV=1	SPBC557.03c	4e-06	COG5184	Alpha-tubulin suppressor and related RCC1 domain-containing proteins	--	--	--	--	-	-	-
CL1035.Contig12_F0463-PN	2317	6	0.164	gi|296086178|emb|CBI31619.3|	9e-10	unnamed protein product [Vitis vinifera]	gi|470143608|ref|XM_004307417.1|	1e-33	PREDICTED: Fragaria vesca subsp. vesca probable E3 ubiquitin-protein ligase HERC3-like (LOC101297190), mRNA	sp|Q9FN03|UVR8_ARATH	4e-32	Ultraviolet-B receptor UVR8 OS=Arabidopsis thaliana GN=UVR8 PE=1 SV=1	SPBC557.03c	1e-10	COG5184	Alpha-tubulin suppressor and related RCC1 domain-containing proteins	K10615	1e-10	cme:CMB070C	E3 ubiquitin-protein ligase HERC4 [EC:6.3.2.19]	GO:0016310//phosphorylation	GO:0016301//kinase activity	GO:0005737//cytoplasm
CL1035.Contig13_F0463-PN	2312	7	0.1917	gi|225449388|ref|XP_002282470.1|	5e-11	PREDICTED: X-linked retinitis pigmentosa GTPase regulator [Vitis vinifera]	gi|470143608|ref|XM_004307417.1|	1e-33	PREDICTED: Fragaria vesca subsp. vesca probable E3 ubiquitin-protein ligase HERC3-like (LOC101297190), mRNA	sp|Q9FN03|UVR8_ARATH	1e-31	Ultraviolet-B receptor UVR8 OS=Arabidopsis thaliana GN=UVR8 PE=1 SV=1	SPBC557.03c	1e-10	COG5184	Alpha-tubulin suppressor and related RCC1 domain-containing proteins	K10615	1e-10	cme:CMB070C	E3 ubiquitin-protein ligase HERC4 [EC:6.3.2.19]	GO:0016310//phosphorylation	GO:0016301//kinase activity	GO:0005737//cytoplasm
CL1035.Contig14_F0463-PN	2386	7	0.1858	gi|296086178|emb|CBI31619.3|	1e-09	unnamed protein product [Vitis vinifera]	gi|470143608|ref|XM_004307417.1|	1e-33	PREDICTED: Fragaria vesca subsp. vesca probable E3 ubiquitin-protein ligase HERC3-like (LOC101297190), mRNA	sp|Q9FN03|UVR8_ARATH	1e-31	Ultraviolet-B receptor UVR8 OS=Arabidopsis thaliana GN=UVR8 PE=1 SV=1	SPBC557.03c	1e-10	COG5184	Alpha-tubulin suppressor and related RCC1 domain-containing proteins	K10615	1e-10	cme:CMB070C	E3 ubiquitin-protein ligase HERC4 [EC:6.3.2.19]	-	-	GO:0005737//cytoplasm
CL1035.Contig15_F0463-PN	1956	4	0.1295	gi|296086178|emb|CBI31619.3|	8e-10	unnamed protein product [Vitis vinifera]	gi|470143608|ref|XM_004307417.1|	8e-34	PREDICTED: Fragaria vesca subsp. vesca probable E3 ubiquitin-protein ligase HERC3-like (LOC101297190), mRNA	sp|Q9FN03|UVR8_ARATH	2e-32	Ultraviolet-B receptor UVR8 OS=Arabidopsis thaliana GN=UVR8 PE=1 SV=1	SPBC557.03c	1e-10	COG5184	Alpha-tubulin suppressor and related RCC1 domain-containing proteins	K10615	8e-11	cme:CMB070C	E3 ubiquitin-protein ligase HERC4 [EC:6.3.2.19]	GO:0016310//phosphorylation	GO:0016301//kinase activity	-
CL1035.Contig16_F0463-PN	2886	6	0.1317	gi|255566472|ref|XP_002524221.1|	1e-07	Serine/threonine-protein kinase Nek8, putative [Ricinus communis] >gi|223536498|gb|EEF38145.1| Serine/threonine-protein kinase Nek8, putative [Ricinus communis]	gi|470143608|ref|XM_004307417.1|	1e-24	PREDICTED: Fragaria vesca subsp. vesca probable E3 ubiquitin-protein ligase HERC3-like (LOC101297190), mRNA	sp|Q9FN03|UVR8_ARATH	5e-17	Ultraviolet-B receptor UVR8 OS=Arabidopsis thaliana GN=UVR8 PE=1 SV=1	SPBC557.03c	1e-07	COG5184	Alpha-tubulin suppressor and related RCC1 domain-containing proteins	K11493	3e-06	ota:Ot03g05690	regulator of chromosome condensation	-	-	-
CL1035.Contig17_F0463-PN	1827	26	0.9013	gi|462414434|gb|EMJ19171.1|	1e-164	hypothetical protein PRUPE_ppa005384mg [Prunus persica]	gi|449516434|ref|XM_004165204.1|	1e-26	PREDICTED: Cucumis sativus E3 ubiquitin-protein ligase HERC2-like (LOC101226010), mRNA	sp|Q9FN03|UVR8_ARATH	1e-29	Ultraviolet-B receptor UVR8 OS=Arabidopsis thaliana GN=UVR8 PE=1 SV=1	SPBC557.03c	2e-15	COG5184	Alpha-tubulin suppressor and related RCC1 domain-containing proteins	K10615	1e-12	cme:CMB070C	E3 ubiquitin-protein ligase HERC4 [EC:6.3.2.19]	GO:0016310//phosphorylation	GO:0016301//kinase activity	-
CL1035.Contig19_F0463-PN	1674	0	0	gi|462414434|gb|EMJ19171.1|	1e-164	hypothetical protein PRUPE_ppa005384mg [Prunus persica]	gi|449516434|ref|XM_004165204.1|	1e-26	PREDICTED: Cucumis sativus E3 ubiquitin-protein ligase HERC2-like (LOC101226010), mRNA	sp|Q9FN03|UVR8_ARATH	9e-30	Ultraviolet-B receptor UVR8 OS=Arabidopsis thaliana GN=UVR8 PE=1 SV=1	SPBC557.03c	2e-15	COG5184	Alpha-tubulin suppressor and related RCC1 domain-containing proteins	K10615	9e-13	cme:CMB070C	E3 ubiquitin-protein ligase HERC4 [EC:6.3.2.19]	GO:0016310//phosphorylation	GO:0016301//kinase activity	-
CL1035.Contig1_F0463-PN	2386	486	12.8998	gi|462414434|gb|EMJ19171.1|	0	hypothetical protein PRUPE_ppa005384mg [Prunus persica]	gi|449516434|ref|XM_004165204.1|	1e-26	PREDICTED: Cucumis sativus E3 ubiquitin-protein ligase HERC2-like (LOC101226010), mRNA	sp|Q9FN03|UVR8_ARATH	1e-40	Ultraviolet-B receptor UVR8 OS=Arabidopsis thaliana GN=UVR8 PE=1 SV=1	SPBC557.03c	3e-19	COG5184	Alpha-tubulin suppressor and related RCC1 domain-containing proteins	K10615	7e-15	cme:CMB070C	E3 ubiquitin-protein ligase HERC4 [EC:6.3.2.19]	GO:0016310//phosphorylation	GO:0016301//kinase activity	-
CL1035.Contig2_F0463-PN	2218	4	0.1142	gi|297816690|ref|XP_002876228.1|	1e-10	hypothetical protein ARALYDRAFT_485777 [Arabidopsis lyrata subsp. lyrata] >gi|297322066|gb|EFH52487.1| hypothetical protein ARALYDRAFT_485777 [Arabidopsis lyrata subsp. lyrata]	gi|470143608|ref|XM_004307417.1|	8e-25	PREDICTED: Fragaria vesca subsp. vesca probable E3 ubiquitin-protein ligase HERC3-like (LOC101297190), mRNA	sp|Q9FN03|UVR8_ARATH	9e-16	Ultraviolet-B receptor UVR8 OS=Arabidopsis thaliana GN=UVR8 PE=1 SV=1	--	--	--	--	K10615	7e-06	cme:CMB070C	E3 ubiquitin-protein ligase HERC4 [EC:6.3.2.19]	-	-	-
CL1035.Contig3_F0463-PN	2009	4	0.1261	gi|297816690|ref|XP_002876228.1|	6e-116	hypothetical protein ARALYDRAFT_485777 [Arabidopsis lyrata subsp. lyrata] >gi|297322066|gb|EFH52487.1| hypothetical protein ARALYDRAFT_485777 [Arabidopsis lyrata subsp. lyrata]	gi|470143608|ref|XM_004307417.1|	8e-25	PREDICTED: Fragaria vesca subsp. vesca probable E3 ubiquitin-protein ligase HERC3-like (LOC101297190), mRNA	sp|Q9FN03|UVR8_ARATH	8e-16	Ultraviolet-B receptor UVR8 OS=Arabidopsis thaliana GN=UVR8 PE=1 SV=1	--	--	--	--	K10615	7e-06	cme:CMB070C	E3 ubiquitin-protein ligase HERC4 [EC:6.3.2.19]	-	-	-
CL1035.Contig4_F0463-PN	2648	35	0.8371	gi|297816690|ref|XP_002876228.1|	1e-10	hypothetical protein ARALYDRAFT_485777 [Arabidopsis lyrata subsp. lyrata] >gi|297322066|gb|EFH52487.1| hypothetical protein ARALYDRAFT_485777 [Arabidopsis lyrata subsp. lyrata]	gi|470143608|ref|XM_004307417.1|	1e-24	PREDICTED: Fragaria vesca subsp. vesca probable E3 ubiquitin-protein ligase HERC3-like (LOC101297190), mRNA	sp|Q9FN03|UVR8_ARATH	1e-15	Ultraviolet-B receptor UVR8 OS=Arabidopsis thaliana GN=UVR8 PE=1 SV=1	--	--	--	--	K10615	9e-06	cme:CMB070C	E3 ubiquitin-protein ligase HERC4 [EC:6.3.2.19]	-	GO:0008536//Ran GTPase binding;GO:0003682//chromatin binding	-
CL1035.Contig5_F0463-PN	2610	14	0.3397	gi|297816690|ref|XP_002876228.1|	1e-10	hypothetical protein ARALYDRAFT_485777 [Arabidopsis lyrata subsp. lyrata] >gi|297322066|gb|EFH52487.1| hypothetical protein ARALYDRAFT_485777 [Arabidopsis lyrata subsp. lyrata]	gi|470143608|ref|XM_004307417.1|	1e-24	PREDICTED: Fragaria vesca subsp. vesca probable E3 ubiquitin-protein ligase HERC3-like (LOC101297190), mRNA	sp|Q9FN03|UVR8_ARATH	1e-15	Ultraviolet-B receptor UVR8 OS=Arabidopsis thaliana GN=UVR8 PE=1 SV=1	--	--	--	--	K10615	9e-06	cme:CMB070C	E3 ubiquitin-protein ligase HERC4 [EC:6.3.2.19]	GO:0016310//phosphorylation	GO:0016301//kinase activity	-
CL1035.Contig7_F0463-PN	1747	4	0.145	gi|255566472|ref|XP_002524221.1|	5e-167	Serine/threonine-protein kinase Nek8, putative [Ricinus communis] >gi|223536498|gb|EEF38145.1| Serine/threonine-protein kinase Nek8, putative [Ricinus communis]	gi|470143608|ref|XM_004307417.1|	7e-34	PREDICTED: Fragaria vesca subsp. vesca probable E3 ubiquitin-protein ligase HERC3-like (LOC101297190), mRNA	sp|Q9FN03|UVR8_ARATH	4e-33	Ultraviolet-B receptor UVR8 OS=Arabidopsis thaliana GN=UVR8 PE=1 SV=1	SPBC557.03c	7e-11	COG5184	Alpha-tubulin suppressor and related RCC1 domain-containing proteins	K10615	7e-11	cme:CMB070C	E3 ubiquitin-protein ligase HERC4 [EC:6.3.2.19]	GO:0016310//phosphorylation	GO:0016301//kinase activity	GO:0005737//cytoplasm
CL1035.Contig8_F0463-PN	3242	7	0.1367	gi|225449388|ref|XP_002282470.1|	1e-09	PREDICTED: X-linked retinitis pigmentosa GTPase regulator [Vitis vinifera]	gi|470143608|ref|XM_004307417.1|	1e-24	PREDICTED: Fragaria vesca subsp. vesca probable E3 ubiquitin-protein ligase HERC3-like (LOC101297190), mRNA	sp|Q9FN03|UVR8_ARATH	2e-16	Ultraviolet-B receptor UVR8 OS=Arabidopsis thaliana GN=UVR8 PE=1 SV=1	SPBC557.03c	4e-06	COG5184	Alpha-tubulin suppressor and related RCC1 domain-containing proteins	--	--	--	--	-	-	-
CL1035.Contig9_F0463-PN	2677	4	0.0946	gi|255566472|ref|XP_002524221.1|	1e-07	Serine/threonine-protein kinase Nek8, putative [Ricinus communis] >gi|223536498|gb|EEF38145.1| Serine/threonine-protein kinase Nek8, putative [Ricinus communis]	gi|470143608|ref|XM_004307417.1|	1e-24	PREDICTED: Fragaria vesca subsp. vesca probable E3 ubiquitin-protein ligase HERC3-like (LOC101297190), mRNA	sp|Q9FN03|UVR8_ARATH	1e-17	Ultraviolet-B receptor UVR8 OS=Arabidopsis thaliana GN=UVR8 PE=1 SV=1	SPBC557.03c	3e-08	COG5184	Alpha-tubulin suppressor and related RCC1 domain-containing proteins	K11493	3e-06	ota:Ot03g05690	regulator of chromosome condensation	-	-	-
CL10353.Contig1_F0463-PN	3047	1944	40.4056	gi|359482513|ref|XP_002279673.2|	0	PREDICTED: protein ROOT HAIR DEFECTIVE 3 homolog 1-like [Vitis vinifera]	gi|470123012|ref|XM_004297483.1|	1e-112	PREDICTED: Fragaria vesca subsp. vesca protein ROOT HAIR DEFECTIVE 3-like (LOC101299082), mRNA	sp|Q0JLS6|RHD3_ORYSJ	0	Protein ROOT HAIR DEFECTIVE 3 OS=Oryza sativa subsp. japonica GN=RHD3 PE=2 SV=1	--	--	--	--	--	--	--	--	GO:0006862//nucleotide transport;GO:0030243//cellulose metabolic process;GO:0006944//cellular membrane fusion;GO:0010363//regulation of plant-type hypersensitive response;GO:0015802//basic amino acid transport;GO:0006612//protein targeting to membrane;GO:0043069//negative regulation of programmed cell death;GO:0043090//amino acid import;GO:0030036//actin cytoskeleton organization;GO:0015696//ammo…	GO:0005525//GTP binding;GO:0016817//hydrolase activity, acting on acid anhydrides	GO:0005774//vacuolar membrane;GO:0016021//integral to membrane;GO:0005789//endoplasmic reticulum membrane;GO:0005886//plasma membrane;GO:0005634//nucleus
CL10355.Contig2_F0463-PN	2354	189	5.0848	gi|359481906|ref|XP_003632690.1|	9e-08	PREDICTED: pentatricopeptide repeat-containing protein At2g35030, mitochondrial-like [Vitis vinifera]	gi|357507474|ref|XM_003623978.1|	5e-08	Medicago truncatula Pentatricopeptide repeat-containing protein (MTR_7g078420) mRNA, complete cds	sp|O64766|PP185_ARATH	2e-178	Pentatricopeptide repeat-containing protein At2g35030, mitochondrial OS=Arabidopsis thaliana GN=PCMP-E15 PE=2 SV=1	MA1362	1e-07	COG0457	FOG: TPR repeat	K15271	7e-90	rcu:RCOM_1095670	ATP-dependent DNA helicase HFM1/MER3 [EC:3.6.4.12]	-	-	GO:0005739//mitochondrion
CL10356.Contig2_F0463-PN	447	18	2.5503	--	--	--	--	--	--	--	--	--	--	--	--	--	--	--	--	--	-	-	-
CL10358.Contig4_F0463-PN	1723	435	15.989	gi|413924984|gb|AFW64916.1|	4e-75	hypothetical protein ZEAMMB73_820356 [Zea mays]	--	--	--	sp|Q9SD53|Y3720_ARATH	7e-41	UPF0481 protein At3g47200 OS=Arabidopsis thaliana GN=At3g47200 PE=1 SV=1	--	--	--	--	--	--	--	--	-	-	-
CL10359.Contig1_F0463-PN	2895	56	1.2251	gi|297834856|ref|XP_002885310.1|	0	ATNHD1 [Arabidopsis lyrata subsp. lyrata] >gi|297331150|gb|EFH61569.1| ATNHD1 [Arabidopsis lyrata subsp. lyrata]	gi|359475432|ref|XM_002285312.2|	0	PREDICTED: Vitis vinifera uncharacterized LOC100265867 (LOC100265867), mRNA	--	--	--	CPn1015	2e-97	COG1055	Na+/H+ antiporter NhaD and related arsenite permeases	--	--	--	--	GO:0035725//sodium ion transmembrane transport;GO:0006848//pyruvate transport;GO:0015746//citrate transport	GO:0015385//sodium:hydrogen antiporter activity;GO:0050833//pyruvate transmembrane transporter activity;GO:0015137//citrate transmembrane transporter activity;GO:0015386//potassium:hydrogen antiporter activity	GO:0016021//integral to membrane;GO:0009507//chloroplast
CL10359.Contig2_F0463-PN	2462	24	0.6174	gi|297834856|ref|XP_002885310.1|	0	ATNHD1 [Arabidopsis lyrata subsp. lyrata] >gi|297331150|gb|EFH61569.1| ATNHD1 [Arabidopsis lyrata subsp. lyrata]	gi|359475432|ref|XM_002285312.2|	1e-178	PREDICTED: Vitis vinifera uncharacterized LOC100265867 (LOC100265867), mRNA	--	--	--	CPn1015	3e-93	COG1055	Na+/H+ antiporter NhaD and related arsenite permeases	--	--	--	--	GO:0035725//sodium ion transmembrane transport;GO:0006848//pyruvate transport;GO:0015746//citrate transport	GO:0015385//sodium:hydrogen antiporter activity;GO:0050833//pyruvate transmembrane transporter activity;GO:0015137//citrate transmembrane transporter activity;GO:0015386//potassium:hydrogen antiporter activity	GO:0016021//integral to membrane;GO:0009507//chloroplast
CL10359.Contig4_F0463-PN	3019	37	0.7762	gi|297834856|ref|XP_002885310.1|	0	ATNHD1 [Arabidopsis lyrata subsp. lyrata] >gi|297331150|gb|EFH61569.1| ATNHD1 [Arabidopsis lyrata subsp. lyrata]	gi|359475432|ref|XM_002285312.2|	1e-178	PREDICTED: Vitis vinifera uncharacterized LOC100265867 (LOC100265867), mRNA	--	--	--	CPn1015	4e-93	COG1055	Na+/H+ antiporter NhaD and related arsenite permeases	--	--	--	--	GO:0035725//sodium ion transmembrane transport;GO:0006848//pyruvate transport;GO:0015746//citrate transport	GO:0015385//sodium:hydrogen antiporter activity;GO:0050833//pyruvate transmembrane transporter activity;GO:0015137//citrate transmembrane transporter activity;GO:0015386//potassium:hydrogen antiporter activity	GO:0016021//integral to membrane;GO:0009507//chloroplast
CL1036.Contig2_F0463-PN	799	2	0.1585	--	--	--	--	--	--	--	--	--	--	--	--	--	--	--	--	--	-	-	-
CL1036.Contig3_F0463-PN	439	15	2.1639	--	--	--	gi|312032567|gb|AC243134.1|	2e-06	Gossypium hirsutum clone MX018L03-joq, complete sequence	--	--	--	--	--	--	--	--	--	--	--	-	-	-
CL10360.Contig2_F0463-PN	481	508	66.8862	--	--	--	gi|383171874|gb|FJ096221.2|	4e-08	Pinus taeda isolate 2241 anonymous locus 2_4562_01 genomic sequence	--	--	--	--	--	--	--	--	--	--	--	-	-	-
CL10361.Contig1_F0463-PN	767	190	15.6883	gi|449466446|ref|XP_004150937.1|	7e-32	PREDICTED: uncharacterized protein LOC101215398 [Cucumis sativus] >gi|449502325|ref|XP_004161609.1| PREDICTED: uncharacterized LOC101215398 [Cucumis sativus]	gi|194466220|gb|DQ889576.1|	3e-16	Arachis hypogaea clone YY96 little protein 1 mRNA, complete cds	--	--	--	--	--	--	--	--	--	--	--	-	-	-
CL10362.Contig2_F0463-PN	3698	2631	45.058	gi|225432366|ref|XP_002275787.1|	0	PREDICTED: putative chromatin-remodeling complex ATPase chain isoform 1 [Vitis vinifera] >gi|297736902|emb|CBI26103.3| unnamed protein product [Vitis vinifera]	gi|224110589|ref|XM_002315532.1|	0	Populus trichocarpa chromatin remodeling complex subunit (CHR914), mRNA	sp|Q7G8Y3|ISW2_ORYSJ	0	Probable chromatin-remodeling complex ATPase chain OS=Oryza sativa subsp. japonica GN=Os01g0367900 PE=2 SV=2	YBR245c	0	COG0553	Superfamily II DNA/RNA helicases, SNF2 family	K11654	0	vvi:100244281	SWI/SNF-related matrix-associated actin-dependent regulator of chromatin subfamily A member 5 [EC:3.6.4.-]	GO:0009553//embryo sac development;GO:0016049//cell growth;GO:0043044//ATP-dependent chromatin remodeling	GO:0004386//helicase activity;GO:0003677//DNA binding;GO:0005524//ATP binding;GO:0016740//transferase activity;GO:0031491//nucleosome binding	GO:0005634//nucleus
CL10363.Contig1_F0463-PN	398	16	2.546	--	--	--	--	--	--	--	--	--	--	--	--	--	--	--	--	--	-	-	-
CL10364.Contig2_F0463-PN	310	29	5.9245	--	--	--	--	--	--	--	--	--	--	--	--	--	--	--	--	--	-	-	-
CL10365.Contig2_F0463-PN	566	270	30.211	gi|356553218|ref|XP_003544955.1|	7e-20	PREDICTED: auxin response factor 8-like [Glycine max]	gi|357491654|ref|XM_003616067.1|	3e-27	Medicago truncatula Auxin response factor (MTR_5g076270) mRNA, complete cds	sp|Q0J951|ARFL_ORYSJ	2e-17	Auxin response factor 12 OS=Oryza sativa subsp. japonica GN=ARF12 PE=2 SV=1	--	--	--	--	K14486	3e-10	bdi:100824752	auxin response factor	GO:0006355//regulation of transcription, DNA-dependent;GO:0009734//auxin mediated signaling pathway	GO:0003677//DNA binding;GO:0046983//protein dimerization activity	GO:0005634//nucleus
CL10367.Contig2_F0463-PN	975	207	13.4457	gi|462422772|gb|EMJ27035.1|	1e-60	hypothetical protein PRUPE_ppa011602mg [Prunus persica]	gi|357133833|ref|XM_003568479.1|	5e-09	PREDICTED: Brachypodium distachyon uncharacterized LOC100832141 (LOC100832141), mRNA	sp|P0C8Q9|Y5902_ARATH	7e-57	Uncharacterized protein At5g19025 OS=Arabidopsis thaliana GN=At5g19025 PE=2 SV=3	SPBC28F2.12	8e-13	COG0086	DNA-directed RNA polymerase, beta' subunit/160 kD subunit	K01115	7e-17	vcn:VOLCADRAFT_99471	phospholipase D [EC:3.1.4.4]	-	-	GO:0044444//cytoplasmic part;GO:0043229//intracellular organelle
CL10368.Contig1_F0463-PN	3270	1112	21.5365	gi|225424713|ref|XP_002265190.1|	0	PREDICTED: AP-1 complex subunit gamma-2 [Vitis vinifera] >gi|296086533|emb|CBI32122.3| unnamed protein product [Vitis vinifera]	gi|449478549|ref|XM_004155301.1|	1e-120	PREDICTED: Cucumis sativus AP-1 complex subunit gamma-2-like (LOC101212445), mRNA	sp|Q9ZUI6|AP1G2_ARATH	0	AP-1 complex subunit gamma-2 OS=Arabidopsis thaliana GN=At1g60070 PE=2 SV=2	--	--	--	--	K12391	0	vvi:100241508	AP-1 complex subunit gamma-1	GO:0016192//vesicle-mediated transport;GO:0006886//intracellular protein transport	GO:0008565//protein transporter activity	GO:0044431//Golgi apparatus part;GO:0030131//clathrin adaptor complex
CL10369.Contig1_F0463-PN	2658	176	4.1935	gi|297739526|emb|CBI29708.3|	6e-80	unnamed protein product [Vitis vinifera]	gi|460369205|ref|XM_004230406.1|	6e-14	PREDICTED: Solanum lycopersicum uncharacterized LOC101268321 (LOC101268321), mRNA	sp|Q84XV2|GTE1_ARATH	2e-10	Transcription factor GTE1 OS=Arabidopsis thaliana GN=GTE1 PE=2 SV=1	YDL070w	7e-14	COG5076	Transcription factor involved in chromatin remodeling, contains bromodomain	K11684	2e-10	sbi:SORBI_03g001920	bromodomain-containing factor 1	-	-	-
CL10369.Contig2_F0463-PN	2359	272	7.3023	gi|297739526|emb|CBI29708.3|	7e-80	unnamed protein product [Vitis vinifera]	gi|460369205|ref|XM_004230406.1|	5e-14	PREDICTED: Solanum lycopersicum uncharacterized LOC101268321 (LOC101268321), mRNA	sp|Q84XV2|GTE1_ARATH	4e-10	Transcription factor GTE1 OS=Arabidopsis thaliana GN=GTE1 PE=2 SV=1	YDL070w	1e-13	COG5076	Transcription factor involved in chromatin remodeling, contains bromodomain	K11684	2e-10	sbi:SORBI_03g001920	bromodomain-containing factor 1	-	-	-
CL1037.Contig1_F0463-PN	6431	31	0.3053	gi|462406155|gb|EMJ11619.1|	6e-22	hypothetical protein PRUPE_ppa000486mg [Prunus persica]	gi|356511250|ref|XM_003524292.1|	6e-16	PREDICTED: Glycine max uncharacterized protein LOC100800812 (LOC100800812), mRNA	sp|Q9XHH2|DNAL1_CHLRE	3e-12	Dynein light chain 1, axonemal OS=Chlamydomonas reinhardtii GN=LC1 PE=1 SV=1	YKL193c	5e-08	COG4886	Leucine-rich repeat (LRR) protein	K10411	9e-12	cre:CHLREDRAFT_186669	dynein light chain 1, axonemal	-	-	GO:0005737//cytoplasm
CL1037.Contig2_F0463-PN	6552	9	0.087	gi|462406155|gb|EMJ11619.1|	4e-18	hypothetical protein PRUPE_ppa000486mg [Prunus persica]	gi|356511250|ref|XM_003524292.1|	6e-16	PREDICTED: Glycine max uncharacterized protein LOC100800812 (LOC100800812), mRNA	sp|Q9XHH2|DNAL1_CHLRE	3e-12	Dynein light chain 1, axonemal OS=Chlamydomonas reinhardtii GN=LC1 PE=1 SV=1	YKL193c	5e-08	COG4886	Leucine-rich repeat (LRR) protein	K10411	9e-12	cre:CHLREDRAFT_186669	dynein light chain 1, axonemal	-	-	GO:0005737//cytoplasm
CL1037.Contig3_F0463-PN	6469	9	0.0881	gi|462406155|gb|EMJ11619.1|	4e-18	hypothetical protein PRUPE_ppa000486mg [Prunus persica]	gi|356511250|ref|XM_003524292.1|	6e-16	PREDICTED: Glycine max uncharacterized protein LOC100800812 (LOC100800812), mRNA	sp|Q9XHH2|DNAL1_CHLRE	3e-12	Dynein light chain 1, axonemal OS=Chlamydomonas reinhardtii GN=LC1 PE=1 SV=1	YKL193c	5e-08	COG4886	Leucine-rich repeat (LRR) protein	K10411	9e-12	cre:CHLREDRAFT_186669	dynein light chain 1, axonemal	-	-	GO:0005737//cytoplasm
CL1037.Contig4_F0463-PN	6348	24	0.2394	gi|462406155|gb|EMJ11619.1|	2e-31	hypothetical protein PRUPE_ppa000486mg [Prunus persica]	gi|356511250|ref|XM_003524292.1|	6e-16	PREDICTED: Glycine max uncharacterized protein LOC100800812 (LOC100800812), mRNA	sp|Q9XHH2|DNAL1_CHLRE	3e-12	Dynein light chain 1, axonemal OS=Chlamydomonas reinhardtii GN=LC1 PE=1 SV=1	YKL193c	5e-08	COG4886	Leucine-rich repeat (LRR) protein	K10411	9e-12	cre:CHLREDRAFT_186669	dynein light chain 1, axonemal	-	-	GO:0005737//cytoplasm
CL1037.Contig5_F0463-PN	6055	17	0.1778	gi|462406155|gb|EMJ11619.1|	4e-18	hypothetical protein PRUPE_ppa000486mg [Prunus persica]	gi|356511250|ref|XM_003524292.1|	5e-16	PREDICTED: Glycine max uncharacterized protein LOC100800812 (LOC100800812), mRNA	sp|Q9XHH2|DNAL1_CHLRE	3e-12	Dynein light chain 1, axonemal OS=Chlamydomonas reinhardtii GN=LC1 PE=1 SV=1	YKL193c	5e-08	COG4886	Leucine-rich repeat (LRR) protein	K10411	9e-12	cre:CHLREDRAFT_186669	dynein light chain 1, axonemal	-	-	GO:0005737//cytoplasm
CL10371.Contig1_F0463-PN	707	15	1.3437	gi|470138727|ref|XP_004305106.1|	1e-32	PREDICTED: MATE efflux family protein 2, chloroplastic-like [Fragaria vesca subsp. vesca]	gi|359481266|ref|XM_002264397.2|	1e-08	PREDICTED: Vitis vinifera MATE efflux family protein-like (LOC100258511), mRNA	sp|Q84K71|MATE2_ARATH	7e-32	MATE efflux family protein 2, chloroplastic OS=Arabidopsis thaliana GN=DTX44 PE=2 SV=1	--	--	--	--	--	--	--	--	GO:0006855//drug transmembrane transport	GO:0015297//antiporter activity;GO:0015238//drug transmembrane transporter activity	GO:0005886//plasma membrane
CL10371.Contig2_F0463-PN	728	18	1.5659	gi|470138727|ref|XP_004305106.1|	2e-31	PREDICTED: MATE efflux family protein 2, chloroplastic-like [Fragaria vesca subsp. vesca]	gi|359481266|ref|XM_002264397.2|	1e-08	PREDICTED: Vitis vinifera MATE efflux family protein-like (LOC100258511), mRNA	sp|Q84K71|MATE2_ARATH	2e-30	MATE efflux family protein 2, chloroplastic OS=Arabidopsis thaliana GN=DTX44 PE=2 SV=1	--	--	--	--	--	--	--	--	GO:0006855//drug transmembrane transport	GO:0015297//antiporter activity;GO:0015238//drug transmembrane transporter activity	GO:0005886//plasma membrane
CL10371.Contig3_F0463-PN	707	8	0.7166	gi|470138727|ref|XP_004305106.1|	1e-32	PREDICTED: MATE efflux family protein 2, chloroplastic-like [Fragaria vesca subsp. vesca]	gi|359481266|ref|XM_002264397.2|	1e-08	PREDICTED: Vitis vinifera MATE efflux family protein-like (LOC100258511), mRNA	sp|Q84K71|MATE2_ARATH	7e-32	MATE efflux family protein 2, chloroplastic OS=Arabidopsis thaliana GN=DTX44 PE=2 SV=1	--	--	--	--	--	--	--	--	GO:0006855//drug transmembrane transport	GO:0015297//antiporter activity;GO:0015238//drug transmembrane transporter activity	GO:0005886//plasma membrane
CL10372.Contig1_F0463-PN	2832	95	2.1245	gi|224137674|ref|XP_002322616.1|	0	predicted protein [Populus trichocarpa] >gi|222867246|gb|EEF04377.1| predicted protein [Populus trichocarpa]	gi|359481409|ref|XM_002282541.2|	4e-61	PREDICTED: Vitis vinifera calcium/calmodulin-dependent serine/threonine-protein kinase 1-like (LOC100246588), mRNA	sp|O80673|CAMK1_ARATH	0	CDPK-related kinase 1 OS=Arabidopsis thaliana GN=CRK1 PE=1 SV=1	SPAC14C4.03	6e-27	COG0515	Serine/threonine protein kinase	K00924	0	ath:AT3G56760	[EC:2.7.1.-]	GO:0046777//protein autophosphorylation;GO:0010286//heat acclimation	GO:0005516//calmodulin binding;GO:0005509//calcium ion binding;GO:0004713//protein tyrosine kinase activity;GO:0005524//ATP binding;GO:0004683//calmodulin-dependent protein kinase activity;GO:0004702//receptor signaling protein serine/threonine kinase activity;GO:0004723//calcium-dependent protein serine/threonine phosphatase activity	GO:0005576//extracellular region;GO:0005886//plasma membrane
CL10374.Contig1_F0463-PN	333	228	43.3619	gi|326528279|dbj|BAJ93321.1|	3e-08	predicted protein [Hordeum vulgare subsp. vulgare]	gi|270135875|gb|BT102827.1|	6e-06	Picea glauca clone GQ0201_E16 mRNA sequence	sp|O23237|PER49_ARATH	3e-08	Peroxidase 49 OS=Arabidopsis thaliana GN=PER49 PE=2 SV=2	--	--	--	--	K00430	1e-08	sbi:SORBI_03g024460	peroxidase [EC:1.11.1.7]	-	-	-
CL10379.Contig2_F0463-PN	1201	525	27.6844	gi|359475280|ref|XP_003631633.1|	8e-54	PREDICTED: uncharacterized protein LOC100852787 [Vitis vinifera]	gi|359475279|ref|XM_003631585.1|	1e-10	PREDICTED: Vitis vinifera uncharacterized LOC100852787 (LOC100852787), mRNA	sp|Q84VW5|MED32_ARATH	4e-45	Mediator of RNA polymerase II transcription subunit 32 OS=Arabidopsis thaliana GN=MED32 PE=1 SV=1	--	--	--	--	K11778	6e-42	aly:ARALYDRAFT_678866	ditrans,polycis-polyprenyl diphosphate synthase [EC:2.5.1.87]	-	-	GO:0016592//mediator complex
CL1038.Contig1_F0463-PN	2059	47	1.4456	gi|296087301|emb|CBI33675.3|	7e-22	unnamed protein product [Vitis vinifera]	gi|225451988|ref|XM_002279888.1|	4e-11	PREDICTED: Vitis vinifera uncharacterized LOC100256693 (LOC100256693), mRNA	--	--	--	BH1421_1	7e-13	COG0705	Uncharacterized membrane protein (homolog of Drosophila rhomboid)	--	--	--	--	-	-	GO:0005886//plasma membrane
CL1038.Contig2_F0463-PN	2021	37	1.1595	gi|296087301|emb|CBI33675.3|	1e-26	unnamed protein product [Vitis vinifera]	gi|225451988|ref|XM_002279888.1|	4e-11	PREDICTED: Vitis vinifera uncharacterized LOC100256693 (LOC100256693), mRNA	--	--	--	BH1421_1	7e-13	COG0705	Uncharacterized membrane protein (homolog of Drosophila rhomboid)	--	--	--	--	GO:0006508//proteolysis	GO:0004252//serine-type endopeptidase activity	GO:0016021//integral to membrane;GO:0005886//plasma membrane
CL1038.Contig3_F0463-PN	2111	3	0.09	gi|296087301|emb|CBI33675.3|	7e-22	unnamed protein product [Vitis vinifera]	gi|225451988|ref|XM_002279888.1|	4e-11	PREDICTED: Vitis vinifera uncharacterized LOC100256693 (LOC100256693), mRNA	--	--	--	BH1421_1	8e-13	COG0705	Uncharacterized membrane protein (homolog of Drosophila rhomboid)	--	--	--	--	GO:0006508//proteolysis	GO:0004252//serine-type endopeptidase activity	GO:0016021//integral to membrane;GO:0005886//plasma membrane
CL10381.Contig2_F0463-PN	1028	291	17.9274	gi|225431796|ref|XP_002272388.1|	1e-76	PREDICTED: uncharacterized protein At3g15000, mitochondrial [Vitis vinifera] >gi|147819172|emb|CAN69219.1| hypothetical protein VITISV_012015 [Vitis vinifera] >gi|296083326|emb|CBI22962.3| unnamed protein product [Vitis vinifera]	gi|356564315|ref|XM_003550353.1|	7e-33	PREDICTED: Glycine max uncharacterized protein LOC100803571 (LOC100803571), mRNA	sp|Q9LKA5|UMP1_ARATH	4e-39	Uncharacterized protein At3g15000, mitochondrial OS=Arabidopsis thaliana GN=At3g15000 PE=1 SV=1	Rv3876	7e-11	COG0455	ATPases involved in chromosome partitioning	K01115	3e-17	vcn:VOLCADRAFT_99471	phospholipase D [EC:3.1.4.4]	-	-	GO:0005739//mitochondrion
CL10382.Contig1_F0463-PN	305	10	2.0764	--	--	--	--	--	--	--	--	--	--	--	--	--	--	--	--	--	-	-	-
CL10383.Contig1_F0463-PN	3987	5153	81.8525	gi|359479902|ref|XP_002267361.2|	0	PREDICTED: uncharacterized protein LOC100260666 [Vitis vinifera]	gi|359479901|ref|XM_002267325.2|	1e-122	PREDICTED: Vitis vinifera uncharacterized LOC100260666 (LOC100260666), mRNA	sp|Q9SEX2|KTNA1_ARATH	9e-58	Katanin p60 ATPase-containing subunit A1 OS=Arabidopsis thaliana GN=AAA1 PE=1 SV=1	ECU11g1030	8e-62	COG0464	ATPases of the AAA+ class	K01509	8e-62	olu:OSTLU_6399	adenosinetriphosphatase [EC:3.6.1.3]	GO:0009630//gravitropism;GO:0006487//protein N-linked glycosylation	GO:0017111//nucleoside-triphosphatase activity	-
CL10383.Contig2_F0463-PN	1717	168	6.1967	gi|297743865|emb|CBI36835.3|	1e-95	unnamed protein product [Vitis vinifera]	gi|30679157|ref|NM_116481.2|	1e-13	Arabidopsis thaliana AAA-type ATPase family protein (AT4G02480) mRNA, complete cds	--	--	--	--	--	--	--	--	--	--	--	-	GO:0016787//hydrolase activity	-
CL10388.Contig1_F0463-PN	2576	1469	36.1155	gi|225443280|ref|XP_002273667.1|	0	PREDICTED: exocyst complex component 8 [Vitis vinifera]	gi|449515826|ref|XM_004164901.1|	1e-76	PREDICTED: Cucumis sativus uncharacterized LOC101213590 (LOC101213590), mRNA	--	--	--	--	--	--	--	--	--	--	--	-	-	GO:0005829//cytosol;GO:0005886//plasma membrane
CL10389.Contig1_F0463-PN	423	28	4.1921	gi|224145586|ref|XP_002325696.1|	8e-21	predicted protein [Populus trichocarpa] >gi|222862571|gb|EEF00078.1| predicted protein [Populus trichocarpa]	gi|189127508|gb|AY106256.2|	5e-10	Zea mays PCO138766 mRNA sequence	sp|Q9SU36|ORP2B_ARATH	3e-21	Oxysterol-binding protein-related protein 2B OS=Arabidopsis thaliana GN=ORP2B PE=2 SV=2	--	--	--	--	K03347	1e-07	gmx:100793682	cullin 1	GO:0008202//steroid metabolic process	GO:0005543//phospholipid binding;GO:0008142//oxysterol binding	GO:0005634//nucleus;GO:0005886//plasma membrane
CL1039.Contig1_F0463-PN	942	37	2.4875	gi|222616839|gb|EEE52971.1|	5e-174	hypothetical protein OsJ_35634 [Oryza sativa Japonica Group]	gi|115487909|ref|NM_001072974.1|	0	Oryza sativa Japonica Group Os12g0230100 (Os12g0230100) mRNA, complete cds	sp|Q2QVG9|CLPC2_ORYSJ	2e-175	Chaperone protein ClpC2, chloroplastic OS=Oryza sativa subsp. japonica GN=CLPC2 PE=2 SV=2	alr2999	2e-133	COG0542	ATPases with chaperone activity, ATP-binding subunit	K03696	4e-175	osa:4351828	ATP-dependent Clp protease ATP-binding subunit ClpC	GO:0006508//proteolysis	GO:0008233//peptidase activity;GO:0005524//ATP binding;GO:0017111//nucleoside-triphosphatase activity	GO:0009507//chloroplast
CL1039.Contig3_F0463-PN	356	16	2.8463	gi|38347158|emb|CAE05148.2|	1e-60	OSJNBa0039C07.4 [Oryza sativa Japonica Group]	gi|115458129|ref|NM_001059200.1|	0	Oryza sativa Japonica Group Os04g0397100 (Os04g0397100) mRNA, partial cds	sp|Q7F9I1|CLPC1_ORYSJ	4e-62	Chaperone protein ClpC1, chloroplastic OS=Oryza sativa subsp. japonica GN=CLPC1 PE=2 SV=2	alr2999	3e-44	COG0542	ATPases with chaperone activity, ATP-binding subunit	K03696	4e-61	sbi:SORBI_06g014590	ATP-dependent Clp protease ATP-binding subunit ClpC	GO:0006508//proteolysis	GO:0008233//peptidase activity;GO:0005524//ATP binding;GO:0017111//nucleoside-triphosphatase activity	GO:0009507//chloroplast;GO:0005739//mitochondrion
CL1039.Contig5_F0463-PN	356	14	2.4906	gi|222616839|gb|EEE52971.1|	6e-60	hypothetical protein OsJ_35634 [Oryza sativa Japonica Group]	gi|115487909|ref|NM_001072974.1|	0	Oryza sativa Japonica Group Os12g0230100 (Os12g0230100) mRNA, complete cds	sp|Q2QVG9|CLPC2_ORYSJ	2e-61	Chaperone protein ClpC2, chloroplastic OS=Oryza sativa subsp. japonica GN=CLPC2 PE=2 SV=2	sll0020	8e-43	COG0542	ATPases with chaperone activity, ATP-binding subunit	K03696	4e-61	osa:4351828	ATP-dependent Clp protease ATP-binding subunit ClpC	GO:0006508//proteolysis	GO:0008233//peptidase activity;GO:0005524//ATP binding;GO:0017111//nucleoside-triphosphatase activity	GO:0009507//chloroplast;GO:0005739//mitochondrion
CL1039.Contig7_F0463-PN	1858	8461	288.399	gi|307136002|gb|ADN33858.1|	0	ATP-dependent clp protease [Cucumis melo subsp. melo]	gi|470122942|ref|XM_004297448.1|	1e-157	PREDICTED: Fragaria vesca subsp. vesca chaperone protein ClpC, chloroplastic-like (LOC101313110), mRNA	sp|Q7F9I1|CLPC1_ORYSJ	0	Chaperone protein ClpC1, chloroplastic OS=Oryza sativa subsp. japonica GN=CLPC1 PE=2 SV=2	alr2999	0	COG0542	ATPases with chaperone activity, ATP-binding subunit	K03696	0	gmx:100804035	ATP-dependent Clp protease ATP-binding subunit ClpC	GO:0006508//proteolysis	GO:0017111//nucleoside-triphosphatase activity;GO:0005524//ATP binding;GO:0008233//peptidase activity	-
CL10391.Contig2_F0463-PN	1501	2804	118.308	gi|224139104|ref|XP_002322981.1|	3e-157	predicted protein [Populus trichocarpa] >gi|222867611|gb|EEF04742.1| predicted protein [Populus trichocarpa]	gi|242374846|emb|FP101165.1|	0	Phyllostachys edulis cDNA clone: bphyem212c07, full insert sequence	sp|Q39963|PDX1_HEVBR	1e-158	Probable pyridoxal biosynthesis protein PDX1 OS=Hevea brasiliensis GN=PDX1 PE=2 SV=1	SPAC29B12.04	8e-117	COG0214	Pyridoxine biosynthesis enzyme	K06215	2e-158	pop:POPTR_576973	pyridoxine biosynthesis protein [EC:4.-.-.-]	GO:0006098//pentose-phosphate shunt;GO:0043085//positive regulation of catalytic activity;GO:0019252//starch biosynthetic process;GO:0010335//response to non-ionic osmotic stress;GO:0000023//maltose metabolic process;GO:0006982//response to lipid hydroperoxide;GO:0042823//pyridoxal phosphate biosynthetic process;GO:0042538//hyperosmotic salinity response;GO:0010224//response to UV-B;GO:0006520//c…	GO:0046982//protein heterodimerization activity;GO:0042803//protein homodimerization activity;GO:0003824//catalytic activity	GO:0009507//chloroplast;GO:0005829//cytosol;GO:0012505//endomembrane system;GO:0005886//plasma membrane
CL10394.Contig1_F0463-PN	1714	14	0.5173	gi|356525072|ref|XP_003531151.1|	6e-24	PREDICTED: protein BCCIP homolog [Glycine max]	gi|359474780|ref|XM_002280127.2|	9e-12	PREDICTED: Vitis vinifera protein BCCIP homolog (LOC100248632), mRNA	sp|O64885|BCCIP_ARATH	6e-52	Protein BCCIP homolog OS=Arabidopsis thaliana GN=At2g44510 PE=1 SV=2	--	--	--	--	K15262	3e-54	gmx:100306146	protein BCP1	-	-	GO:0005730//nucleolus;GO:0009507//chloroplast
CL10394.Contig2_F0463-PN	1395	14	0.6356	gi|356525072|ref|XP_003531151.1|	4e-86	PREDICTED: protein BCCIP homolog [Glycine max]	gi|359474780|ref|XM_002280127.2|	7e-12	PREDICTED: Vitis vinifera protein BCCIP homolog (LOC100248632), mRNA	sp|O64885|BCCIP_ARATH	8e-82	Protein BCCIP homolog OS=Arabidopsis thaliana GN=At2g44510 PE=1 SV=2	--	--	--	--	K15262	3e-87	gmx:100306146	protein BCP1	-	-	GO:0005730//nucleolus;GO:0009507//chloroplast
CL10394.Contig4_F0463-PN	1610	2	0.0787	gi|356525072|ref|XP_003531151.1|	3e-29	PREDICTED: protein BCCIP homolog [Glycine max]	gi|359474780|ref|XM_002280127.2|	8e-12	PREDICTED: Vitis vinifera protein BCCIP homolog (LOC100248632), mRNA	sp|O64885|BCCIP_ARATH	6e-52	Protein BCCIP homolog OS=Arabidopsis thaliana GN=At2g44510 PE=1 SV=2	--	--	--	--	K15262	3e-54	gmx:100306146	protein BCP1	-	-	GO:0005730//nucleolus;GO:0009507//chloroplast
CL10394.Contig5_F0463-PN	1391	2	0.0911	gi|255573744|ref|XP_002527793.1|	1e-93	expressed protein, putative [Ricinus communis] >gi|223532828|gb|EEF34603.1| expressed protein, putative [Ricinus communis]	gi|145360989|ref|NM_130014.3|	2e-12	Arabidopsis thaliana protein BCCIP-like protein (AT2G44510) mRNA, complete cds	sp|O64885|BCCIP_ARATH	2e-89	Protein BCCIP homolog OS=Arabidopsis thaliana GN=At2g44510 PE=1 SV=2	--	--	--	--	K15262	1e-94	rcu:RCOM_0629400	protein BCP1	-	-	GO:0005730//nucleolus;GO:0009507//chloroplast
CL10394.Contig6_F0463-PN	1495	8	0.3389	gi|224061591|ref|XP_002300556.1|	3e-88	predicted protein [Populus trichocarpa] >gi|222847814|gb|EEE85361.1| predicted protein [Populus trichocarpa]	gi|145360989|ref|NM_130014.3|	2e-12	Arabidopsis thaliana protein BCCIP-like protein (AT2G44510) mRNA, complete cds	sp|O64885|BCCIP_ARATH	1e-84	Protein BCCIP homolog OS=Arabidopsis thaliana GN=At2g44510 PE=1 SV=2	--	--	--	--	K15262	3e-89	pop:POPTR_815876	protein BCP1	-	-	GO:0005730//nucleolus;GO:0009507//chloroplast
CL10394.Contig7_F0463-PN	1814	9	0.3142	gi|359474781|ref|XP_002280163.2|	2e-23	PREDICTED: protein BCCIP homolog [Vitis vinifera]	gi|145360989|ref|NM_130014.3|	2e-12	Arabidopsis thaliana protein BCCIP-like protein (AT2G44510) mRNA, complete cds	sp|O64885|BCCIP_ARATH	9e-55	Protein BCCIP homolog OS=Arabidopsis thaliana GN=At2g44510 PE=1 SV=2	--	--	--	--	K15262	1e-56	aly:ARALYDRAFT_903875	protein BCP1	-	-	GO:0005730//nucleolus;GO:0009507//chloroplast
CL10394.Contig8_F0463-PN	1710	3	0.1111	gi|359474781|ref|XP_002280163.2|	2e-27	PREDICTED: protein BCCIP homolog [Vitis vinifera]	gi|145360989|ref|NM_130014.3|	2e-12	Arabidopsis thaliana protein BCCIP-like protein (AT2G44510) mRNA, complete cds	sp|O64885|BCCIP_ARATH	8e-55	Protein BCCIP homolog OS=Arabidopsis thaliana GN=At2g44510 PE=1 SV=2	--	--	--	--	K15262	1e-56	aly:ARALYDRAFT_903875	protein BCP1	-	-	GO:0005730//nucleolus;GO:0009507//chloroplast
CL10395.Contig1_F0463-PN	1122	3	0.1693	--	--	--	--	--	--	--	--	--	--	--	--	--	--	--	--	--	-	-	-
CL10395.Contig2_F0463-PN	1184	4	0.214	--	--	--	--	--	--	--	--	--	--	--	--	--	--	--	--	--	-	-	-
CL10396.Contig1_F0463-PN	2729	1230	28.5443	gi|462400228|gb|EMJ05896.1|	2e-146	hypothetical protein PRUPE_ppa008281mg [Prunus persica]	gi|359482323|ref|XM_002283117.2|	7e-26	PREDICTED: Vitis vinifera uridine nucleosidase 1-like (LOC100266594), mRNA	sp|Q9SJM7|URH1_ARATH	2e-143	Uridine nucleosidase 1 OS=Arabidopsis thaliana GN=URH1 PE=1 SV=2	SMc03175	7e-57	COG1957	Inosine-uridine nucleoside N-ribohydrolase	K01240	1e-143	aly:ARALYDRAFT_482605	uridine nucleosidase [EC:3.2.2.3]	GO:0006218//uridine catabolic process;GO:0006152//purine nucleoside catabolic process	GO:0045437//uridine nucleosidase activity;GO:0047622//adenosine nucleosidase activity;GO:0072585//xanthosine nucleotidase activity;GO:0047724//inosine nucleosidase activity	GO:0005829//cytosol
CL10398.Contig1_F0463-PN	1627	147	5.722	gi|108863072|gb|ABG22121.1|	4e-157	polyprotein [Solanum melongena]	gi|3294334|dbj|AB012636.1|	1e-144	Nicotiana sylvestris Lhcb1*1 gene for light harvesting chlorophyll a/b-binding protein, complete cds	sp|P10978|POLX_TOBAC	1e-126	Retrovirus-related Pol polyprotein from transposon TNT 1-94 OS=Nicotiana tabacum PE=2 SV=1	--	--	--	--	K10760	2e-35	vvi:100247527	adenylate isopentenyltransferase (cytokinin synthase)	-	GO:0005488//binding	-
CL1040.Contig1_F0463-PN	752	113	9.5165	gi|255586379|ref|XP_002533837.1|	1e-90	Nodulation receptor kinase precursor, putative [Ricinus communis] >gi|223526229|gb|EEF28551.1| Nodulation receptor kinase precursor, putative [Ricinus communis]	gi|359478865|ref|XM_002276126.2|	1e-48	PREDICTED: Vitis vinifera probable inactive receptor kinase At5g58300-like (LOC100241663), mRNA	sp|Q9LVM0|Y5830_ARATH	1e-81	Probable inactive receptor kinase At5g58300 OS=Arabidopsis thaliana GN=At5g58300 PE=1 SV=1	MYPU_6850	5e-09	COG0515	Serine/threonine protein kinase	K13416	2e-33	aly:ARALYDRAFT_491347	brassinosteroid insensitive 1-associated receptor kinase 1 [EC:2.7.10.1 2.7.11.1]	GO:0006468//protein phosphorylation;GO:0055114//oxidation-reduction process	GO:0050321//tau-protein kinase activity;GO:0005524//ATP binding;GO:0032440//2-alkenal reductase [NAD(P)] activity	GO:0016021//integral to membrane
CL10400.Contig2_F0463-PN	1072	70	4.1354	--	--	--	--	--	--	--	--	--	--	--	--	--	--	--	--	--	-	-	-
CL10401.Contig1_F0463-PN	3509	180	3.2487	gi|242075918|ref|XP_002447895.1|	0	hypothetical protein SORBIDRAFT_06g017570 [Sorghum bicolor] >gi|241939078|gb|EES12223.1| hypothetical protein SORBIDRAFT_06g017570 [Sorghum bicolor]	gi|301318127|gb|HM369799.1|	2e-69	Vitis vinifera cultivar PN40024 chloride channel ClC1 mRNA, complete cds	sp|Q96282|CLCC_ARATH	0	Chloride channel protein CLC-c OS=Arabidopsis thaliana GN=CLC-C PE=1 SV=1	YJR040w_1	6e-39	COG0038	Chloride channel protein EriC	K05016	0	sbi:SORBI_04g022890	chloride channel 7	GO:0055085//transmembrane transport;GO:0006821//chloride transport	GO:0005247//voltage-gated chloride channel activity	GO:0009705//plant-type vacuole membrane;GO:0005886//plasma membrane;GO:0016021//integral to membrane
CL10401.Contig2_F0463-PN	3341	140	2.6538	gi|242075918|ref|XP_002447895.1|	0	hypothetical protein SORBIDRAFT_06g017570 [Sorghum bicolor] >gi|241939078|gb|EES12223.1| hypothetical protein SORBIDRAFT_06g017570 [Sorghum bicolor]	gi|301318127|gb|HM369799.1|	2e-69	Vitis vinifera cultivar PN40024 chloride channel ClC1 mRNA, complete cds	sp|Q96282|CLCC_ARATH	0	Chloride channel protein CLC-c OS=Arabidopsis thaliana GN=CLC-C PE=1 SV=1	YJR040w_1	6e-39	COG0038	Chloride channel protein EriC	K05016	0	sbi:SORBI_04g022890	chloride channel 7	GO:0055085//transmembrane transport;GO:0006821//chloride transport	GO:0005247//voltage-gated chloride channel activity	GO:0009705//plant-type vacuole membrane;GO:0005886//plasma membrane;GO:0016021//integral to membrane
CL10401.Contig3_F0463-PN	2992	49	1.0372	gi|242075918|ref|XP_002447895.1|	0	hypothetical protein SORBIDRAFT_06g017570 [Sorghum bicolor] >gi|241939078|gb|EES12223.1| hypothetical protein SORBIDRAFT_06g017570 [Sorghum bicolor]	gi|301318127|gb|HM369799.1|	2e-69	Vitis vinifera cultivar PN40024 chloride channel ClC1 mRNA, complete cds	sp|Q96282|CLCC_ARATH	0	Chloride channel protein CLC-c OS=Arabidopsis thaliana GN=CLC-C PE=1 SV=1	YJR040w_1	5e-39	COG0038	Chloride channel protein EriC	K05016	0	sbi:SORBI_04g022890	chloride channel 7	GO:0055085//transmembrane transport;GO:0006821//chloride transport	GO:0005247//voltage-gated chloride channel activity	GO:0009705//plant-type vacuole membrane;GO:0005886//plasma membrane;GO:0016021//integral to membrane
CL10402.Contig1_F0463-PN	2129	481	14.3083	--	--	--	--	--	--	--	--	--	--	--	--	--	--	--	--	--	-	-	-
CL10403.Contig1_F0463-PN	2865	61	1.3484	gi|462413146|gb|EMJ18195.1|	2e-128	hypothetical protein PRUPE_ppa002575mg [Prunus persica]	gi|225425163|ref|XM_002263690.1|	3e-22	PREDICTED: Vitis vinifera uncharacterized LOC100254108 (LOC100254108), mRNA	sp|O22799|Y2349_ARATH	7e-89	Uncharacterized protein At2g33490 OS=Arabidopsis thaliana GN=At2g33490 PE=1 SV=2	--	--	--	--	--	--	--	--	-	-	-
CL10403.Contig3_F0463-PN	2692	46	1.0822	gi|462413146|gb|EMJ18195.1|	2e-128	hypothetical protein PRUPE_ppa002575mg [Prunus persica]	gi|225425163|ref|XM_002263690.1|	3e-22	PREDICTED: Vitis vinifera uncharacterized LOC100254108 (LOC100254108), mRNA	sp|O22799|Y2349_ARATH	6e-89	Uncharacterized protein At2g33490 OS=Arabidopsis thaliana GN=At2g33490 PE=1 SV=2	--	--	--	--	--	--	--	--	-	-	-
CL10403.Contig4_F0463-PN	2587	803	19.6579	gi|255543639|ref|XP_002512882.1|	3e-180	conserved hypothetical protein [Ricinus communis] >gi|223547893|gb|EEF49385.1| conserved hypothetical protein [Ricinus communis]	gi|225425163|ref|XM_002263690.1|	2e-22	PREDICTED: Vitis vinifera uncharacterized LOC100254108 (LOC100254108), mRNA	sp|O22799|Y2349_ARATH	4e-146	Uncharacterized protein At2g33490 OS=Arabidopsis thaliana GN=At2g33490 PE=1 SV=2	--	--	--	--	--	--	--	--	-	-	-
CL10404.Contig1_F0463-PN	2788	191	4.3387	gi|359484683|ref|XP_002262977.2|	0	PREDICTED: uncharacterized protein LOC100248831 [Vitis vinifera]	gi|156447070|gb|AC209003.1|	1e-18	Populus trichocarpa clone POP041-D17, complete sequence	sp|Q84JR9|TTL4_ARATH	3e-12	TPR repeat-containing thioredoxin TTL4 OS=Arabidopsis thaliana GN=TTL4 PE=2 SV=1	YBR155w	9e-06	COG0457	FOG: TPR repeat	K09571	2e-08	smo:SELMODRAFT_110584	FK506-binding protein 4/5 [EC:5.2.1.8]	-	-	-
CL10404.Contig2_F0463-PN	2520	109	2.7393	gi|359484683|ref|XP_002262977.2|	0	PREDICTED: uncharacterized protein LOC100248831 [Vitis vinifera]	gi|156447070|gb|AC209003.1|	9e-19	Populus trichocarpa clone POP041-D17, complete sequence	sp|Q84JR9|TTL4_ARATH	3e-12	TPR repeat-containing thioredoxin TTL4 OS=Arabidopsis thaliana GN=TTL4 PE=2 SV=1	YBR155w	8e-06	COG0457	FOG: TPR repeat	K09571	2e-08	smo:SELMODRAFT_110584	FK506-binding protein 4/5 [EC:5.2.1.8]	-	-	-
CL10405.Contig1_F0463-PN	2869	283	6.247	gi|460414578|ref|XP_004252645.1|	0	PREDICTED: probable DEAD-box ATP-dependent RNA helicase 48-like, partial [Solanum lycopersicum]	gi|359474022|ref|XM_002276936.2|	1e-15	PREDICTED: Vitis vinifera probable DEAD-box ATP-dependent RNA helicase 48-like (LOC100254793), mRNA	sp|Q9C8S9|RH48_ARATH	0	Probable DEAD-box ATP-dependent RNA helicase 48 OS=Arabidopsis thaliana GN=RH48 PE=3 SV=1	SPAC1093.05	2e-52	COG0513	Superfamily II DNA and RNA helicases	K13179	3e-48	sbi:SORBI_10g021310	ATP-dependent RNA helicase DDX18/HAS1 [EC:3.6.4.13]	GO:0009628//response to abiotic stimulus;GO:0006950//response to stress	GO:0004386//helicase activity;GO:0003676//nucleic acid binding;GO:0000166//nucleotide binding	GO:0043231//intracellular membrane-bounded organelle;GO:0044444//cytoplasmic part
CL10408.Contig2_F0463-PN	1373	2502	115.408	gi|359480491|ref|XP_003632476.1|	3e-57	PREDICTED: homeobox-leucine zipper protein ATHB-6-like [Vitis vinifera]	gi|88900524|gb|AC169375.4|	5e-28	Sorghum bicolor clone SB_BBc0020O07, complete sequence	sp|P46668|ATHB6_ARATH	2e-44	Homeobox-leucine zipper protein ATHB-6 OS=Arabidopsis thaliana GN=ATHB-6 PE=1 SV=1	ECU03g1170	1e-07	COG5576	Homeodomain-containing transcription factor	K09338	5e-44	ath:AT2G22430	homeobox-leucine zipper protein	-	GO:0003677//DNA binding	-
CL1041.Contig1_F0463-PN	1514	86	3.5974	gi|225438287|ref|XP_002269415.1|	0	PREDICTED: beta-1,3-galactosyltransferase 7 [Vitis vinifera] >gi|296082649|emb|CBI21654.3| unnamed protein product [Vitis vinifera]	gi|359492810|ref|XM_002285790.2|	1e-117	PREDICTED: Vitis vinifera beta-1,3-galactosyltransferase 7-like (LOC100257428), mRNA	sp|Q6NQB7|B3GT7_ARATH	7e-164	Beta-1,3-galactosyltransferase 7 OS=Arabidopsis thaliana GN=B3GALT7 PE=2 SV=1	--	--	--	--	K14413	1e-10	pop:POPTR_567039	beta-1,3-galactosyltransferase [EC:2.4.1.-]	GO:0006486//protein glycosylation	GO:0047220//galactosylxylosylprotein 3-beta-galactosyltransferase activity;GO:0048531//beta-1,3-galactosyltransferase activity	GO:0005794//Golgi apparatus;GO:0016021//integral to membrane;GO:0005739//mitochondrion
CL1041.Contig2_F0463-PN	1811	379	13.2538	gi|225438287|ref|XP_002269415.1|	0	PREDICTED: beta-1,3-galactosyltransferase 7 [Vitis vinifera] >gi|296082649|emb|CBI21654.3| unnamed protein product [Vitis vinifera]	gi|359492810|ref|XM_002285790.2|	1e-117	PREDICTED: Vitis vinifera beta-1,3-galactosyltransferase 7-like (LOC100257428), mRNA	sp|Q6NQB7|B3GT7_ARATH	9e-164	Beta-1,3-galactosyltransferase 7 OS=Arabidopsis thaliana GN=B3GALT7 PE=2 SV=1	--	--	--	--	K14413	1e-10	pop:POPTR_567039	beta-1,3-galactosyltransferase [EC:2.4.1.-]	GO:0006486//protein glycosylation	GO:0047220//galactosylxylosylprotein 3-beta-galactosyltransferase activity;GO:0048531//beta-1,3-galactosyltransferase activity	GO:0005794//Golgi apparatus;GO:0016021//integral to membrane;GO:0005739//mitochondrion
CL10410.Contig1_F0463-PN	2487	120	3.0558	gi|351723121|ref|NP_001235988.1|	3e-177	with no lysine kinase 2 [Glycine max] >gi|225348633|gb|ACN87278.1| with no lysine kinase [Glycine max]	gi|359487821|ref|XM_003633607.1|	9e-93	PREDICTED: Vitis vinifera serine/threonine-protein kinase WNK1-like (LOC100854301), mRNA	sp|Q0D598|WNK1_ORYSJ	4e-170	Probable serine/threonine-protein kinase WNK1 OS=Oryza sativa subsp. japonica GN=WNK1 PE=2 SV=1	SA1063_1	5e-14	COG0515	Serine/threonine protein kinase	K12132	1e-169	osa:4343678	serine/threonine-protein kinase WNK1 [EC:2.7.11.1]	GO:0006468//protein phosphorylation	GO:0004672//protein kinase activity;GO:0000166//nucleotide binding	GO:0016020//membrane
CL10410.Contig2_F0463-PN	2582	80	1.9622	gi|351723121|ref|NP_001235988.1|	7e-172	with no lysine kinase 2 [Glycine max] >gi|225348633|gb|ACN87278.1| with no lysine kinase [Glycine max]	gi|359487821|ref|XM_003633607.1|	5e-88	PREDICTED: Vitis vinifera serine/threonine-protein kinase WNK1-like (LOC100854301), mRNA	sp|Q0D598|WNK1_ORYSJ	9e-165	Probable serine/threonine-protein kinase WNK1 OS=Oryza sativa subsp. japonica GN=WNK1 PE=2 SV=1	SA1063_1	6e-14	COG0515	Serine/threonine protein kinase	K12132	3e-164	osa:4343678	serine/threonine-protein kinase WNK1 [EC:2.7.11.1]	GO:0006468//protein phosphorylation;GO:0048573//photoperiodism, flowering;GO:0007623//circadian rhythm	GO:0004674//protein serine/threonine kinase activity;GO:0005524//ATP binding;GO:0004713//protein tyrosine kinase activity	GO:0005886//plasma membrane
CL10413.Contig1_F0463-PN	1589	9	0.3587	gi|460373763|ref|XP_004232683.1|	2e-149	PREDICTED: uncharacterized protein At1g04910-like isoform 2 [Solanum lycopersicum]	gi|449513538|ref|XM_004164304.1|	1e-10	PREDICTED: Cucumis sativus DUF246 domain-containing protein At1g04910-like (LOC101223427), mRNA	sp|Q8W486|Y1491_ARATH	6e-24	Uncharacterized protein At1g04910 OS=Arabidopsis thaliana GN=At1g04910 PE=1 SV=1	--	--	--	--	--	--	--	--	-	GO:0016757//transferase activity, transferring glycosyl groups	GO:0005886//plasma membrane
CL10413.Contig2_F0463-PN	1527	13	0.5392	gi|224113753|ref|XP_002316562.1|	2e-179	predicted protein [Populus trichocarpa] >gi|222859627|gb|EEE97174.1| predicted protein [Populus trichocarpa]	gi|470114236|ref|XM_004293274.1|	5e-16	PREDICTED: Fragaria vesca subsp. vesca uncharacterized LOC101303488 (LOC101303488), mRNA	sp|Q8W486|Y1491_ARATH	6e-48	Uncharacterized protein At1g04910 OS=Arabidopsis thaliana GN=At1g04910 PE=1 SV=1	--	--	--	--	--	--	--	--	GO:0007020//microtubule nucleation	GO:0016757//transferase activity, transferring glycosyl groups	GO:0005802//trans-Golgi network;GO:0005794//Golgi apparatus;GO:0005768//endosome
CL10413.Contig3_F0463-PN	1169	2	0.1084	gi|297849574|ref|XP_002892668.1|	1e-105	hypothetical protein ARALYDRAFT_471348 [Arabidopsis lyrata subsp. lyrata] >gi|297338510|gb|EFH68927.1| hypothetical protein ARALYDRAFT_471348 [Arabidopsis lyrata subsp. lyrata]	gi|164498896|gb|AC216407.1|	9e-11	Populus trichocarpa clone POP002-K09, complete sequence	sp|Q8W486|Y1491_ARATH	6e-16	Uncharacterized protein At1g04910 OS=Arabidopsis thaliana GN=At1g04910 PE=1 SV=1	--	--	--	--	--	--	--	--	-	-	GO:0005802//trans-Golgi network;GO:0005794//Golgi apparatus;GO:0005768//endosome
CL10413.Contig5_F0463-PN	1107	3	0.1716	gi|359494826|ref|XP_002271717.2|	8e-135	PREDICTED: DUF246 domain-containing protein At1g04910-like isoform 2 [Vitis vinifera]	gi|470114236|ref|XM_004293274.1|	4e-16	PREDICTED: Fragaria vesca subsp. vesca uncharacterized LOC101303488 (LOC101303488), mRNA	sp|Q8W486|Y1491_ARATH	7e-40	Uncharacterized protein At1g04910 OS=Arabidopsis thaliana GN=At1g04910 PE=1 SV=1	--	--	--	--	--	--	--	--	-	-	-
CL10414.Contig2_F0463-PN	602	954	100.362	gi|357141741|ref|XP_003572331.1|	3e-23	PREDICTED: protein transport protein Sec61 subunit beta-like [Brachypodium distachyon]	gi|356496311|ref|XM_003516964.1|	3e-06	PREDICTED: Glycine max uncharacterized protein LOC100500335 (LOC100500335), mRNA	sp|P38389|SC61B_ARATH	5e-21	Protein transport protein Sec61 subunit beta OS=Arabidopsis thaliana GN=At2g45070 PE=3 SV=1	--	--	--	--	K09481	1e-23	vvi:100241050	protein transport protein SEC61 subunit beta	-	-	-
CL10415.Contig1_F0463-PN	665	42	3.9999	--	--	--	--	--	--	--	--	--	--	--	--	--	--	--	--	--	-	-	-
CL10416.Contig2_F0463-PN	1503	265	11.1662	gi|356570007|ref|XP_003553184.1|	1e-08	PREDICTED: protein PHYTOCHROME KINASE SUBSTRATE 1-like [Glycine max]	--	--	--	--	--	--	--	--	--	--	--	--	--	--	-	-	-
CL10417.Contig1_F0463-PN	528	220	26.388	--	--	--	--	--	--	--	--	--	--	--	--	--	--	--	--	--	-	-	-
CL10419.Contig2_F0463-PN	817	517	40.0762	gi|224135737|ref|XP_002322148.1|	2e-18	predicted protein [Populus trichocarpa] >gi|222869144|gb|EEF06275.1| predicted protein [Populus trichocarpa]	--	--	--	sp|P93329|NO20_MEDTR	3e-06	Early nodulin-20 OS=Medicago truncatula GN=ENOD20 PE=3 SV=1	--	--	--	--	--	--	--	--	GO:0006979//response to oxidative stress;GO:0006952//defense response;GO:0007165//signal transduction;GO:0051707//response to other organism;GO:1901700;GO:0071310//cellular response to organic substance	-	-
CL1042.Contig1_F0463-PN	347	41	7.4829	gi|470148763|ref|XP_004309920.1|	1e-40	PREDICTED: probable LRR receptor-like serine/threonine-protein kinase At4g36180-like [Fragaria vesca subsp. vesca]	gi|160333972|gb|AC214417.1|	7e-18	Populus trichocarpa clone POP037-E08, complete sequence	sp|C0LGS2|Y4361_ARATH	8e-40	Probable LRR receptor-like serine/threonine-protein kinase At4g36180 OS=Arabidopsis thaliana GN=At4g36180 PE=1 SV=1	Cgl2127_1	1e-09	COG0515	Serine/threonine protein kinase	K00924	3e-21	aly:ARALYDRAFT_476729	[EC:2.7.1.-]	GO:0006468//protein phosphorylation	GO:0005524//ATP binding;GO:0004674//protein serine/threonine kinase activity	GO:0005886//plasma membrane;GO:0016021//integral to membrane
CL10420.Contig1_F0463-PN	1300	97	4.7255	gi|297736409|emb|CBI25132.3|	1e-102	unnamed protein product [Vitis vinifera]	--	--	--	--	--	--	BH1350	5e-20	COG1385	Uncharacterized protein conserved in bacteria	K09761	1e-103	vvi:100258322	16S rRNA (uracil1498-N3)-methyltransferase [EC:2.1.1.193]	GO:0006744//ubiquinone biosynthetic process;GO:0006364//rRNA processing;GO:0032259//methylation	GO:0008168//methyltransferase activity	GO:0009507//chloroplast
CL10421.Contig1_F0463-PN	2100	136	4.1015	gi|302399031|gb|ADL36810.1|	8e-42	NAC domain class transcription factor [Malus x domestica]	--	--	--	sp|Q84K00|NAC78_ARATH	3e-18	NAC domain-containing protein 78 OS=Arabidopsis thaliana GN=NAC078 PE=2 SV=2	--	--	--	--	--	--	--	--	GO:0006355//regulation of transcription, DNA-dependent	GO:0005488//binding	-
CL10421.Contig2_F0463-PN	2512	1502	37.8677	gi|224061527|ref|XP_002300524.1|	1e-80	NAC domain protein, IPR003441 [Populus trichocarpa] >gi|222847782|gb|EEE85329.1| NAC domain protein, IPR003441 [Populus trichocarpa]	--	--	--	sp|Q84K00|NAC78_ARATH	2e-46	NAC domain-containing protein 78 OS=Arabidopsis thaliana GN=NAC078 PE=2 SV=2	--	--	--	--	--	--	--	--	GO:0006355//regulation of transcription, DNA-dependent	GO:0005488//binding	-
CL10421.Contig4_F0463-PN	2115	14	0.4192	gi|302399031|gb|ADL36810.1|	8e-42	NAC domain class transcription factor [Malus x domestica]	--	--	--	sp|Q84K00|NAC78_ARATH	3e-18	NAC domain-containing protein 78 OS=Arabidopsis thaliana GN=NAC078 PE=2 SV=2	--	--	--	--	--	--	--	--	GO:0006355//regulation of transcription, DNA-dependent	GO:0005488//binding	-
CL10422.Contig2_F0463-PN	996	1453	92.3899	gi|225442589|ref|XP_002284408.1|	1e-110	PREDICTED: ras-related protein Rab7 [Vitis vinifera] >gi|297743251|emb|CBI36118.3| unnamed protein product [Vitis vinifera]	gi|470134128|ref|XM_004302860.1|	1e-120	PREDICTED: Fragaria vesca subsp. vesca ras-related protein Rab7-like (LOC101294676), mRNA	sp|O24461|RAB7_PRUAR	2e-110	Ras-related protein Rab7 OS=Prunus armeniaca PE=2 SV=1	SPAC18G6.03	2e-27	COG1100	GTPase SAR1 and related small G proteins	K07897	6e-111	pop:POPTR_815218	Ras-related protein Rab-7A	GO:0016192//vesicle-mediated transport;GO:0007264//small GTPase mediated signal transduction;GO:0015031//protein transport	GO:0005525//GTP binding;GO:0016787//hydrolase activity	GO:0005773//vacuole;GO:0005794//Golgi apparatus;GO:0005886//plasma membrane;GO:0005634//nucleus
CL10423.Contig1_F0463-PN	404	13	2.0379	--	--	--	--	--	--	--	--	--	--	--	--	--	--	--	--	--	-	-	-
CL10426.Contig2_F0463-PN	1006	27	1.6997	--	--	--	--	--	--	--	--	--	--	--	--	--	--	--	--	--	-	-	-
CL10426.Contig3_F0463-PN	1036	18	1.1003	--	--	--	--	--	--	--	--	--	--	--	--	--	--	--	--	--	-	-	-
CL10427.Contig1_F0463-PN	5729	117	1.2934	gi|462397169|gb|EMJ02968.1|	0	hypothetical protein PRUPE_ppa000155mg [Prunus persica]	gi|359472634|ref|XM_003631130.1|	3e-08	PREDICTED: Vitis vinifera 1-phosphatidylinositol-3-phosphate 5-kinase-like (LOC100259334), mRNA	sp|Q9SUI2|PI5K7_ARATH	2e-15	Phosphatidylinositol 4-phosphate 5-kinase 7 OS=Arabidopsis thaliana GN=PIP5K7 PE=1 SV=1	YFR019w_3	1e-60	COG5253	Phosphatidylinositol-4-phosphate 5-kinase	K00921	0	vvi:100254952	1-phosphatidylinositol-3-phosphate 5-kinase [EC:2.7.1.150]	GO:0044237//cellular metabolic process	-	-
CL10427.Contig3_F0463-PN	5749	173	1.9058	gi|462397169|gb|EMJ02968.1|	0	hypothetical protein PRUPE_ppa000155mg [Prunus persica]	gi|359472634|ref|XM_003631130.1|	3e-08	PREDICTED: Vitis vinifera 1-phosphatidylinositol-3-phosphate 5-kinase-like (LOC100259334), mRNA	sp|Q9SUI2|PI5K7_ARATH	2e-15	Phosphatidylinositol 4-phosphate 5-kinase 7 OS=Arabidopsis thaliana GN=PIP5K7 PE=1 SV=1	YFR019w_3	1e-60	COG5253	Phosphatidylinositol-4-phosphate 5-kinase	K00921	0	vvi:100254952	1-phosphatidylinositol-3-phosphate 5-kinase [EC:2.7.1.150]	GO:0044237//cellular metabolic process	-	-
CL10427.Contig4_F0463-PN	5655	156	1.7471	gi|462397169|gb|EMJ02968.1|	0	hypothetical protein PRUPE_ppa000155mg [Prunus persica]	gi|359472634|ref|XM_003631130.1|	3e-08	PREDICTED: Vitis vinifera 1-phosphatidylinositol-3-phosphate 5-kinase-like (LOC100259334), mRNA	sp|Q9SUI2|PI5K7_ARATH	2e-15	Phosphatidylinositol 4-phosphate 5-kinase 7 OS=Arabidopsis thaliana GN=PIP5K7 PE=1 SV=1	YFR019w_3	1e-60	COG5253	Phosphatidylinositol-4-phosphate 5-kinase	K00921	0	vvi:100254952	1-phosphatidylinositol-3-phosphate 5-kinase [EC:2.7.1.150]	GO:0044237//cellular metabolic process	GO:0016301//kinase activity	-
CL10429.Contig2_F0463-PN	1298	14	0.6831	gi|460375702|ref|XP_004233643.1|	1e-85	PREDICTED: protease 2-like [Solanum lycopersicum]	gi|356502216|ref|XM_003519868.1|	2e-18	PREDICTED: Glycine max protease 2-like (LOC100811935), mRNA	--	--	--	PA1304	1e-30	COG1770	Protease II	K01354	8e-30	smo:SELMODRAFT_173264	oligopeptidase B [EC:3.4.21.83]	GO:0006508//proteolysis	GO:0070008//serine-type exopeptidase activity;GO:0004252//serine-type endopeptidase activity	GO:0016020//membrane;GO:0005739//mitochondrion;GO:0005634//nucleus
CL10429.Contig3_F0463-PN	2800	22	0.4976	gi|449520835|ref|XP_004167438.1|	0	PREDICTED: LOW QUALITY PROTEIN: protease 2-like [Cucumis sativus]	gi|356561280|ref|XM_003548863.1|	1e-18	PREDICTED: Glycine max protease 2-like (LOC100819212), mRNA	--	--	--	alr3911	9e-74	COG1770	Protease II	K01354	2e-69	smo:SELMODRAFT_173264	oligopeptidase B [EC:3.4.21.83]	GO:0006508//proteolysis	GO:0008236//serine-type peptidase activity	GO:0016020//membrane;GO:0005634//nucleus
CL10429.Contig4_F0463-PN	2826	4	0.0896	gi|449520835|ref|XP_004167438.1|	0	PREDICTED: LOW QUALITY PROTEIN: protease 2-like [Cucumis sativus]	gi|356561280|ref|XM_003548863.1|	1e-18	PREDICTED: Glycine max protease 2-like (LOC100819212), mRNA	--	--	--	alr3911	1e-79	COG1770	Protease II	K01354	3e-76	smo:SELMODRAFT_173264	oligopeptidase B [EC:3.4.21.83]	GO:0006508//proteolysis	GO:0008236//serine-type peptidase activity	GO:0016020//membrane;GO:0005634//nucleus
CL10432.Contig1_F0463-PN	659	115	11.0517	--	--	--	--	--	--	--	--	--	--	--	--	--	--	--	--	--	-	-	-
CL10433.Contig1_F0463-PN	465	84	11.4405	--	--	--	--	--	--	--	--	--	--	--	--	--	--	--	--	--	-	-	-
CL10433.Contig2_F0463-PN	670	179	16.9198	gi|115439109|ref|NP_001043834.1|	9e-33	Os01g0673600 [Oryza sativa Japonica Group] >gi|113533365|dbj|BAF05748.1| Os01g0673600 [Oryza sativa Japonica Group] >gi|341870595|gb|AEK99337.1| ubiquitin conjugated enzyme [Oryza sativa Japonica Group]	gi|349730771|emb|FQ389179.1|	1e-39	Vitis vinifera clone SS0AEB20YJ22	sp|Q9FZ48|UBC36_ARATH	2e-33	Ubiquitin-conjugating enzyme E2 36 OS=Arabidopsis thaliana GN=UBC36 PE=1 SV=1	SPAC11E3.04c	1e-21	COG5078	Ubiquitin-protein ligase	K10580	8e-34	osa:4325905	ubiquitin-conjugating enzyme E2 N [EC:6.3.2.19]	GO:0006301//postreplication repair;GO:0006511//ubiquitin-dependent protein catabolic process;GO:0010053//root epidermal cell differentiation;GO:0010039//response to iron ion;GO:0016579//protein deubiquitination;GO:0046686//response to cadmium ion	GO:0004842//ubiquitin-protein ligase activity;GO:0005515//protein binding	GO:0005829//cytosol;GO:0031372//UBC13-MMS2 complex;GO:0005634//nucleus;GO:0005886//plasma membrane
CL10433.Contig4_F0463-PN	922	1453	99.8051	gi|115439109|ref|NP_001043834.1|	1e-81	Os01g0673600 [Oryza sativa Japonica Group] >gi|113533365|dbj|BAF05748.1| Os01g0673600 [Oryza sativa Japonica Group] >gi|341870595|gb|AEK99337.1| ubiquitin conjugated enzyme [Oryza sativa Japonica Group]	gi|349730771|emb|FQ389179.1|	5e-95	Vitis vinifera clone SS0AEB20YJ22	sp|Q9FZ48|UBC36_ARATH	5e-83	Ubiquitin-conjugating enzyme E2 36 OS=Arabidopsis thaliana GN=UBC36 PE=1 SV=1	YDR092w	1e-57	COG5078	Ubiquitin-protein ligase	K10580	9e-83	osa:4325905	ubiquitin-conjugating enzyme E2 N [EC:6.3.2.19]	GO:0006301//postreplication repair;GO:0006511//ubiquitin-dependent protein catabolic process;GO:0010053//root epidermal cell differentiation;GO:0010039//response to iron ion;GO:0016579//protein deubiquitination;GO:0046686//response to cadmium ion	GO:0004842//ubiquitin-protein ligase activity;GO:0005515//protein binding	GO:0005829//cytosol;GO:0031372//UBC13-MMS2 complex;GO:0009507//chloroplast;GO:0005634//nucleus;GO:0005886//plasma membrane
CL10434.Contig2_F0463-PN	467	27	3.6616	--	--	--	--	--	--	--	--	--	--	--	--	--	--	--	--	--	-	-	-
CL10436.Contig1_F0463-PN	3202	8	0.1582	gi|359473479|ref|XP_002267299.2|	5e-44	PREDICTED: LOW QUALITY PROTEIN: putative pentatricopeptide repeat-containing protein At1g13630-like [Vitis vinifera]	--	--	--	sp|Q9FMQ1|PP376_ARATH	3e-70	Pentatricopeptide repeat-containing protein At5g12100, mitochondrial OS=Arabidopsis thaliana GN=At5g12100 PE=2 SV=1	--	--	--	--	K15336	4e-64	vvi:100259391	tRNA (cytosine38-C5)-methyltransferase [EC:2.1.1.204]	-	-	-
CL10436.Contig2_F0463-PN	3293	9	0.1731	gi|359473479|ref|XP_002267299.2|	5e-23	PREDICTED: LOW QUALITY PROTEIN: putative pentatricopeptide repeat-containing protein At1g13630-like [Vitis vinifera]	--	--	--	sp|Q9FMQ1|PP376_ARATH	3e-70	Pentatricopeptide repeat-containing protein At5g12100, mitochondrial OS=Arabidopsis thaliana GN=At5g12100 PE=2 SV=1	--	--	--	--	K15336	1e-62	vvi:100259391	tRNA (cytosine38-C5)-methyltransferase [EC:2.1.1.204]	-	-	-
CL10436.Contig3_F0463-PN	3042	7	0.1457	gi|359473479|ref|XP_002267299.2|	4e-23	PREDICTED: LOW QUALITY PROTEIN: putative pentatricopeptide repeat-containing protein At1g13630-like [Vitis vinifera]	--	--	--	sp|Q9FMQ1|PP376_ARATH	3e-70	Pentatricopeptide repeat-containing protein At5g12100, mitochondrial OS=Arabidopsis thaliana GN=At5g12100 PE=2 SV=1	--	--	--	--	K15336	1e-62	vvi:100259391	tRNA (cytosine38-C5)-methyltransferase [EC:2.1.1.204]	-	-	-
CL10436.Contig4_F0463-PN	2951	11	0.2361	gi|359473479|ref|XP_002267299.2|	4e-44	PREDICTED: LOW QUALITY PROTEIN: putative pentatricopeptide repeat-containing protein At1g13630-like [Vitis vinifera]	--	--	--	sp|Q9FMQ1|PP376_ARATH	3e-70	Pentatricopeptide repeat-containing protein At5g12100, mitochondrial OS=Arabidopsis thaliana GN=At5g12100 PE=2 SV=1	--	--	--	--	K15336	3e-64	vvi:100259391	tRNA (cytosine38-C5)-methyltransferase [EC:2.1.1.204]	-	-	-
CL10437.Contig1_F0463-PN	2280	2641	73.3587	gi|225439446|ref|XP_002266838.1|	1e-118	PREDICTED: BEL1-like homeodomain protein 1 [Vitis vinifera]	gi|391417299|gb|BT086092.2|	2e-25	Zea mays full-length cDNA clone ZM_BFc0115J14 mRNA, complete cds	sp|Q9SJ56|BLH1_ARATH	3e-93	BEL1-like homeodomain protein 1 OS=Arabidopsis thaliana GN=BLH1 PE=1 SV=1	--	--	--	--	--	--	--	--	-	-	-
CL10437.Contig3_F0463-PN	1610	1435	56.4474	gi|225436140|ref|XP_002275098.1|	7e-112	PREDICTED: BEL1-like homeodomain protein 1 [Vitis vinifera]	gi|391417299|gb|BT086092.2|	2e-25	Zea mays full-length cDNA clone ZM_BFc0115J14 mRNA, complete cds	sp|Q9SJ56|BLH1_ARATH	2e-92	BEL1-like homeodomain protein 1 OS=Arabidopsis thaliana GN=BLH1 PE=1 SV=1	--	--	--	--	--	--	--	--	-	-	-
CL10437.Contig4_F0463-PN	2506	1218	30.7811	gi|225436140|ref|XP_002275098.1|	7e-136	PREDICTED: BEL1-like homeodomain protein 1 [Vitis vinifera]	gi|391417299|gb|BT086092.2|	2e-25	Zea mays full-length cDNA clone ZM_BFc0115J14 mRNA, complete cds	sp|Q9SJ56|BLH1_ARATH	1e-103	BEL1-like homeodomain protein 1 OS=Arabidopsis thaliana GN=BLH1 PE=1 SV=1	--	--	--	--	--	--	--	--	-	-	-
CL10438.Contig1_F0463-PN	529	23	2.7535	--	--	--	--	--	--	--	--	--	--	--	--	--	--	--	--	--	-	-	-
CL10439.Contig1_F0463-PN	1054	209	12.5581	gi|462424484|gb|EMJ28747.1|	2e-21	hypothetical protein PRUPE_ppa010429mg [Prunus persica]	--	--	--	--	--	--	--	--	--	--	--	--	--	--	-	-	-
CL10440.Contig1_F0463-PN	2434	471	12.2551	gi|224117528|ref|XP_002331697.1|	8e-57	predicted protein [Populus trichocarpa] >gi|222874175|gb|EEF11306.1| predicted protein [Populus trichocarpa]	--	--	--	sp|Q9FQ19|SCC13_ARATH	3e-38	Sister chromatid cohesion 1 protein 3 OS=Arabidopsis thaliana GN=SYN3 PE=2 SV=2	--	--	--	--	K06670	4e-32	vvi:100256351	cohesin complex subunit SCC1	-	-	-
CL10441.Contig1_F0463-PN	327	536	103.809	gi|167614348|gb|ABZ89746.1|	4e-29	NAC transcription factor ATAF1 [Mikania micrantha] >gi|269856428|gb|ACZ51441.1| NAC transcription factor ATAF1 [Mikania micrantha]	gi|206584350|gb|EU706345.1|	1e-16	Gossypium hirsutum NAC domain protein NAC2 (NAC2) gene, complete cds	sp|Q39013|NAC2_ARATH	4e-30	NAC domain-containing protein 2 OS=Arabidopsis thaliana GN=NAC002 PE=2 SV=2	--	--	--	--	--	--	--	--	GO:0009788//negative regulation of abscisic acid mediated signaling pathway;GO:0009753//response to jasmonic acid stimulus;GO:0009620//response to fungus;GO:0009414//response to water deprivation;GO:0006355//regulation of transcription, DNA-dependent;GO:0009611//response to wounding;GO:0009695//jasmonic acid biosynthetic process;GO:0042538//hyperosmotic salinity response;GO:0010200//response to c…	GO:0003677//DNA binding;GO:0003700//sequence-specific DNA binding transcription factor activity	GO:0005634//nucleus
CL10442.Contig2_F0463-PN	2684	231	5.4506	gi|115462779|ref|NP_001054989.1|	0	Os05g0235800 [Oryza sativa Japonica Group] >gi|113578540|dbj|BAF16903.1| Os05g0235800 [Oryza sativa Japonica Group]	gi|470115198|ref|XM_004293742.1|	1e-104	PREDICTED: Fragaria vesca subsp. vesca DNA replication licensing factor MCM6-like (LOC101298494), mRNA	sp|P43299|PROL_ARATH	6e-93	Protein PROLIFERA OS=Arabidopsis thaliana GN=PRL PE=1 SV=2	SPBC211.04c	0	COG1241	Predicted ATPase involved in replication control, Cdc46/Mcm family	K02542	0	osa:4338176	minichromosome maintenance protein 6	GO:0006268//DNA unwinding involved in replication;GO:0006270//DNA replication initiation	GO:0003678//DNA helicase activity;GO:0003677//DNA binding;GO:0005524//ATP binding;GO:0005515//protein binding;GO:0008094//DNA-dependent ATPase activity	GO:0042555//MCM complex;GO:0005634//nucleus
CL10443.Contig1_F0463-PN	454	11	1.5345	--	--	--	--	--	--	--	--	--	--	--	--	--	--	--	--	--	-	-	-
CL10444.Contig10_F0463-PN	4607	2	0.0275	gi|359494525|ref|XP_002268838.2|	1e-37	PREDICTED: cyclin-T1-5-like isoform 1 [Vitis vinifera]	gi|297613182|ref|NM_001073313.2|	9e-82	Oryza sativa Japonica Group Os12g0485400 (Os12g0485400) mRNA, complete cds	sp|Q2RAC5|CCT13_ORYSJ	5e-111	Cyclin-T1-3 OS=Oryza sativa subsp. japonica GN=CYCT1-3 PE=3 SV=2	SPBC32F12.06	4e-21	COG5333	Cdk activating kinase (CAK)/RNA polymerase II transcription initiation/nucleotide excision repair factor TFIIH/TFIIK, cyclin H subunit	K15188	2e-122	vvi:100265067	cyclin T	GO:0009987//cellular process;GO:0044699	-	-
CL10444.Contig11_F0463-PN	2368	35	0.9361	gi|359494525|ref|XP_002268838.2|	7e-173	PREDICTED: cyclin-T1-5-like isoform 1 [Vitis vinifera]	gi|297613182|ref|NM_001073313.2|	1e-116	Oryza sativa Japonica Group Os12g0485400 (Os12g0485400) mRNA, complete cds	sp|Q2RAC5|CCT13_ORYSJ	5e-157	Cyclin-T1-3 OS=Oryza sativa subsp. japonica GN=CYCT1-3 PE=3 SV=2	SPBC32F12.06	4e-36	COG5333	Cdk activating kinase (CAK)/RNA polymerase II transcription initiation/nucleotide excision repair factor TFIIH/TFIIK, cyclin H subunit	K15188	1e-172	vvi:100265067	cyclin T	GO:0048731;GO:0044763;GO:0050794//regulation of cellular process	-	-
CL10444.Contig12_F0463-PN	1868	0	0	gi|359494525|ref|XP_002268838.2|	2e-64	PREDICTED: cyclin-T1-5-like isoform 1 [Vitis vinifera]	gi|297613182|ref|NM_001073313.2|	3e-39	Oryza sativa Japonica Group Os12g0485400 (Os12g0485400) mRNA, complete cds	sp|Q2RAC5|CCT13_ORYSJ	2e-53	Cyclin-T1-3 OS=Oryza sativa subsp. japonica GN=CYCT1-3 PE=3 SV=2	--	--	--	--	K15188	3e-64	vvi:100265067	cyclin T	GO:0048731;GO:0044763;GO:0010467//gene expression;GO:0050896//response to stimulus;GO:0016070//RNA metabolic process;GO:0034645//cellular macromolecule biosynthetic process;GO:0050794//regulation of cellular process;GO:0044767;GO:0051704	-	-
CL10444.Contig1_F0463-PN	4333	7	0.1023	gi|359494525|ref|XP_002268838.2|	1e-37	PREDICTED: cyclin-T1-5-like isoform 1 [Vitis vinifera]	gi|297613182|ref|NM_001073313.2|	9e-82	Oryza sativa Japonica Group Os12g0485400 (Os12g0485400) mRNA, complete cds	sp|Q2RAC5|CCT13_ORYSJ	4e-111	Cyclin-T1-3 OS=Oryza sativa subsp. japonica GN=CYCT1-3 PE=3 SV=2	SPBC32F12.06	3e-21	COG5333	Cdk activating kinase (CAK)/RNA polymerase II transcription initiation/nucleotide excision repair factor TFIIH/TFIIK, cyclin H subunit	K15188	1e-122	vvi:100265067	cyclin T	GO:0009987//cellular process;GO:0044699	-	-
CL10444.Contig2_F0463-PN	2653	2	0.0477	gi|359494525|ref|XP_002268838.2|	4e-170	PREDICTED: cyclin-T1-5-like isoform 1 [Vitis vinifera]	gi|356556988|ref|XM_003546753.1|	4e-92	PREDICTED: Glycine max cyclin-T1-5-like (LOC100791516), mRNA	sp|Q2RAC5|CCT13_ORYSJ	2e-157	Cyclin-T1-3 OS=Oryza sativa subsp. japonica GN=CYCT1-3 PE=3 SV=2	SPBC32F12.06	2e-35	COG5333	Cdk activating kinase (CAK)/RNA polymerase II transcription initiation/nucleotide excision repair factor TFIIH/TFIIK, cyclin H subunit	K15188	7e-170	vvi:100265067	cyclin T	GO:0048731;GO:0044763;GO:0050794//regulation of cellular process	-	-
CL10444.Contig3_F0463-PN	2379	8	0.213	gi|359494525|ref|XP_002268838.2|	4e-170	PREDICTED: cyclin-T1-5-like isoform 1 [Vitis vinifera]	gi|356556988|ref|XM_003546753.1|	3e-92	PREDICTED: Glycine max cyclin-T1-5-like (LOC100791516), mRNA	sp|Q2RAC5|CCT13_ORYSJ	2e-157	Cyclin-T1-3 OS=Oryza sativa subsp. japonica GN=CYCT1-3 PE=3 SV=2	SPBC32F12.06	2e-35	COG5333	Cdk activating kinase (CAK)/RNA polymerase II transcription initiation/nucleotide excision repair factor TFIIH/TFIIK, cyclin H subunit	K15188	6e-170	vvi:100265067	cyclin T	GO:0048731;GO:0044763;GO:0050794//regulation of cellular process	-	-
CL10444.Contig4_F0463-PN	4537	1	0.014	gi|359494525|ref|XP_002268838.2|	2e-37	PREDICTED: cyclin-T1-5-like isoform 1 [Vitis vinifera]	gi|297613182|ref|NM_001073313.2|	9e-82	Oryza sativa Japonica Group Os12g0485400 (Os12g0485400) mRNA, complete cds	sp|Q2RAC5|CCT13_ORYSJ	5e-111	Cyclin-T1-3 OS=Oryza sativa subsp. japonica GN=CYCT1-3 PE=3 SV=2	SPBC32F12.06	4e-21	COG5333	Cdk activating kinase (CAK)/RNA polymerase II transcription initiation/nucleotide excision repair factor TFIIH/TFIIK, cyclin H subunit	K15188	2e-122	vvi:100265067	cyclin T	GO:0009987//cellular process;GO:0044699	-	-
CL10444.Contig5_F0463-PN	1594	5	0.1987	gi|359494525|ref|XP_002268838.2|	1e-64	PREDICTED: cyclin-T1-5-like isoform 1 [Vitis vinifera]	gi|297613182|ref|NM_001073313.2|	3e-39	Oryza sativa Japonica Group Os12g0485400 (Os12g0485400) mRNA, complete cds	sp|Q2RAC5|CCT13_ORYSJ	2e-53	Cyclin-T1-3 OS=Oryza sativa subsp. japonica GN=CYCT1-3 PE=3 SV=2	--	--	--	--	K15188	3e-64	vvi:100265067	cyclin T	GO:0048731;GO:0044763;GO:0010467//gene expression;GO:0050896//response to stimulus;GO:0016070//RNA metabolic process;GO:0034645//cellular macromolecule biosynthetic process;GO:0050794//regulation of cellular process;GO:0044767;GO:0051704	-	-
CL10444.Contig6_F0463-PN	2309	111	3.0445	gi|359494525|ref|XP_002268838.2|	7e-170	PREDICTED: cyclin-T1-5-like isoform 1 [Vitis vinifera]	gi|356556988|ref|XM_003546753.1|	3e-92	PREDICTED: Glycine max cyclin-T1-5-like (LOC100791516), mRNA	sp|Q2RAC5|CCT13_ORYSJ	1e-157	Cyclin-T1-3 OS=Oryza sativa subsp. japonica GN=CYCT1-3 PE=3 SV=2	SPBC32F12.06	2e-35	COG5333	Cdk activating kinase (CAK)/RNA polymerase II transcription initiation/nucleotide excision repair factor TFIIH/TFIIK, cyclin H subunit	K15188	1e-169	vvi:100265067	cyclin T	GO:0048731;GO:0044763;GO:0050794//regulation of cellular process	-	-
CL10444.Contig7_F0463-PN	2642	0	0	gi|359494525|ref|XP_002268838.2|	8e-173	PREDICTED: cyclin-T1-5-like isoform 1 [Vitis vinifera]	gi|297613182|ref|NM_001073313.2|	1e-116	Oryza sativa Japonica Group Os12g0485400 (Os12g0485400) mRNA, complete cds	sp|Q2RAC5|CCT13_ORYSJ	5e-157	Cyclin-T1-3 OS=Oryza sativa subsp. japonica GN=CYCT1-3 PE=3 SV=2	SPBC32F12.06	5e-36	COG5333	Cdk activating kinase (CAK)/RNA polymerase II transcription initiation/nucleotide excision repair factor TFIIH/TFIIK, cyclin H subunit	K15188	1e-172	vvi:100265067	cyclin T	GO:0048731;GO:0044763;GO:0050794//regulation of cellular process	-	-
CL10444.Contig8_F0463-PN	4263	2	0.0297	gi|359494525|ref|XP_002268838.2|	2e-37	PREDICTED: cyclin-T1-5-like isoform 1 [Vitis vinifera]	gi|297613182|ref|NM_001073313.2|	8e-82	Oryza sativa Japonica Group Os12g0485400 (Os12g0485400) mRNA, complete cds	sp|Q2RAC5|CCT13_ORYSJ	4e-111	Cyclin-T1-3 OS=Oryza sativa subsp. japonica GN=CYCT1-3 PE=3 SV=2	SPBC32F12.06	3e-21	COG5333	Cdk activating kinase (CAK)/RNA polymerase II transcription initiation/nucleotide excision repair factor TFIIH/TFIIK, cyclin H subunit	K15188	1e-122	vvi:100265067	cyclin T	GO:0009987//cellular process;GO:0044699	-	-
CL10444.Contig9_F0463-PN	2583	8	0.1961	gi|359494525|ref|XP_002268838.2|	8e-170	PREDICTED: cyclin-T1-5-like isoform 1 [Vitis vinifera]	gi|356556988|ref|XM_003546753.1|	4e-92	PREDICTED: Glycine max cyclin-T1-5-like (LOC100791516), mRNA	sp|Q2RAC5|CCT13_ORYSJ	1e-157	Cyclin-T1-3 OS=Oryza sativa subsp. japonica GN=CYCT1-3 PE=3 SV=2	SPBC32F12.06	2e-35	COG5333	Cdk activating kinase (CAK)/RNA polymerase II transcription initiation/nucleotide excision repair factor TFIIH/TFIIK, cyclin H subunit	K15188	1e-169	vvi:100265067	cyclin T	GO:0048731;GO:0044763;GO:0050794//regulation of cellular process	-	-
CL10445.Contig2_F0463-PN	1221	1707	88.5393	gi|255546017|ref|XP_002514068.1|	8e-105	Charged multivesicular body protein 2a, putative [Ricinus communis] >gi|223546524|gb|EEF48022.1| Charged multivesicular body protein 2a, putative [Ricinus communis]	gi|359484446|ref|XM_002280017.2|	1e-77	PREDICTED: Vitis vinifera vacuolar protein sorting-associated protein 2 homolog 1-like (LOC100255989), mRNA	sp|Q9SKI2|VPS2A_ARATH	4e-103	Vacuolar protein sorting-associated protein 2 homolog 1 OS=Arabidopsis thaliana GN=VPS2.1 PE=1 SV=2	YKL002w	3e-49	COG5491	Conserved protein implicated in secretion	K12191	6e-106	rcu:RCOM_1045990	charged multivesicular body protein 2A	GO:0006944//cellular membrane fusion;GO:0009644//response to high light intensity;GO:0048193//Golgi vesicle transport;GO:0010200//response to chitin;GO:0042542//response to hydrogen peroxide;GO:0015031//protein transport	GO:0005515//protein binding	GO:0005771//multivesicular body;GO:0000815//ESCRT III complex
CL10450.Contig1_F0463-PN	722	77	6.7542	gi|255551689|ref|XP_002516890.1|	5e-50	Spo0B-associated GTP-binding protein, putative [Ricinus communis] >gi|223543978|gb|EEF45504.1| Spo0B-associated GTP-binding protein, putative [Ricinus communis]	gi|356549084|ref|XM_003542880.1|	1e-18	PREDICTED: Glycine max GTPase obg-like, transcript variant 2 (LOC100785663), mRNA	--	--	--	BS_obg	7e-23	COG0536	Predicted GTPase	K03979	1e-34	pop:POPTR_880063	GTP-binding protein	GO:0009793//embryo development ending in seed dormancy;GO:0009658//chloroplast organization;GO:0009416//response to light stimulus;GO:0006364//rRNA processing;GO:0010027//thylakoid membrane organization	GO:0000166//nucleotide binding;GO:0043167//ion binding;GO:0003924//GTPase activity	GO:0009706//chloroplast inner membrane;GO:0009570//chloroplast stroma
CL10451.Contig2_F0463-PN	1991	481	15.3	gi|297736605|emb|CBI25476.3|	0	unnamed protein product [Vitis vinifera]	gi|225448436|ref|XM_002271203.1|	3e-24	PREDICTED: Vitis vinifera NF-X1-type zinc finger protein NFXL2-like (LOC100260296), mRNA	sp|Q9FFK8|NFXL2_ARATH	0	NF-X1-type zinc finger protein NFXL2 OS=Arabidopsis thaliana GN=NFXL2 PE=1 SV=2	--	--	--	--	K15683	0	vvi:100260296	NF-X1-type zinc finger protein NFXL1	GO:0042335//cuticle development;GO:0009651//response to salt stress;GO:0009908//flower development;GO:0007623//circadian rhythm;GO:2000037//regulation of stomatal complex patterning;GO:0045892//negative regulation of transcription, DNA-dependent;GO:0045893//positive regulation of transcription, DNA-dependent;GO:0010310//regulation of hydrogen peroxide metabolic process	GO:0000987//core promoter proximal region sequence-specific DNA binding;GO:0046872//metal ion binding;GO:0003700//sequence-specific DNA binding transcription factor activity	GO:0009536//plastid;GO:0005634//nucleus
CL10453.Contig1_F0463-PN	1409	32	1.4383	gi|255550733|ref|XP_002516415.1|	8e-16	conserved hypothetical protein [Ricinus communis] >gi|223544450|gb|EEF45970.1| conserved hypothetical protein [Ricinus communis]	gi|334186548|ref|NM_117602.9|	5e-13	Arabidopsis thaliana phosphorylcholine cytidylyltransferase2 (CCT2) mRNA, complete cds	sp|P13983|EXTN_TOBAC	2e-14	Extensin OS=Nicotiana tabacum GN=HRGPNT3 PE=2 SV=1	YDL140c	1e-07	COG0086	DNA-directed RNA polymerase, beta' subunit/160 kD subunit	K00968	6e-13	osa:4349510	choline-phosphate cytidylyltransferase [EC:2.7.7.15]	GO:0006656//phosphatidylcholine biosynthetic process	GO:0004105//choline-phosphate cytidylyltransferase activity	GO:0005634//nucleus
CL10453.Contig2_F0463-PN	1306	31	1.5033	gi|255550733|ref|XP_002516415.1|	7e-16	conserved hypothetical protein [Ricinus communis] >gi|223544450|gb|EEF45970.1| conserved hypothetical protein [Ricinus communis]	gi|334186548|ref|NM_117602.9|	4e-13	Arabidopsis thaliana phosphorylcholine cytidylyltransferase2 (CCT2) mRNA, complete cds	sp|P13983|EXTN_TOBAC	2e-14	Extensin OS=Nicotiana tabacum GN=HRGPNT3 PE=2 SV=1	YDL140c	4e-08	COG0086	DNA-directed RNA polymerase, beta' subunit/160 kD subunit	K00968	5e-13	osa:4349510	choline-phosphate cytidylyltransferase [EC:2.7.7.15]	GO:0006656//phosphatidylcholine biosynthetic process	GO:0004105//choline-phosphate cytidylyltransferase activity	GO:0005634//nucleus
CL10454.Contig1_F0463-PN	564	9	1.0106	gi|449469525|ref|XP_004152470.1|	5e-19	PREDICTED: probable 26S proteasome complex subunit sem1-1-like [Cucumis sativus]	gi|223946414|gb|BT062594.1|	3e-21	Zea mays full-length cDNA clone ZM_BFb0319M19 mRNA, complete cds	sp|Q9XIR8|SEM11_ARATH	7e-19	Probable 26S proteasome complex subunit sem1-1 OS=Arabidopsis thaliana GN=At1g64750 PE=1 SV=1	--	--	--	--	K10881	5e-20	zma:100285717	26 proteasome complex subunit DSS1	-	-	GO:0000502//proteasome complex
CL10454.Contig2_F0463-PN	612	11	1.1383	gi|449469525|ref|XP_004152470.1|	4e-25	PREDICTED: probable 26S proteasome complex subunit sem1-1-like [Cucumis sativus]	gi|223946414|gb|BT062594.1|	3e-21	Zea mays full-length cDNA clone ZM_BFb0319M19 mRNA, complete cds	sp|Q9XIR8|SEM11_ARATH	6e-22	Probable 26S proteasome complex subunit sem1-1 OS=Arabidopsis thaliana GN=At1g64750 PE=1 SV=1	--	--	--	--	K10881	6e-25	gmx:100306674	26 proteasome complex subunit DSS1	-	-	-
CL10454.Contig3_F0463-PN	556	10	1.1391	gi|449469525|ref|XP_004152470.1|	5e-19	PREDICTED: probable 26S proteasome complex subunit sem1-1-like [Cucumis sativus]	gi|223946414|gb|BT062594.1|	3e-21	Zea mays full-length cDNA clone ZM_BFb0319M19 mRNA, complete cds	sp|Q9XIR8|SEM11_ARATH	7e-19	Probable 26S proteasome complex subunit sem1-1 OS=Arabidopsis thaliana GN=At1g64750 PE=1 SV=1	--	--	--	--	K10881	4e-20	zma:100285717	26 proteasome complex subunit DSS1	-	-	GO:0000502//proteasome complex
CL10454.Contig4_F0463-PN	560	26	2.9404	gi|449469525|ref|XP_004152470.1|	3e-25	PREDICTED: probable 26S proteasome complex subunit sem1-1-like [Cucumis sativus]	gi|223946414|gb|BT062594.1|	3e-21	Zea mays full-length cDNA clone ZM_BFb0319M19 mRNA, complete cds	sp|Q9XIR8|SEM11_ARATH	5e-22	Probable 26S proteasome complex subunit sem1-1 OS=Arabidopsis thaliana GN=At1g64750 PE=1 SV=1	--	--	--	--	K10881	5e-25	gmx:100306674	26 proteasome complex subunit DSS1	-	-	-
CL10454.Contig5_F0463-PN	518	43	5.2572	gi|449469525|ref|XP_004152470.1|	2e-25	PREDICTED: probable 26S proteasome complex subunit sem1-1-like [Cucumis sativus]	gi|223946414|gb|BT062594.1|	3e-21	Zea mays full-length cDNA clone ZM_BFb0319M19 mRNA, complete cds	sp|Q9XIR8|SEM11_ARATH	5e-22	Probable 26S proteasome complex subunit sem1-1 OS=Arabidopsis thaliana GN=At1g64750 PE=1 SV=1	--	--	--	--	K10881	4e-25	gmx:100306674	26 proteasome complex subunit DSS1	-	-	-
CL10457.Contig1_F0463-PN	1061	90	5.3721	gi|359489471|ref|XP_002267504.2|	1e-25	PREDICTED: uncharacterized protein LOC100257521 [Vitis vinifera] >gi|296089004|emb|CBI38707.3| unnamed protein product [Vitis vinifera]	--	--	--	--	--	--	--	--	--	--	--	--	--	--	-	-	-
CL10457.Contig3_F0463-PN	851	94	6.9955	gi|462417521|gb|EMJ22258.1|	3e-24	hypothetical protein PRUPE_ppa016222mg [Prunus persica]	--	--	--	--	--	--	--	--	--	--	--	--	--	--	-	-	-
CL10458.Contig2_F0463-PN	1922	318	10.4783	gi|281485184|gb|ADA70358.1|	1e-102	mitotic cyclin B1 [Persea americana]	gi|357493824|ref|XM_003617153.1|	2e-10	Medicago truncatula Cyclin (MTR_5g088980) mRNA, complete cds	sp|P34800|CCN1_ANTMA	7e-87	G2/mitotic-specific cyclin-1 OS=Antirrhinum majus PE=2 SV=1	SPBC582.03	5e-38	COG5024	Cyclin	K05868	7e-101	vvi:100261859	cyclin B	GO:0000079//regulation of cyclin-dependent protein serine/threonine kinase activity;GO:0051301//cell division	GO:0019901//protein kinase binding	GO:0005634//nucleus
CL10459.Contig1_F0463-PN	2241	1357	38.3492	gi|225447596|ref|XP_002272334.1|	0	PREDICTED: scarecrow-like transcription factor PAT1-like [Vitis vinifera]	gi|225447595|ref|XM_002272298.1|	5e-17	PREDICTED: Vitis vinifera scarecrow-like transcription factor PAT1-like (LOC100261403), mRNA	sp|Q8GVE1|CIGR2_ORYSJ	3e-177	Chitin-inducible gibberellin-responsive protein 2 OS=Oryza sativa subsp. japonica GN=CIGR2 PE=2 SV=1	--	--	--	--	K14494	6e-64	pop:POPTR_645273	DELLA protein	GO:0050896//response to stimulus;GO:0006355//regulation of transcription, DNA-dependent;GO:0044699	-	-
CL1046.Contig1_F0463-PN	1691	4343	162.654	gi|225441813|ref|XP_002283881.1|	3e-106	PREDICTED: 4,5-DOPA dioxygenase extradiol-like protein [Vitis vinifera] >gi|147811122|emb|CAN61349.1| hypothetical protein VITISV_021798 [Vitis vinifera] >gi|297739669|emb|CBI29851.3| unnamed protein product [Vitis vinifera]	gi|391415282|gb|BT065347.2|	2e-18	Zea mays full-length cDNA clone ZM_BFb0110K02 mRNA, complete cds	sp|Q949R4|DIOXL_ARATH	4e-99	4,5-DOPA dioxygenase extradiol-like protein OS=Arabidopsis thaliana GN=At4g15093 PE=2 SV=1	PA2839	2e-48	COG3384	Uncharacterized conserved protein	K15777	3e-107	vvi:100262346	4,5-DOPA dioxygenase extradiol [EC:1.13.11.-]	GO:0006725//cellular aromatic compound metabolic process;GO:0055114//oxidation-reduction process	GO:0008198//ferrous iron binding;GO:0016702//oxidoreductase activity, acting on single donors with incorporation of molecular oxygen, incorporation of two atoms of oxygen;GO:0008270//zinc ion binding	-
CL10464.Contig2_F0463-PN	1163	2844	154.87	gi|225459918|ref|XP_002264295.1|	1e-141	PREDICTED: chlorophyll a-b binding protein CP26, chloroplastic [Vitis vinifera] >gi|147770824|emb|CAN76428.1| hypothetical protein VITISV_023565 [Vitis vinifera] >gi|297734735|emb|CBI16969.3| unnamed protein product [Vitis vinifera]	gi|349713272|emb|FQ391440.1|	7e-58	Vitis vinifera clone SS0AP1YN13	sp|Q9XF89|CB5_ARATH	5e-134	Chlorophyll a-b binding protein CP26, chloroplastic OS=Arabidopsis thaliana GN=LHCB5 PE=2 SV=1	--	--	--	--	K08916	8e-143	vvi:100246457	light-harvesting complex II chlorophyll a/b binding protein 5	GO:0009744//response to sucrose stimulus;GO:0010114//response to red light;GO:0010196//nonphotochemical quenching;GO:0006364//rRNA processing;GO:0009637//response to blue light;GO:0010155//regulation of proton transport;GO:0010218//response to far red light;GO:0009765//photosynthesis, light harvesting;GO:0009644//response to high light intensity;GO:0019344//cysteine biosynthetic process	GO:0016168//chlorophyll binding;GO:0046872//metal ion binding	GO:0009517//PSII associated light-harvesting complex II;GO:0009783//photosystem II antenna complex;GO:0009533//chloroplast stromal thylakoid;GO:0010287//plastoglobule
CL10466.Contig2_F0463-PN	637	40	3.9768	--	--	--	--	--	--	--	--	--	--	--	--	--	--	--	--	--	-	-	-
CL10467.Contig1_F0463-PN	876	52	3.7594	--	--	--	--	--	--	--	--	--	--	--	--	--	--	--	--	--	-	-	-
CL10469.Contig1_F0463-PN	366	8	1.3843	--	--	--	--	--	--	--	--	--	--	--	--	--	--	--	--	--	-	-	-
CL10469.Contig3_F0463-PN	488	45	5.84	--	--	--	gi|115470754|ref|NM_001065511.1|	1e-07	Oryza sativa Japonica Group Os07g0167200 (Os07g0167200) mRNA, complete cds	--	--	--	--	--	--	--	--	--	--	--	-	-	-
CL10470.Contig1_F0463-PN	524	25	3.0215	--	--	--	--	--	--	--	--	--	--	--	--	--	--	--	--	--	-	-	-
CL10471.Contig1_F0463-PN	986	268	17.2138	gi|159478619|ref|XP_001697400.1|	4e-13	hydroxyproline-rich glycoprotein, stress-induced [Chlamydomonas reinhardtii] >gi|158274558|gb|EDP00340.1| hydroxyproline-rich glycoprotein, stress-induced [Chlamydomonas reinhardtii]	--	--	--	sp|Q9LV48|PERK1_ARATH	1e-12	Proline-rich receptor-like protein kinase PERK1 OS=Arabidopsis thaliana GN=PERK1 PE=1 SV=1	RSc2303	1e-07	COG4796	Type II secretory pathway, component HofQ	K01115	2e-12	vcn:VOLCADRAFT_99471	phospholipase D [EC:3.1.4.4]	-	-	-
CL10472.Contig1_F0463-PN	856	2507	185.481	gi|296086147|emb|CBI31588.3|	9e-64	unnamed protein product [Vitis vinifera]	gi|242383141|emb|FP097338.1|	5e-61	Phyllostachys edulis cDNA clone: bphyst005m07, full insert sequence	sp|Q9LEY9|NHP2_ARATH	4e-17	H/ACA ribonucleoprotein complex subunit 2-like protein OS=Arabidopsis thaliana GN=At5g08180 PE=1 SV=1	SPAC607.03c	4e-50	COG1358	Ribosomal protein HS6-type (S12/L30/L7a)	K12845	4e-64	vvi:100241010	U4/U6 small nuclear ribonucleoprotein SNU13	GO:0042254//ribosome biogenesis	GO:0003723//RNA binding	GO:0005730//nucleolus;GO:0005840//ribosome
CL10474.Contig2_F0463-PN	1181	93	4.9871	gi|462400099|gb|EMJ05767.1|	3e-94	hypothetical protein PRUPE_ppa003825mg [Prunus persica]	gi|460411986|ref|XM_004251337.1|	9e-08	PREDICTED: Solanum lycopersicum TGACG-sequence-specific DNA-binding protein TGA-2.1-like (LOC101245029), mRNA	sp|P43273|TGA2_ARATH	3e-71	Transcription factor TGA2 OS=Arabidopsis thaliana GN=TGA2 PE=1 SV=1	--	--	--	--	K14431	5e-94	gmx:100815176	transcription factor TGA	-	-	-
CL10476.Contig2_F0463-PN	1049	3078	185.828	gi|225469185|ref|XP_002275624.1|	9e-83	PREDICTED: oxygen-evolving enhancer protein 3-2, chloroplastic [Vitis vinifera]	gi|242384223|emb|FP092867.1|	8e-42	Phyllostachys edulis cDNA clone: bphylf028g06, full insert sequence	sp|Q41048|PSBQ1_MAIZE	2e-75	Oxygen-evolving enhancer protein 3-1, chloroplastic OS=Zea mays GN=PSBQ1 PE=2 SV=1	--	--	--	--	K08901	7e-84	vvi:100240959	photosystem II oxygen-evolving enhancer protein 3	GO:0010155//regulation of proton transport;GO:0010218//response to far red light;GO:0009744//response to sucrose stimulus;GO:0035304//regulation of protein dephosphorylation;GO:0010114//response to red light;GO:0010207//photosystem II assembly;GO:0009637//response to blue light;GO:0009644//response to high light intensity;GO:0009657//plastid organization;GO:0006364//rRNA processing	-	GO:0030095//chloroplast photosystem II;GO:0009570//chloroplast stroma;GO:0009654//oxygen evolving complex;GO:0009543//chloroplast thylakoid lumen
CL10478.Contig1_F0463-PN	2477	147	3.7585	gi|147792972|emb|CAN73101.1|	4e-103	hypothetical protein VITISV_042890 [Vitis vinifera]	gi|389620485|gb|JQ317139.1|	1e-27	Houttuynia cordata cytochrome c oxidase subunit 2 (cox2) gene, exons 1 through 3 and partial cds; mitochondrial	sp|P10978|POLX_TOBAC	9e-33	Retrovirus-related Pol polyprotein from transposon TNT 1-94 OS=Nicotiana tabacum PE=2 SV=1	--	--	--	--	K10760	2e-08	vvi:100247527	adenylate isopentenyltransferase (cytokinin synthase)	-	-	-
CL10480.Contig1_F0463-PN	585	469	50.7733	gi|297738940|emb|CBI28185.3|	1e-52	unnamed protein product [Vitis vinifera]	gi|330318476|gb|HM003239.1|	2e-50	Camellia sinensis clone U10BCDNA 1310	sp|Q9LEY9|NHP2_ARATH	1e-10	H/ACA ribonucleoprotein complex subunit 2-like protein OS=Arabidopsis thaliana GN=At5g08180 PE=1 SV=1	SPAC607.03c	5e-42	COG1358	Ribosomal protein HS6-type (S12/L30/L7a)	K12845	1e-53	vvi:100252442	U4/U6 small nuclear ribonucleoprotein SNU13	GO:0042254//ribosome biogenesis	GO:0003723//RNA binding	GO:0005730//nucleolus;GO:0005840//ribosome
CL10482.Contig2_F0463-PN	1537	591	24.3518	gi|225438936|ref|XP_002284127.1|	1e-117	PREDICTED: uncharacterized protein ycf36 [Vitis vinifera] >gi|147834799|emb|CAN75014.1| hypothetical protein VITISV_039949 [Vitis vinifera] >gi|296087349|emb|CBI33723.3| unnamed protein product [Vitis vinifera]	gi|359480581|ref|XM_002284091.2|	6e-62	PREDICTED: Vitis vinifera uncharacterized LOC100264675 (LOC100264675), mRNA	sp|P51273|YCF36_PORPU	1e-28	Uncharacterized protein ycf36 OS=Porphyra purpurea GN=ycf36 PE=3 SV=1	--	--	--	--	--	--	--	--	-	-	GO:0016020//membrane;GO:0005739//mitochondrion;GO:0009507//chloroplast
CL10485.Contig2_F0463-PN	351	89	16.0584	--	--	--	--	--	--	--	--	--	--	--	--	--	--	--	--	--	-	-	-
CL10485.Contig3_F0463-PN	2035	100	3.1121	gi|470113324|ref|XP_004292874.1|	0	PREDICTED: probable cyclic nucleotide-gated ion channel 14-like [Fragaria vesca subsp. vesca]	gi|470113323|ref|XM_004292826.1|	4e-39	PREDICTED: Fragaria vesca subsp. vesca probable cyclic nucleotide-gated ion channel 14-like (LOC101311357), mRNA	sp|Q8L7Z0|CNG17_ARATH	0	Probable cyclic nucleotide-gated ion channel 17 OS=Arabidopsis thaliana GN=CNGC17 PE=2 SV=1	--	--	--	--	K05391	0	vvi:100267557	cyclic nucleotide gated channel, other eukaryote	GO:0055085//transmembrane transport;GO:0006813//potassium ion transport	GO:0005249//voltage-gated potassium channel activity	GO:0016021//integral to membrane
CL10485.Contig4_F0463-PN	2769	39	0.892	gi|147855614|emb|CAN83465.1|	0	hypothetical protein VITISV_038667 [Vitis vinifera]	gi|359484956|ref|XM_002264380.2|	1e-39	PREDICTED: Vitis vinifera probable cyclic nucleotide-gated ion channel 17-like (LOC100250129), mRNA	sp|Q8L7Z0|CNG17_ARATH	0	Probable cyclic nucleotide-gated ion channel 17 OS=Arabidopsis thaliana GN=CNGC17 PE=2 SV=1	--	--	--	--	K05391	0	vvi:100267557	cyclic nucleotide gated channel, other eukaryote	GO:0055085//transmembrane transport;GO:0006813//potassium ion transport	GO:0005249//voltage-gated potassium channel activity	GO:0016021//integral to membrane
CL10485.Contig5_F0463-PN	2670	9	0.2135	gi|147855614|emb|CAN83465.1|	0	hypothetical protein VITISV_038667 [Vitis vinifera]	gi|359484956|ref|XM_002264380.2|	1e-39	PREDICTED: Vitis vinifera probable cyclic nucleotide-gated ion channel 17-like (LOC100250129), mRNA	sp|Q8L7Z0|CNG17_ARATH	0	Probable cyclic nucleotide-gated ion channel 17 OS=Arabidopsis thaliana GN=CNGC17 PE=2 SV=1	--	--	--	--	K05391	0	vvi:100267557	cyclic nucleotide gated channel, other eukaryote	GO:0055085//transmembrane transport;GO:0006813//potassium ion transport	GO:0005249//voltage-gated potassium channel activity	GO:0016021//integral to membrane
CL10485.Contig6_F0463-PN	1936	10	0.3271	gi|470113324|ref|XP_004292874.1|	0	PREDICTED: probable cyclic nucleotide-gated ion channel 14-like [Fragaria vesca subsp. vesca]	gi|470113323|ref|XM_004292826.1|	4e-39	PREDICTED: Fragaria vesca subsp. vesca probable cyclic nucleotide-gated ion channel 14-like (LOC101311357), mRNA	sp|Q8L7Z0|CNG17_ARATH	0	Probable cyclic nucleotide-gated ion channel 17 OS=Arabidopsis thaliana GN=CNGC17 PE=2 SV=1	--	--	--	--	K05391	0	vvi:100267557	cyclic nucleotide gated channel, other eukaryote	GO:0055085//transmembrane transport;GO:0006813//potassium ion transport	GO:0005249//voltage-gated potassium channel activity	GO:0016021//integral to membrane
CL10486.Contig2_F0463-PN	599	101	10.6786	gi|462404651|gb|EMJ10115.1|	5e-65	hypothetical protein PRUPE_ppa1027134mg [Prunus persica]	gi|226510420|ref|NM_001158513.1|	2e-25	Zea mays ACR8 (LOC100285622), mRNA >gi|195651512|gb|EU973106.1| Zea mays clone 393414 ACR8 mRNA, complete cds	--	--	--	SMc01124	2e-08	COG2844	UTP:GlnB (protein PII) uridylyltransferase	--	--	--	--	GO:0009737//response to abscisic acid stimulus;GO:0008152//metabolic process	GO:0016597//amino acid binding	-
CL10487.Contig2_F0463-PN	1512	202	8.4609	gi|224121586|ref|XP_002330737.1|	6e-132	predicted protein [Populus trichocarpa] >gi|222872513|gb|EEF09644.1| predicted protein [Populus trichocarpa]	gi|356549672|ref|XM_003543168.1|	1e-32	PREDICTED: Glycine max probable beta-1,3-galactosyltransferase 13-like (LOC100806694), mRNA	sp|Q8L7M1|B3GTE_ARATH	1e-127	Probable beta-1,3-galactosyltransferase 14 OS=Arabidopsis thaliana GN=B3GALT14 PE=2 SV=1	--	--	--	--	K14413	2e-15	vvi:100242374	beta-1,3-galactosyltransferase [EC:2.4.1.-]	GO:0006486//protein glycosylation	GO:0008378//galactosyltransferase activity	GO:0005794//Golgi apparatus;GO:0016021//integral to membrane
CL10488.Contig1_F0463-PN	1162	61	3.3246	gi|242074600|ref|XP_002447236.1|	7e-26	hypothetical protein SORBIDRAFT_06g031060 [Sorghum bicolor] >gi|241938419|gb|EES11564.1| hypothetical protein SORBIDRAFT_06g031060 [Sorghum bicolor]	--	--	--	sp|Q9C5K8|TIF3B_ARATH	2e-16	Protein TIFY 3B OS=Arabidopsis thaliana GN=TIFY3B PE=1 SV=1	--	--	--	--	K13464	5e-27	sbi:SORBI_06g031060	jasmonate ZIM domain-containing protein	-	-	-
CL10488.Contig3_F0463-PN	1204	533	28.0362	gi|242074600|ref|XP_002447236.1|	6e-27	hypothetical protein SORBIDRAFT_06g031060 [Sorghum bicolor] >gi|241938419|gb|EES11564.1| hypothetical protein SORBIDRAFT_06g031060 [Sorghum bicolor]	--	--	--	sp|Q9C5K8|TIF3B_ARATH	3e-16	Protein TIFY 3B OS=Arabidopsis thaliana GN=TIFY3B PE=1 SV=1	--	--	--	--	K13464	5e-28	sbi:SORBI_06g031060	jasmonate ZIM domain-containing protein	-	-	-
CL10488.Contig4_F0463-PN	1247	24	1.2189	gi|242074600|ref|XP_002447236.1|	1e-26	hypothetical protein SORBIDRAFT_06g031060 [Sorghum bicolor] >gi|241938419|gb|EES11564.1| hypothetical protein SORBIDRAFT_06g031060 [Sorghum bicolor]	--	--	--	sp|Q9C5K8|TIF3B_ARATH	2e-16	Protein TIFY 3B OS=Arabidopsis thaliana GN=TIFY3B PE=1 SV=1	--	--	--	--	K13464	1e-27	sbi:SORBI_06g031060	jasmonate ZIM domain-containing protein	-	-	-
CL10489.Contig1_F0463-PN	5533	1467	16.7914	gi|359476736|ref|XP_002269759.2|	0	PREDICTED: histone-lysine N-methyltransferase SUVR5-like [Vitis vinifera]	gi|270139045|gb|BT105997.1|	5e-19	Picea glauca clone GQ02901_B17 mRNA sequence	sp|O64827|SUVR5_ARATH	0	Histone-lysine N-methyltransferase SUVR5 OS=Arabidopsis thaliana GN=SUVR5 PE=1 SV=3	SPBC428.08c	3e-32	COG2940	Proteins containing SET domain	K11420	1e-34	bdi:100843697	euchromatic histone-lysine N-methyltransferase [EC:2.1.1.43]	GO:0006342//chromatin silencing;GO:1900109//regulation of histone H3-K9 dimethylation	GO:0043565//sequence-specific DNA binding;GO:0016740//transferase activity	GO:0005622//intracellular
CL1049.Contig2_F0463-PN	337	21	3.9465	--	--	--	--	--	--	--	--	--	--	--	--	--	--	--	--	--	-	-	-
CL10491.Contig2_F0463-PN	512	6	0.7422	gi|462417125|gb|EMJ21862.1|	4e-19	hypothetical protein PRUPE_ppa004462mg [Prunus persica]	gi|359486661|ref|XM_002264683.2|	2e-07	PREDICTED: Vitis vinifera acyl-CoA-binding domain-containing protein 4-like (LOC100253103), mRNA	sp|Q9MA55|ACBP4_ARATH	4e-13	Acyl-CoA-binding domain-containing protein 4 OS=Arabidopsis thaliana GN=ACBP4 PE=1 SV=1	--	--	--	--	--	--	--	--	-	-	GO:0005829//cytosol;GO:0005634//nucleus
CL10491.Contig3_F0463-PN	1855	486	16.5924	gi|225448900|ref|XP_002264719.1|	1e-157	PREDICTED: acyl-CoA-binding domain-containing protein 4 [Vitis vinifera] >gi|296085942|emb|CBI31383.3| unnamed protein product [Vitis vinifera]	gi|359486661|ref|XM_002264683.2|	7e-25	PREDICTED: Vitis vinifera acyl-CoA-binding domain-containing protein 4-like (LOC100253103), mRNA	sp|Q9MA55|ACBP4_ARATH	6e-128	Acyl-CoA-binding domain-containing protein 4 OS=Arabidopsis thaliana GN=ACBP4 PE=1 SV=1	--	--	--	--	K15450	5e-16	bdi:100836909	tRNA wybutosine-synthesizing protein 3 [EC:2.1.1.-]	GO:0006869//lipid transport	-	GO:0005829//cytosol;GO:0005634//nucleus
CL10493.Contig2_F0463-PN	344	352	64.8041	--	--	--	--	--	--	--	--	--	--	--	--	--	--	--	--	--	-	-	-
CL10494.Contig2_F0463-PN	894	722	51.1467	gi|255539463|ref|XP_002510796.1|	1e-61	Remorin, putative [Ricinus communis] >gi|223549911|gb|EEF51398.1| Remorin, putative [Ricinus communis]	gi|359489774|ref|XM_002270878.2|	5e-15	PREDICTED: Vitis vinifera uncharacterized LOC100241460, transcript variant 1 (LOC100241460), mRNA	sp|P93788|REMO_SOLTU	1e-55	Remorin OS=Solanum tuberosum PE=1 SV=1	PM0968	2e-06	COG3064	Membrane protein involved in colicin uptake	K08818	5e-11	vvi:100246062	cell division cycle 2-like [EC:2.7.11.22]	-	-	GO:0005886//plasma membrane;GO:0005773//vacuole
CL10495.Contig2_F0463-PN	1435	17	0.7503	gi|255539605|ref|XP_002510867.1|	3e-29	hypothetical protein RCOM_1497860 [Ricinus communis] >gi|223549982|gb|EEF51469.1| hypothetical protein RCOM_1497860 [Ricinus communis]	--	--	--	--	--	--	--	--	--	--	--	--	--	--	-	-	-
CL10495.Contig3_F0463-PN	2166	405	11.8417	gi|255539605|ref|XP_002510867.1|	4e-25	hypothetical protein RCOM_1497860 [Ricinus communis] >gi|223549982|gb|EEF51469.1| hypothetical protein RCOM_1497860 [Ricinus communis]	--	--	--	--	--	--	--	--	--	--	--	--	--	--	-	-	-
CL10496.Contig2_F0463-PN	4051	1437	22.4653	gi|356543766|ref|XP_003540331.1|	0	PREDICTED: G-type lectin S-receptor-like serine/threonine-protein kinase At2g19130-like [Glycine max]	gi|115441536|ref|NM_001051583.1|	5e-43	Oryza sativa Japonica Group Os01g0889900 (Os01g0889900) mRNA, complete cds	sp|O64477|Y2913_ARATH	0	G-type lectin S-receptor-like serine/threonine-protein kinase At2g19130 OS=Arabidopsis thaliana GN=At2g19130 PE=2 SV=1	MA0008	6e-33	COG1916	Uncharacterized homolog of PrgY (pheromone shutdown protein)	K13417	2e-53	ath:AT2G13790	somatic embryogenesis receptor kinase 4 [EC:2.7.10.1 2.7.11.1]	GO:0009987//cellular process	GO:0005488//binding;GO:0004672//protein kinase activity	-
CL10498.Contig1_F0463-PN	1181	196	10.5105	--	--	--	--	--	--	--	--	--	--	--	--	--	--	--	--	--	-	-	-
CL105.Contig1_F0463-PN	2507	61	1.541	gi|225454140|ref|XP_002270529.1|	3e-41	PREDICTED: myb-related protein 306 isoform 1 [Vitis vinifera] >gi|297745245|emb|CBI40325.3| unnamed protein product [Vitis vinifera]	gi|460268830|gb|GABL01005504.1|	1e-14	TSA: Camelina sativa comp15618_c0_seq1 transcribed RNA sequence	sp|Q7XBH4|MYB4_ORYSJ	6e-38	Myb-related protein Myb4 OS=Oryza sativa subsp. japonica GN=MYB4 PE=2 SV=2	ECU11g1690	9e-13	COG5147	Myb superfamily proteins, including transcription factors and mRNA splicing factors	K09422	1e-51	vvi:100246583	myb proto-oncogene protein, plant	GO:0009753//response to jasmonic acid stimulus;GO:0009751//response to salicylic acid stimulus;GO:0009909//regulation of flower development;GO:0048443//stamen development	GO:0003677//DNA binding;GO:0003682//chromatin binding	-
CL105.Contig2_F0463-PN	2157	33	0.9689	gi|225454140|ref|XP_002270529.1|	5e-100	PREDICTED: myb-related protein 306 isoform 1 [Vitis vinifera] >gi|297745245|emb|CBI40325.3| unnamed protein product [Vitis vinifera]	gi|460268830|gb|GABL01005504.1|	1e-14	TSA: Camelina sativa comp15618_c0_seq1 transcribed RNA sequence	sp|Q8GWP0|MYB39_ARATH	1e-56	Transcription factor MYB39 OS=Arabidopsis thaliana GN=MYB39 PE=2 SV=1	ECU11g1690	5e-25	COG5147	Myb superfamily proteins, including transcription factors and mRNA splicing factors	K09422	4e-101	vvi:100246583	myb proto-oncogene protein, plant	GO:0009753//response to jasmonic acid stimulus;GO:0006355//regulation of transcription, DNA-dependent;GO:0009751//response to salicylic acid stimulus;GO:0009909//regulation of flower development;GO:0048443//stamen development	GO:0003677//DNA binding;GO:0003700//sequence-specific DNA binding transcription factor activity	GO:0005634//nucleus
CL1050.Contig10_F0463-PN	3761	1	0.0168	gi|255576509|ref|XP_002529146.1|	1e-45	Protein PNS1, putative [Ricinus communis] >gi|223531425|gb|EEF33259.1| Protein PNS1, putative [Ricinus communis]	gi|225423918|ref|XM_002281975.1|	1e-34	PREDICTED: Vitis vinifera CTL-like protein DDB_G0274487 (LOC100254337), mRNA	--	--	--	--	--	--	--	K15377	9e-09	cre:CHLREDRAFT_189789	solute carrier family 44 (choline transporter-like protein), member 2/4/5	-	-	GO:0016021//integral to membrane;GO:0009507//chloroplast;GO:0005886//plasma membrane
CL1050.Contig11_F0463-PN	2718	0	0	gi|255576509|ref|XP_002529146.1|	1e-45	Protein PNS1, putative [Ricinus communis] >gi|223531425|gb|EEF33259.1| Protein PNS1, putative [Ricinus communis]	gi|225423918|ref|XM_002281975.1|	7e-35	PREDICTED: Vitis vinifera CTL-like protein DDB_G0274487 (LOC100254337), mRNA	--	--	--	--	--	--	--	K15377	5e-06	cre:CHLREDRAFT_189789	solute carrier family 44 (choline transporter-like protein), member 2/4/5	-	-	GO:0016021//integral to membrane;GO:0009507//chloroplast;GO:0005886//plasma membrane
CL1050.Contig12_F0463-PN	3185	2	0.0398	gi|225423919|ref|XP_002282011.1|	5e-56	PREDICTED: CTL-like protein DDB_G0274487 [Vitis vinifera] >gi|297737849|emb|CBI27050.3| unnamed protein product [Vitis vinifera]	gi|225423918|ref|XM_002281975.1|	9e-35	PREDICTED: Vitis vinifera CTL-like protein DDB_G0274487 (LOC100254337), mRNA	--	--	--	--	--	--	--	K15377	8e-09	cre:CHLREDRAFT_189789	solute carrier family 44 (choline transporter-like protein), member 2/4/5	-	-	GO:0016021//integral to membrane;GO:0009507//chloroplast;GO:0005886//plasma membrane
CL1050.Contig13_F0463-PN	3744	5	0.0846	gi|225423919|ref|XP_002282011.1|	0	PREDICTED: CTL-like protein DDB_G0274487 [Vitis vinifera] >gi|297737849|emb|CBI27050.3| unnamed protein product [Vitis vinifera]	gi|225423918|ref|XM_002281975.1|	1e-34	PREDICTED: Vitis vinifera CTL-like protein DDB_G0274487 (LOC100254337), mRNA	--	--	--	--	--	--	--	K15377	6e-14	cre:CHLREDRAFT_189789	solute carrier family 44 (choline transporter-like protein), member 2/4/5	-	-	GO:0016021//integral to membrane;GO:0009507//chloroplast;GO:0005886//plasma membrane
CL1050.Contig1_F0463-PN	4320	30	0.4398	gi|225423919|ref|XP_002282011.1|	1e-50	PREDICTED: CTL-like protein DDB_G0274487 [Vitis vinifera] >gi|297737849|emb|CBI27050.3| unnamed protein product [Vitis vinifera]	gi|225423918|ref|XM_002281975.1|	1e-34	PREDICTED: Vitis vinifera CTL-like protein DDB_G0274487 (LOC100254337), mRNA	--	--	--	--	--	--	--	K15377	6e-14	cre:CHLREDRAFT_189789	solute carrier family 44 (choline transporter-like protein), member 2/4/5	-	-	GO:0016021//integral to membrane;GO:0009507//chloroplast;GO:0005886//plasma membrane
CL1050.Contig2_F0463-PN	1108	14	0.8002	--	--	--	--	--	--	--	--	--	--	--	--	--	--	--	--	--	-	-	-
CL1050.Contig3_F0463-PN	2737	45	1.0413	gi|225423919|ref|XP_002282011.1|	0	PREDICTED: CTL-like protein DDB_G0274487 [Vitis vinifera] >gi|297737849|emb|CBI27050.3| unnamed protein product [Vitis vinifera]	gi|225423918|ref|XM_002281975.1|	7e-35	PREDICTED: Vitis vinifera CTL-like protein DDB_G0274487 (LOC100254337), mRNA	--	--	--	--	--	--	--	K15377	4e-14	cre:CHLREDRAFT_189789	solute carrier family 44 (choline transporter-like protein), member 2/4/5	-	-	GO:0016021//integral to membrane;GO:0009507//chloroplast;GO:0005886//plasma membrane
CL1050.Contig4_F0463-PN	3313	1	0.0191	gi|225423919|ref|XP_002282011.1|	7e-52	PREDICTED: CTL-like protein DDB_G0274487 [Vitis vinifera] >gi|297737849|emb|CBI27050.3| unnamed protein product [Vitis vinifera]	gi|225423918|ref|XM_002281975.1|	9e-35	PREDICTED: Vitis vinifera CTL-like protein DDB_G0274487 (LOC100254337), mRNA	--	--	--	--	--	--	--	K15377	5e-14	cre:CHLREDRAFT_189789	solute carrier family 44 (choline transporter-like protein), member 2/4/5	-	-	GO:0016021//integral to membrane;GO:0009507//chloroplast;GO:0005886//plasma membrane
CL1050.Contig5_F0463-PN	2142	0	0	gi|225423919|ref|XP_002282011.1|	3e-114	PREDICTED: CTL-like protein DDB_G0274487 [Vitis vinifera] >gi|297737849|emb|CBI27050.3| unnamed protein product [Vitis vinifera]	gi|225423918|ref|XM_002281975.1|	6e-35	PREDICTED: Vitis vinifera CTL-like protein DDB_G0274487 (LOC100254337), mRNA	--	--	--	--	--	--	--	K15377	4e-06	cre:CHLREDRAFT_189789	solute carrier family 44 (choline transporter-like protein), member 2/4/5	-	-	GO:0009507//chloroplast;GO:0005886//plasma membrane
CL1050.Contig6_F0463-PN	3725	0	0	gi|255576509|ref|XP_002529146.1|	3e-44	Protein PNS1, putative [Ricinus communis] >gi|223531425|gb|EEF33259.1| Protein PNS1, putative [Ricinus communis]	gi|225423918|ref|XM_002281975.1|	1e-34	PREDICTED: Vitis vinifera CTL-like protein DDB_G0274487 (LOC100254337), mRNA	--	--	--	--	--	--	--	K15377	7e-06	cre:CHLREDRAFT_189789	solute carrier family 44 (choline transporter-like protein), member 2/4/5	-	-	GO:0016021//integral to membrane;GO:0009507//chloroplast;GO:0005886//plasma membrane
CL1050.Contig7_F0463-PN	4768	1	0.0133	gi|255576509|ref|XP_002529146.1|	4e-44	Protein PNS1, putative [Ricinus communis] >gi|223531425|gb|EEF33259.1| Protein PNS1, putative [Ricinus communis]	gi|225423918|ref|XM_002281975.1|	1e-34	PREDICTED: Vitis vinifera CTL-like protein DDB_G0274487 (LOC100254337), mRNA	--	--	--	--	--	--	--	K15377	1e-08	cre:CHLREDRAFT_189789	solute carrier family 44 (choline transporter-like protein), member 2/4/5	-	-	GO:0016021//integral to membrane;GO:0009507//chloroplast;GO:0005886//plasma membrane
CL1050.Contig8_F0463-PN	4192	1	0.0151	gi|225423919|ref|XP_002282011.1|	7e-56	PREDICTED: CTL-like protein DDB_G0274487 [Vitis vinifera] >gi|297737849|emb|CBI27050.3| unnamed protein product [Vitis vinifera]	gi|225423918|ref|XM_002281975.1|	1e-34	PREDICTED: Vitis vinifera CTL-like protein DDB_G0274487 (LOC100254337), mRNA	--	--	--	--	--	--	--	K15377	1e-08	cre:CHLREDRAFT_189789	solute carrier family 44 (choline transporter-like protein), member 2/4/5	-	-	GO:0016021//integral to membrane;GO:0009507//chloroplast;GO:0005886//plasma membrane
CL1050.Contig9_F0463-PN	3149	0	0	gi|225423919|ref|XP_002282011.1|	5e-113	PREDICTED: CTL-like protein DDB_G0274487 [Vitis vinifera] >gi|297737849|emb|CBI27050.3| unnamed protein product [Vitis vinifera]	gi|225423918|ref|XM_002281975.1|	9e-35	PREDICTED: Vitis vinifera CTL-like protein DDB_G0274487 (LOC100254337), mRNA	--	--	--	--	--	--	--	K15377	6e-06	cre:CHLREDRAFT_189789	solute carrier family 44 (choline transporter-like protein), member 2/4/5	-	-	GO:0009507//chloroplast;GO:0005886//plasma membrane
CL10500.Contig1_F0463-PN	349	22	3.9922	--	--	--	--	--	--	--	--	--	--	--	--	--	--	--	--	--	-	-	-
CL10502.Contig2_F0463-PN	2151	294	8.6562	gi|225443409|ref|XP_002267486.1|	5e-129	PREDICTED: putative pentatricopeptide repeat-containing protein At1g16830 [Vitis vinifera] >gi|297735747|emb|CBI18434.3| unnamed protein product [Vitis vinifera]	--	--	--	sp|Q76C99|RF1_ORYSI	2e-44	Protein Rf1, mitochondrial OS=Oryza sativa subsp. indica GN=Rf1 PE=2 SV=1	--	--	--	--	K15336	2e-34	vvi:100259391	tRNA (cytosine38-C5)-methyltransferase [EC:2.1.1.204]	-	-	GO:0043231//intracellular membrane-bounded organelle;GO:0044444//cytoplasmic part
CL10503.Contig1_F0463-PN	728	42	3.6537	--	--	--	--	--	--	--	--	--	--	--	--	--	--	--	--	--	-	-	-
CL10504.Contig1_F0463-PN	1915	435	14.386	gi|255552428|ref|XP_002517258.1|	8e-145	phosphatidylinositol 4-kinase, putative [Ricinus communis] >gi|223543629|gb|EEF45158.1| phosphatidylinositol 4-kinase, putative [Ricinus communis]	gi|460408948|ref|XM_004249855.1|	1e-35	PREDICTED: Solanum lycopersicum phosphatidylinositol 4-kinase beta 1-like (LOC101248349), mRNA	sp|Q9FMJ0|P4KB1_ARATH	1e-128	Phosphatidylinositol 4-kinase beta 1 OS=Arabidopsis thaliana GN=PI4KBETA1 PE=1 SV=1	SPAC22E12.16c	5e-10	COG5032	Phosphatidylinositol kinase and protein kinases of the PI-3 kinase family	K00888	6e-146	rcu:RCOM_1461660	phosphatidylinositol 4-kinase [EC:2.7.1.67]	GO:0048768//root hair cell tip growth;GO:0048015//phosphatidylinositol-mediated signaling;GO:0006661//phosphatidylinositol biosynthetic process;GO:0009860//pollen tube growth;GO:0046854//phosphatidylinositol phosphorylation	GO:0017137//Rab GTPase binding;GO:0004430//1-phosphatidylinositol 4-kinase activity;GO:0043424//protein histidine kinase binding	GO:0005829//cytosol;GO:0030659//cytoplasmic vesicle membrane;GO:0035619//root hair tip;GO:0009507//chloroplast;GO:0005634//nucleus
CL10505.Contig2_F0463-PN	616	30	3.0843	gi|357479623|ref|XP_003610097.1|	9e-42	Protein VERNALIZATION INSENSITIVE [Medicago truncatula] >gi|355511152|gb|AES92294.1| Protein VERNALIZATION INSENSITIVE [Medicago truncatula]	--	--	--	sp|Q9FIE3|VIN3_ARATH	2e-24	Protein VERNALIZATION INSENSITIVE 3 OS=Arabidopsis thaliana GN=VIN3 PE=2 SV=2	--	--	--	--	--	--	--	--	GO:0048587//regulation of short-day photoperiodism, flowering;GO:0007155//cell adhesion;GO:0009793//embryo development ending in seed dormancy;GO:0045010//actin nucleation;GO:0016926//protein desumoylation;GO:0010090//trichome morphogenesis;GO:0050665//hydrogen peroxide biosynthetic process;GO:0048765//root hair cell differentiation;GO:0071555//cell wall organization	GO:0035064//methylated histone residue binding	GO:0009506//plasmodesma;GO:0031519//PcG protein complex
CL1051.Contig2_F0463-PN	1393	69	3.137	gi|359485221|ref|XP_003633237.1|	1e-14	PREDICTED: uncharacterized protein LOC100243665 isoform 5 [Vitis vinifera]	gi|326496081|dbj|AK359453.1|	2e-06	Hordeum vulgare subsp. vulgare mRNA for predicted protein, complete cds, clone: NIASHv1097E19	--	--	--	--	--	--	--	--	--	--	--	-	-	-
CL10510.Contig1_F0463-PN	619	25	2.5578	gi|115457076|ref|NP_001052138.1|	8e-46	Os04g0166600 [Oryza sativa Japonica Group] >gi|113563709|dbj|BAF14052.1| Os04g0166600 [Oryza sativa Japonica Group]	gi|116637271|emb|CT828428.1|	2e-31	Oryza sativa (indica cultivar-group) cDNA clone:OSIGCFA230G10, full insert sequence	--	--	--	--	--	--	--	--	--	--	--	-	-	-
CL10512.Contig1_F0463-PN	1484	1007	42.9748	gi|460379309|ref|XP_004235406.1|	4e-85	PREDICTED: DNA-binding protein RHL1-like [Solanum lycopersicum]	gi|470126986|ref|XM_004299413.1|	3e-20	PREDICTED: Fragaria vesca subsp. vesca DNA-binding protein RHL1-like (LOC101311374), mRNA	sp|O81242|RHL1_ARATH	2e-73	DNA-binding protein RHL1 OS=Arabidopsis thaliana GN=RHL1 PE=1 SV=1	--	--	--	--	--	--	--	--	GO:0006355//regulation of transcription, DNA-dependent;GO:0048522//positive regulation of cellular process;GO:0048766//root hair initiation;GO:0042023//DNA endoreduplication	GO:0003677//DNA binding;GO:0005515//protein binding	GO:0005730//nucleolus
CL10513.Contig1_F0463-PN	2748	143	3.2956	gi|359481171|ref|XP_002262626.2|	0	PREDICTED: importin-11-like [Vitis vinifera]	gi|356560947|ref|XR_137373.1|	9e-16	PREDICTED: Glycine max importin-11-like (LOC100798771), miscRNA	--	--	--	SPCC1322.06	9e-30	COG5657	CAS/CSE protein involved in chromosome segregation	--	--	--	--	GO:0000059//protein import into nucleus, docking	GO:0008565//protein transporter activity	GO:0005643//nuclear pore;GO:0005737//cytoplasm
CL10513.Contig2_F0463-PN	3261	93	1.8061	gi|359481171|ref|XP_002262626.2|	1e-118	PREDICTED: importin-11-like [Vitis vinifera]	gi|356560947|ref|XR_137373.1|	1e-15	PREDICTED: Glycine max importin-11-like (LOC100798771), miscRNA	--	--	--	SPCC1322.06	9e-13	COG5657	CAS/CSE protein involved in chromosome segregation	--	--	--	--	GO:0000059//protein import into nucleus, docking	GO:0008565//protein transporter activity	GO:0005643//nuclear pore;GO:0005737//cytoplasm
CL10514.Contig1_F0463-PN	1482	19	0.8119	gi|342730594|gb|AEL33280.1|	7e-137	putative auxin-induced protein [Camellia sinensis]	gi|242386551|emb|FP094004.1|	1e-19	Phyllostachys edulis cDNA clone: bphylf044e21, full insert sequence	sp|Q8W4R9|WTR35_ARATH	7e-125	WAT1-related protein At4g19185 OS=Arabidopsis thaliana GN=At4g19185 PE=2 SV=1	AF0510	3e-06	COG0697	Permeases of the drug/metabolite transporter (DMT) superfamily	--	--	--	--	-	-	GO:0005794//Golgi apparatus;GO:0016020//membrane
CL10514.Contig2_F0463-PN	1457	31	1.3475	gi|342730594|gb|AEL33280.1|	2e-142	putative auxin-induced protein [Camellia sinensis]	gi|242386551|emb|FP094004.1|	1e-19	Phyllostachys edulis cDNA clone: bphylf044e21, full insert sequence	sp|Q8W4R9|WTR35_ARATH	2e-130	WAT1-related protein At4g19185 OS=Arabidopsis thaliana GN=At4g19185 PE=2 SV=1	AF0510	5e-08	COG0697	Permeases of the drug/metabolite transporter (DMT) superfamily	--	--	--	--	-	-	GO:0005794//Golgi apparatus;GO:0016020//membrane
CL10515.Contig2_F0463-PN	1035	97	5.9354	gi|388507856|gb|AFK41994.1|	1e-81	unknown [Lotus japonicus]	gi|357519390|ref|XM_003629936.1|	1e-21	Medicago truncatula Transmembrane emp24 domain-containing protein (MTR_8g088980) mRNA, complete cds	sp|Q6IDL4|P24D3_ARATH	5e-77	Transmembrane emp24 domain-containing protein p24delta3 OS=Arabidopsis thaliana GN=At1g09580 PE=1 SV=1	--	--	--	--	K03857	8e-27	ota:Ot03g04730	phosphatidylinositol glycan, class A [EC:2.4.1.198]	GO:0006886//intracellular protein transport	GO:0008320//protein transmembrane transporter activity	GO:0016021//integral to membrane
CL10515.Contig3_F0463-PN	986	117	7.515	gi|225448026|ref|XP_002272994.1|	1e-82	PREDICTED: transmembrane emp24 domain-containing protein 10-like [Vitis vinifera]	gi|357519390|ref|XM_003629936.1|	1e-21	Medicago truncatula Transmembrane emp24 domain-containing protein (MTR_8g088980) mRNA, complete cds	sp|Q6IDL4|P24D3_ARATH	2e-78	Transmembrane emp24 domain-containing protein p24delta3 OS=Arabidopsis thaliana GN=At1g09580 PE=1 SV=1	--	--	--	--	K03857	3e-27	ota:Ot03g04730	phosphatidylinositol glycan, class A [EC:2.4.1.198]	GO:0006886//intracellular protein transport	GO:0008320//protein transmembrane transporter activity	GO:0016021//integral to membrane
CL10516.Contig1_F0463-PN	483	16	2.0979	gi|225457243|ref|XP_002281020.1|	6e-32	PREDICTED: pentatricopeptide repeat-containing protein At5g66520-like [Vitis vinifera]	gi|359495685|ref|XM_003635010.1|	1e-07	PREDICTED: Vitis vinifera pentatricopeptide repeat-containing protein At4g21065-like (LOC100259584), mRNA	sp|Q9FG16|PP367_ARATH	5e-30	Pentatricopeptide repeat-containing protein At5g06540 OS=Arabidopsis thaliana GN=PCMP-H88 PE=2 SV=1	--	--	--	--	K15078	6e-28	vvi:100250139	structure-specific endonuclease subunit SLX1 [EC:3.6.1.-]	-	-	GO:0005739//mitochondrion
CL10517.Contig1_F0463-PN	3475	505	9.2035	gi|225464410|ref|XP_002269194.1|	0	PREDICTED: pentatricopeptide repeat-containing protein At5g04810, chloroplastic [Vitis vinifera]	gi|470145992|ref|XM_004308567.1|	3e-22	PREDICTED: Fragaria vesca subsp. vesca pentatricopeptide repeat-containing protein At5g04810, chloroplastic-like (LOC101309201), mRNA	sp|Q0WMY5|PP365_ARATH	0	Pentatricopeptide repeat-containing protein At5g04810, chloroplastic OS=Arabidopsis thaliana GN=PPR4 PE=1 SV=1	--	--	--	--	K15336	2e-58	vvi:100259391	tRNA (cytosine38-C5)-methyltransferase [EC:2.1.1.204]	-	GO:0003676//nucleic acid binding;GO:0000166//nucleotide binding	GO:0009507//chloroplast
CL10518.Contig1_F0463-PN	3597	1688	29.7201	gi|225448703|ref|XP_002275275.1|	0	PREDICTED: probably inactive leucine-rich repeat receptor-like protein kinase At3g28040-like [Vitis vinifera]	gi|470146748|ref|XM_004308936.1|	6e-30	PREDICTED: Fragaria vesca subsp. vesca probably inactive leucine-rich repeat receptor-like protein kinase At3g28040-like (LOC101313943), mRNA	sp|Q9LRT1|Y3804_ARATH	0	Probably inactive leucine-rich repeat receptor-like protein kinase At3g28040 OS=Arabidopsis thaliana GN=At3g28040 PE=2 SV=1	alr0124_1	2e-28	COG4886	Leucine-rich repeat (LRR) protein	K00924	1e-121	aly:ARALYDRAFT_473063	[EC:2.7.1.-]	GO:0006468//protein phosphorylation;GO:0055114//oxidation-reduction process	GO:0004703//G-protein coupled receptor kinase activity;GO:0005524//ATP binding;GO:0032440//2-alkenal reductase [NAD(P)] activity	GO:0016021//integral to membrane;GO:0016023//cytoplasmic membrane-bounded vesicle
CL10518.Contig2_F0463-PN	1521	285	11.8668	gi|28139918|gb|AAO26311.1|	7e-37	receptor-like protein kinase [Elaeis guineensis]	gi|242041020|ref|XM_002467860.1|	7e-06	Sorghum bicolor hypothetical protein, mRNA	sp|Q9LRT1|Y3804_ARATH	1e-93	Probably inactive leucine-rich repeat receptor-like protein kinase At3g28040 OS=Arabidopsis thaliana GN=At3g28040 PE=2 SV=1	alr0124_1	3e-21	COG4886	Leucine-rich repeat (LRR) protein	K00924	1e-57	aly:ARALYDRAFT_473063	[EC:2.7.1.-]	GO:0048653//anther development;GO:0009664//plant-type cell wall organization;GO:0010075//regulation of meristem growth;GO:0007389//pattern specification process;GO:0016310//phosphorylation;GO:0008356//asymmetric cell division;GO:0010015//root morphogenesis;GO:0005982//starch metabolic process;GO:0008361//regulation of cell size;GO:0009926//auxin polar transport;GO:0009832//plant-type cell wall bi…	GO:0005515//protein binding;GO:0000166//nucleotide binding;GO:0004674//protein serine/threonine kinase activity	GO:0016020//membrane;GO:0016023//cytoplasmic membrane-bounded vesicle
CL1052.Contig1_F0463-PN	1530	44	1.8213	gi|225446437|ref|XP_002276551.1|	1e-173	PREDICTED: tyrosine aminotransferase [Vitis vinifera] >gi|302143331|emb|CBI21892.3| unnamed protein product [Vitis vinifera]	gi|470134541|ref|XM_004303059.1|	8e-15	PREDICTED: Fragaria vesca subsp. vesca S-alkyl-thiohydroximate lyase SUR1-like (LOC101306248), mRNA	sp|Q9LVY1|TAT_ARATH	6e-144	Tyrosine aminotransferase OS=Arabidopsis thaliana GN=TAT PE=2 SV=1	NMB1473	5e-34	COG0436	Aspartate/tyrosine/aromatic aminotransferase	K00815	1e-174	vvi:100253895	tyrosine aminotransferase [EC:2.6.1.5]	GO:0010189//vitamin E biosynthetic process;GO:0006520//cellular amino acid metabolic process;GO:0006826//iron ion transport	GO:0030170//pyridoxal phosphate binding;GO:0004838//L-tyrosine:2-oxoglutarate aminotransferase activity;GO:0033855;GO:0080130//L-phenylalanine:2-oxoglutarate aminotransferase activity	GO:0009536//plastid
CL1052.Contig2_F0463-PN	1464	2	0.0865	gi|225446437|ref|XP_002276551.1|	8e-158	PREDICTED: tyrosine aminotransferase [Vitis vinifera] >gi|302143331|emb|CBI21892.3| unnamed protein product [Vitis vinifera]	gi|470134541|ref|XM_004303059.1|	8e-15	PREDICTED: Fragaria vesca subsp. vesca S-alkyl-thiohydroximate lyase SUR1-like (LOC101306248), mRNA	sp|Q9LVY1|TAT_ARATH	6e-131	Tyrosine aminotransferase OS=Arabidopsis thaliana GN=TAT PE=2 SV=1	NMB1473	1e-31	COG0436	Aspartate/tyrosine/aromatic aminotransferase	K00815	6e-159	vvi:100253895	tyrosine aminotransferase [EC:2.6.1.5]	GO:0010189//vitamin E biosynthetic process;GO:0006520//cellular amino acid metabolic process;GO:0006826//iron ion transport	GO:0030170//pyridoxal phosphate binding;GO:0004838//L-tyrosine:2-oxoglutarate aminotransferase activity;GO:0033855;GO:0080130//L-phenylalanine:2-oxoglutarate aminotransferase activity	GO:0009536//plastid
CL1052.Contig3_F0463-PN	1493	18	0.7635	gi|225446437|ref|XP_002276551.1|	1e-152	PREDICTED: tyrosine aminotransferase [Vitis vinifera] >gi|302143331|emb|CBI21892.3| unnamed protein product [Vitis vinifera]	gi|470134541|ref|XM_004303059.1|	8e-15	PREDICTED: Fragaria vesca subsp. vesca S-alkyl-thiohydroximate lyase SUR1-like (LOC101306248), mRNA	sp|Q9LVY1|TAT_ARATH	1e-125	Tyrosine aminotransferase OS=Arabidopsis thaliana GN=TAT PE=2 SV=1	NMB1473	3e-27	COG0436	Aspartate/tyrosine/aromatic aminotransferase	K00815	1e-153	vvi:100253895	tyrosine aminotransferase [EC:2.6.1.5]	GO:0010189//vitamin E biosynthetic process;GO:0006520//cellular amino acid metabolic process;GO:0006826//iron ion transport	GO:0030170//pyridoxal phosphate binding;GO:0004838//L-tyrosine:2-oxoglutarate aminotransferase activity;GO:0033855;GO:0080130//L-phenylalanine:2-oxoglutarate aminotransferase activity	GO:0009536//plastid
CL10520.Contig1_F0463-PN	1625	2	0.0779	gi|460395458|ref|XP_004243300.1|	1e-96	PREDICTED: protein SRG1-like [Solanum lycopersicum]	--	--	--	sp|P51091|LDOX_MALDO	5e-49	Leucoanthocyanidin dioxygenase OS=Malus domestica GN=ANS PE=2 SV=1	PA0147	5e-23	COG3491	Isopenicillin N synthase and related dioxygenases	K06892	1e-60	pop:POPTR_550478		-	GO:0051213//dioxygenase activity	-
CL10520.Contig2_F0463-PN	1687	2	0.0751	gi|460395458|ref|XP_004243300.1|	1e-96	PREDICTED: protein SRG1-like [Solanum lycopersicum]	--	--	--	sp|P51091|LDOX_MALDO	5e-49	Leucoanthocyanidin dioxygenase OS=Malus domestica GN=ANS PE=2 SV=1	PA0147	5e-23	COG3491	Isopenicillin N synthase and related dioxygenases	K06892	1e-60	pop:POPTR_550478		-	GO:0051213//dioxygenase activity	-
CL10520.Contig3_F0463-PN	1650	4	0.1535	gi|460395458|ref|XP_004243300.1|	1e-96	PREDICTED: protein SRG1-like [Solanum lycopersicum]	--	--	--	sp|P51091|LDOX_MALDO	5e-49	Leucoanthocyanidin dioxygenase OS=Malus domestica GN=ANS PE=2 SV=1	PA0147	5e-23	COG3491	Isopenicillin N synthase and related dioxygenases	K06892	1e-60	pop:POPTR_550478		-	GO:0051213//dioxygenase activity	-
CL10520.Contig4_F0463-PN	1446	2	0.0876	gi|460395458|ref|XP_004243300.1|	1e-96	PREDICTED: protein SRG1-like [Solanum lycopersicum]	--	--	--	sp|P51091|LDOX_MALDO	4e-49	Leucoanthocyanidin dioxygenase OS=Malus domestica GN=ANS PE=2 SV=1	PA0147	4e-23	COG3491	Isopenicillin N synthase and related dioxygenases	K06892	1e-60	pop:POPTR_550478		-	GO:0051213//dioxygenase activity	-
CL10520.Contig5_F0463-PN	1409	20	0.899	gi|460395458|ref|XP_004243300.1|	1e-96	PREDICTED: protein SRG1-like [Solanum lycopersicum]	--	--	--	sp|P51091|LDOX_MALDO	4e-49	Leucoanthocyanidin dioxygenase OS=Malus domestica GN=ANS PE=2 SV=1	PA0147	4e-23	COG3491	Isopenicillin N synthase and related dioxygenases	K06892	1e-60	pop:POPTR_550478		-	GO:0051213//dioxygenase activity	-
CL10520.Contig6_F0463-PN	1384	2	0.0915	gi|460395458|ref|XP_004243300.1|	1e-96	PREDICTED: protein SRG1-like [Solanum lycopersicum]	--	--	--	sp|P51091|LDOX_MALDO	4e-49	Leucoanthocyanidin dioxygenase OS=Malus domestica GN=ANS PE=2 SV=1	PA0147	4e-23	COG3491	Isopenicillin N synthase and related dioxygenases	K06892	9e-61	pop:POPTR_550478		-	GO:0051213//dioxygenase activity	-
CL10522.Contig2_F0463-PN	865	2521	184.576	gi|224038408|gb|ACN38308.1|	3e-14	ARGOS [Brassica rapa subsp. pekinensis]	--	--	--	--	--	--	--	--	--	--	--	--	--	--	GO:0048638//regulation of developmental growth;GO:0042127//regulation of cell proliferation;GO:0016049//cell growth;GO:0009733//response to auxin stimulus;GO:0046622//positive regulation of organ growth;GO:0009742//brassinosteroid mediated signaling pathway	-	GO:0005783//endoplasmic reticulum;GO:0005739//mitochondrion
CL10523.Contig1_F0463-PN	1452	39	1.701	gi|225445774|ref|XP_002274694.1|	1e-37	PREDICTED: uncharacterized protein LOC100251901 [Vitis vinifera]	--	--	--	--	--	--	--	--	--	--	--	--	--	--	-	-	-
CL10523.Contig2_F0463-PN	2169	118	3.4454	gi|225445774|ref|XP_002274694.1|	9e-148	PREDICTED: uncharacterized protein LOC100251901 [Vitis vinifera]	gi|157365035|gb|AC210384.1|	1e-20	Populus trichocarpa clone POP028-N07, complete sequence	--	--	--	--	--	--	--	--	--	--	--	-	-	-
CL10523.Contig4_F0463-PN	2312	3	0.0822	gi|225445774|ref|XP_002274694.1|	1e-147	PREDICTED: uncharacterized protein LOC100251901 [Vitis vinifera]	gi|157365035|gb|AC210384.1|	1e-20	Populus trichocarpa clone POP028-N07, complete sequence	--	--	--	--	--	--	--	--	--	--	--	-	-	-
CL10526.Contig2_F0463-PN	592	22	2.3535	gi|77555901|gb|ABA98697.1|	6e-13	expressed protein [Oryza sativa Japonica Group]	--	--	--	--	--	--	--	--	--	--	--	--	--	--	-	-	-
CL10528.Contig1_F0463-PN	1365	153	7.0987	gi|462400605|gb|EMJ06162.1|	1e-148	hypothetical protein PRUPE_ppa002125mg [Prunus persica]	gi|356537841|ref|XM_003537385.1|	2e-27	PREDICTED: Glycine max L-type lectin-domain containing receptor kinase VIII.1-like (LOC100811281), mRNA	sp|Q9LYX1|LRK82_ARATH	3e-141	L-type lectin-domain containing receptor kinase VIII.2 OS=Arabidopsis thaliana GN=LECRK82 PE=2 SV=1	SPBC28F2.12	5e-17	COG0086	DNA-directed RNA polymerase, beta' subunit/160 kD subunit	K13430	1e-19	sbi:SORBI_04g020990	serine/threonine-protein kinase PBS1 [EC:2.7.11.1]	GO:0016310//phosphorylation	GO:0030246//carbohydrate binding;GO:0004672//protein kinase activity;GO:0000166//nucleotide binding	GO:0005886//plasma membrane
CL1053.Contig1_F0463-PN	2230	476	13.5182	gi|449447505|ref|XP_004141508.1|	2e-112	PREDICTED: uncharacterized protein LOC101215996 [Cucumis sativus]	gi|241984813|dbj|AK332073.1|	9e-28	Triticum aestivum cDNA, clone: WT003_B06, cultivar: Chinese Spring	sp|Q9FPQ6|GP1_CHLRE	6e-08	Vegetative cell wall protein gp1 OS=Chlamydomonas reinhardtii GN=GP1 PE=2 SV=1	--	--	--	--	K14709	1e-06	vcn:VOLCADRAFT_104214	solute carrier family 39 (zinc transporter), member 1/2/3	-	-	GO:0005773//vacuole;GO:0005739//mitochondrion;GO:0005634//nucleus;GO:0009507//chloroplast
CL10531.Contig1_F0463-PN	3152	86	1.7279	gi|225442092|ref|XP_002272769.1|	0	PREDICTED: subtilisin-like protease isoform 1 [Vitis vinifera]	gi|224030880|gb|BT067619.1|	9e-41	Zea mays full-length cDNA clone ZM_BFc0102G24 mRNA, complete cds	sp|O65351|SUBL_ARATH	0	Subtilisin-like protease OS=Arabidopsis thaliana GN=ARA12 PE=1 SV=1	BH0831	7e-34	COG1404	Subtilisin-like serine proteases	K01115	1e-19	vcn:VOLCADRAFT_99471	phospholipase D [EC:3.1.4.4]	GO:0015996//chlorophyll catabolic process;GO:0006508//proteolysis	GO:0004252//serine-type endopeptidase activity	GO:0005829//cytosol;GO:0009505//plant-type cell wall;GO:0005774//vacuolar membrane;GO:0016023//cytoplasmic membrane-bounded vesicle;GO:0048046//apoplast
CL10531.Contig2_F0463-PN	3123	188	3.8124	gi|225442092|ref|XP_002272769.1|	0	PREDICTED: subtilisin-like protease isoform 1 [Vitis vinifera]	gi|224030880|gb|BT067619.1|	9e-41	Zea mays full-length cDNA clone ZM_BFc0102G24 mRNA, complete cds	sp|O65351|SUBL_ARATH	0	Subtilisin-like protease OS=Arabidopsis thaliana GN=ARA12 PE=1 SV=1	BH0831	7e-34	COG1404	Subtilisin-like serine proteases	K01115	1e-19	vcn:VOLCADRAFT_99471	phospholipase D [EC:3.1.4.4]	GO:0015996//chlorophyll catabolic process;GO:0006508//proteolysis	GO:0004252//serine-type endopeptidase activity	GO:0005829//cytosol;GO:0009505//plant-type cell wall;GO:0005774//vacuolar membrane;GO:0016023//cytoplasmic membrane-bounded vesicle;GO:0048046//apoplast
CL10532.Contig1_F0463-PN	2145	34	1.0039	gi|224103369|ref|XP_002313028.1|	2e-123	hypothetical protein POPTRDRAFT_557208 [Populus trichocarpa] >gi|222849436|gb|EEE86983.1| hypothetical protein POPTRDRAFT_557208 [Populus trichocarpa]	gi|225428389|ref|XM_002283561.1|	9e-34	PREDICTED: Vitis vinifera bifunctional phosphatase IMPL2, chloroplastic-like (LOC100260677), mRNA	sp|Q6NPM8|IMPL2_ARATH	9e-118	Bifunctional phosphatase IMPL2, chloroplastic OS=Arabidopsis thaliana GN=IMPL2 PE=1 SV=1	AGl1926	2e-52	COG0483	Archaeal fructose-1,6-bisphosphatase and related enzymes of inositol monophosphatase family	K10047	1e-21	aly:ARALYDRAFT_477531	inositol-phosphate phosphatase / L-galactose 1-phosphate phosphatase [EC:3.1.3.25 3.1.3.-]	GO:0000105//histidine biosynthetic process;GO:0006790//sulfur compound metabolic process;GO:0046854//phosphatidylinositol phosphorylation	GO:0004401//histidinol-phosphatase activity;GO:0010347//L-galactose-1-phosphate phosphatase activity;GO:0052833//inositol monophosphate 4-phosphatase activity;GO:0008441//3'(2'),5'-bisphosphate nucleotidase activity;GO:0052832//inositol monophosphate 3-phosphatase activity;GO:0008934//inositol monophosphate 1-phosphatase activity	GO:0009507//chloroplast
CL10532.Contig2_F0463-PN	2397	37	0.9776	gi|224103369|ref|XP_002313028.1|	2e-123	hypothetical protein POPTRDRAFT_557208 [Populus trichocarpa] >gi|222849436|gb|EEE86983.1| hypothetical protein POPTRDRAFT_557208 [Populus trichocarpa]	gi|225428389|ref|XM_002283561.1|	1e-33	PREDICTED: Vitis vinifera bifunctional phosphatase IMPL2, chloroplastic-like (LOC100260677), mRNA	sp|Q6NPM8|IMPL2_ARATH	1e-117	Bifunctional phosphatase IMPL2, chloroplastic OS=Arabidopsis thaliana GN=IMPL2 PE=1 SV=1	AGl1926	3e-52	COG0483	Archaeal fructose-1,6-bisphosphatase and related enzymes of inositol monophosphatase family	K10047	1e-21	aly:ARALYDRAFT_477531	inositol-phosphate phosphatase / L-galactose 1-phosphate phosphatase [EC:3.1.3.25 3.1.3.-]	GO:0000105//histidine biosynthetic process;GO:0006790//sulfur compound metabolic process;GO:0046854//phosphatidylinositol phosphorylation	GO:0004401//histidinol-phosphatase activity;GO:0010347//L-galactose-1-phosphate phosphatase activity;GO:0052833//inositol monophosphate 4-phosphatase activity;GO:0008441//3'(2'),5'-bisphosphate nucleotidase activity;GO:0052832//inositol monophosphate 3-phosphatase activity;GO:0008934//inositol monophosphate 1-phosphatase activity	GO:0009507//chloroplast
CL10532.Contig3_F0463-PN	2272	71	1.9791	gi|224103369|ref|XP_002313028.1|	2e-123	hypothetical protein POPTRDRAFT_557208 [Populus trichocarpa] >gi|222849436|gb|EEE86983.1| hypothetical protein POPTRDRAFT_557208 [Populus trichocarpa]	gi|225428389|ref|XM_002283561.1|	1e-33	PREDICTED: Vitis vinifera bifunctional phosphatase IMPL2, chloroplastic-like (LOC100260677), mRNA	sp|Q6NPM8|IMPL2_ARATH	9e-118	Bifunctional phosphatase IMPL2, chloroplastic OS=Arabidopsis thaliana GN=IMPL2 PE=1 SV=1	AGl1926	2e-52	COG0483	Archaeal fructose-1,6-bisphosphatase and related enzymes of inositol monophosphatase family	K10047	1e-21	aly:ARALYDRAFT_477531	inositol-phosphate phosphatase / L-galactose 1-phosphate phosphatase [EC:3.1.3.25 3.1.3.-]	GO:0000105//histidine biosynthetic process;GO:0006790//sulfur compound metabolic process;GO:0046854//phosphatidylinositol phosphorylation	GO:0004401//histidinol-phosphatase activity;GO:0010347//L-galactose-1-phosphate phosphatase activity;GO:0052833//inositol monophosphate 4-phosphatase activity;GO:0008441//3'(2'),5'-bisphosphate nucleotidase activity;GO:0052832//inositol monophosphate 3-phosphatase activity;GO:0008934//inositol monophosphate 1-phosphatase activity	GO:0009507//chloroplast
CL10533.Contig1_F0463-PN	842	385	28.9579	gi|388521335|gb|AFK48729.1|	3e-78	unknown [Medicago truncatula]	gi|359479652|ref|XM_003632271.1|	1e-24	PREDICTED: Vitis vinifera 39S ribosomal protein L24, mitochondrial-like (LOC100852679), mRNA	sp|A6MW12|RK24_RHDSA	4e-12	50S ribosomal protein L24, chloroplastic OS=Rhodomonas salina GN=rpl24 PE=3 SV=1	RP648	6e-22	COG0198	Ribosomal protein L24	K02895	7e-14	smo:SELMODRAFT_230291	large subunit ribosomal protein L24	GO:0006412//translation	GO:0003735//structural constituent of ribosome	GO:0015934//large ribosomal subunit;GO:0005739//mitochondrion
CL10534.Contig1_F0463-PN	878	275	19.8361	gi|388501310|gb|AFK38721.1|	5e-41	unknown [Lotus japonicus]	--	--	--	sp|O64847|U136_ARATH	3e-29	UPF0136 membrane protein At2g26240 OS=Arabidopsis thaliana GN=At2g26240 PE=3 SV=1	alr2462	4e-06	COG5548	Small integral membrane protein	--	--	--	--	-	-	GO:0016020//membrane;GO:0009941//chloroplast envelope
CL10534.Contig3_F0463-PN	798	82	6.5077	gi|388501310|gb|AFK38721.1|	4e-41	unknown [Lotus japonicus]	--	--	--	sp|O64847|U136_ARATH	3e-29	UPF0136 membrane protein At2g26240 OS=Arabidopsis thaliana GN=At2g26240 PE=3 SV=1	alr2462	3e-06	COG5548	Small integral membrane protein	--	--	--	--	-	-	GO:0016020//membrane;GO:0009941//chloroplast envelope
CL10535.Contig1_F0463-PN	955	120	7.9579	gi|224067048|ref|XP_002302337.1|	1e-57	predicted protein [Populus trichocarpa] >gi|222844063|gb|EEE81610.1| predicted protein [Populus trichocarpa]	--	--	--	sp|Q8LGG8|USPAL_ARATH	2e-11	Universal stress protein A-like protein OS=Arabidopsis thaliana GN=At3g01520 PE=1 SV=2	L1010	5e-08	COG0589	Universal stress protein UspA and related nucleotide-binding proteins	K13171	8e-07	vvi:100262120	serine/arginine repetitive matrix protein 1	GO:0010106//cellular response to iron ion starvation;GO:0015706//nitrate transport;GO:0010167//response to nitrate;GO:0002238//response to molecule of fungal origin;GO:0006826//iron ion transport	-	GO:0005737//cytoplasm
CL10535.Contig3_F0463-PN	1174	224	12.0836	gi|224067048|ref|XP_002302337.1|	1e-57	predicted protein [Populus trichocarpa] >gi|222844063|gb|EEE81610.1| predicted protein [Populus trichocarpa]	--	--	--	sp|Q8LGG8|USPAL_ARATH	3e-11	Universal stress protein A-like protein OS=Arabidopsis thaliana GN=At3g01520 PE=1 SV=2	L1010	6e-08	COG0589	Universal stress protein UspA and related nucleotide-binding proteins	K13171	1e-06	vvi:100262120	serine/arginine repetitive matrix protein 1	GO:0010106//cellular response to iron ion starvation;GO:0015706//nitrate transport;GO:0010167//response to nitrate;GO:0002238//response to molecule of fungal origin;GO:0006826//iron ion transport	-	GO:0005737//cytoplasm
CL10536.Contig1_F0463-PN	559	15	1.6994	gi|302399135|gb|ADL36862.1|	2e-06	WRKY domain class transcription factor [Malus x domestica]	gi|356504984|ref|XM_003521225.1|	2e-07	PREDICTED: Glycine max WRKY15 protein (WRKY15), mRNA	--	--	--	--	--	--	--	--	--	--	--	-	-	-
CL10536.Contig3_F0463-PN	661	20	1.9162	gi|302399135|gb|ADL36862.1|	4e-06	WRKY domain class transcription factor [Malus x domestica]	gi|356504984|ref|XM_003521225.1|	2e-07	PREDICTED: Glycine max WRKY15 protein (WRKY15), mRNA	--	--	--	--	--	--	--	--	--	--	--	-	-	-
CL10537.Contig1_F0463-PN	398	49	7.7971	--	--	--	--	--	--	--	--	--	--	--	--	--	--	--	--	--	-	-	-
CL10538.Contig1_F0463-PN	2648	276	6.601	gi|255550187|ref|XP_002516144.1|	1e-19	erecta, putative [Ricinus communis] >gi|223544630|gb|EEF46146.1| erecta, putative [Ricinus communis]	gi|17736870|dbj|AP004503.1|	8e-47	Lotus japonicus genomic DNA, chromosome 5, clone: LjT02M03, TM0034a, complete sequence	sp|Q42371|ERECT_ARATH	0	LRR receptor-like serine/threonine-protein kinase ERECTA OS=Arabidopsis thaliana GN=ERECTA PE=1 SV=1	alr0124_1	3e-34	COG4886	Leucine-rich repeat (LRR) protein	K00924	4e-124	ath:AT1G75820	[EC:2.7.1.-]	GO:0048281//inflorescence morphogenesis;GO:0010103//stomatal complex morphogenesis;GO:0010148//transpiration;GO:0009944//polarity specification of adaxial/abaxial axis;GO:0001558//regulation of cell growth;GO:0009664//plant-type cell wall organization;GO:0010075//regulation of meristem growth;GO:0030155//regulation of cell adhesion;GO:0050832//defense response to fungus;GO:0042742//defense respon…	GO:0019199//transmembrane receptor protein kinase activity;GO:0032440//2-alkenal reductase [NAD(P)] activity;GO:0004674//protein serine/threonine kinase activity;GO:0005524//ATP binding	GO:0016023//cytoplasmic membrane-bounded vesicle;GO:0016021//integral to membrane;GO:0009507//chloroplast;GO:0005576//extracellular region;GO:0005739//mitochondrion
CL10539.Contig2_F0463-PN	1232	113	5.8088	gi|225437380|ref|XP_002268904.1|	1e-69	PREDICTED: monoglyceride lipase isoform 1 [Vitis vinifera] >gi|297743893|emb|CBI36863.3| unnamed protein product [Vitis vinifera]	gi|357129357|ref|XM_003566282.1|	1e-13	PREDICTED: Brachypodium distachyon serine hydrolase YJU3-like (LOC100828583), mRNA	--	--	--	YKL094w	1e-06	COG2267	Lysophospholipase	--	--	--	--	-	GO:0003824//catalytic activity	GO:0005886//plasma membrane
CL1054.Contig1_F0463-PN	548	38	4.3916	gi|326514522|dbj|BAJ96248.1|	1e-10	predicted protein [Hordeum vulgare subsp. vulgare]	--	--	--	--	--	--	--	--	--	--	--	--	--	--	-	-	-
CL10540.Contig1_F0463-PN	1960	3572	115.418	gi|332144260|dbj|BAK19791.1|	2e-180	proline transporter [Elaeis guineensis] >gi|332144262|dbj|BAK19792.1| proline transporter [Elaeis guineensis]	gi|306991489|gb|HQ148172.1|	1e-08	Nicotiana tabacum proline transporter 1 (ProT1) mRNA, complete cds	sp|Q69LA1|PROT2_ORYSJ	3e-180	Probable proline transporter 2 OS=Oryza sativa subsp. japonica GN=LOC_Os07g01090 PE=2 SV=1	--	--	--	--	K15015	3e-13	vvi:100242701	solute carrier family 32 (vesicular inhibitory amino acid transporter)	GO:0035524//proline transmembrane transport	GO:0015193//L-proline transmembrane transporter activity;GO:0005275//amine transmembrane transporter activity	GO:0005886//plasma membrane;GO:0016021//integral to membrane
CL10543.Contig1_F0463-PN	2351	91	2.4514	gi|460399082|ref|XP_004245072.1|	0	PREDICTED: serine/threonine-protein kinase CBK1-like [Solanum lycopersicum]	gi|359476252|ref|XM_002280083.2|	3e-95	PREDICTED: Vitis vinifera serine/threonine-protein kinase CBK1-like (LOC100252504), mRNA	sp|P42818|KPK1_ARATH	2e-53	Serine/threonine-protein kinase AtPK1/AtPK6 OS=Arabidopsis thaliana GN=ATPK1 PE=1 SV=1	ECU01g1320	7e-50	COG0515	Serine/threonine protein kinase	K08790	0	ppp:PHYPADRAFT_131231	serine/threonine kinase 38 [EC:2.7.11.1]	GO:0006468//protein phosphorylation	GO:0004697//protein kinase C activity;GO:0005524//ATP binding	-
CL10543.Contig2_F0463-PN	2369	3	0.0802	gi|460399082|ref|XP_004245072.1|	0	PREDICTED: serine/threonine-protein kinase CBK1-like [Solanum lycopersicum]	gi|359476252|ref|XM_002280083.2|	3e-95	PREDICTED: Vitis vinifera serine/threonine-protein kinase CBK1-like (LOC100252504), mRNA	sp|P42818|KPK1_ARATH	2e-53	Serine/threonine-protein kinase AtPK1/AtPK6 OS=Arabidopsis thaliana GN=ATPK1 PE=1 SV=1	ECU01g1320	7e-50	COG0515	Serine/threonine protein kinase	K08790	0	ppp:PHYPADRAFT_131231	serine/threonine kinase 38 [EC:2.7.11.1]	GO:0006468//protein phosphorylation	GO:0004697//protein kinase C activity;GO:0005524//ATP binding	GO:0005634//nucleus
CL10543.Contig3_F0463-PN	2364	9	0.2411	gi|460399082|ref|XP_004245072.1|	0	PREDICTED: serine/threonine-protein kinase CBK1-like [Solanum lycopersicum]	gi|359476252|ref|XM_002280083.2|	3e-95	PREDICTED: Vitis vinifera serine/threonine-protein kinase CBK1-like (LOC100252504), mRNA	sp|P42818|KPK1_ARATH	2e-53	Serine/threonine-protein kinase AtPK1/AtPK6 OS=Arabidopsis thaliana GN=ATPK1 PE=1 SV=1	ECU01g1320	7e-50	COG0515	Serine/threonine protein kinase	K08790	0	ppp:PHYPADRAFT_131231	serine/threonine kinase 38 [EC:2.7.11.1]	GO:0006468//protein phosphorylation	GO:0004697//protein kinase C activity;GO:0005524//ATP binding	-
CL10543.Contig4_F0463-PN	2346	3	0.081	gi|460399082|ref|XP_004245072.1|	0	PREDICTED: serine/threonine-protein kinase CBK1-like [Solanum lycopersicum]	gi|359476252|ref|XM_002280083.2|	3e-95	PREDICTED: Vitis vinifera serine/threonine-protein kinase CBK1-like (LOC100252504), mRNA	sp|P42818|KPK1_ARATH	2e-53	Serine/threonine-protein kinase AtPK1/AtPK6 OS=Arabidopsis thaliana GN=ATPK1 PE=1 SV=1	ECU01g1320	7e-50	COG0515	Serine/threonine protein kinase	K08790	0	ppp:PHYPADRAFT_131231	serine/threonine kinase 38 [EC:2.7.11.1]	GO:0006468//protein phosphorylation	GO:0004697//protein kinase C activity;GO:0005524//ATP binding	-
CL10546.Contig2_F0463-PN	341	16	2.9716	--	--	--	--	--	--	--	--	--	--	--	--	--	--	--	--	--	-	-	-
CL10549.Contig2_F0463-PN	367	13	2.2433	--	--	--	--	--	--	--	--	--	--	--	--	--	--	--	--	--	-	-	-
CL10550.Contig1_F0463-PN	1165	140	7.6106	gi|88933965|sp|Q8L6J5.2|RPO1B_TOBAC	3e-45	RecName: Full=DNA-directed RNA polymerase 1B, mitochondrial; AltName: Full=NictaRpoT1-tom; AltName: Full=T7 bacteriophage-type single subunit RNA polymerase 1B; Flags: Precursor	gi|356560774|ref|XM_003548615.1|	2e-33	PREDICTED: Glycine max DNA-directed RNA polymerase 1B, mitochondrial-like (LOC100800701), mRNA	sp|Q8L6J5|RPO1B_TOBAC	9e-47	DNA-directed RNA polymerase 1B, mitochondrial OS=Nicotiana tabacum GN=RPOT1-TOM PE=2 SV=2	SPAC26H5.12	6e-25	COG5108	Mitochondrial DNA-directed RNA polymerase	K10908	2e-46	sbi:SORBI_02g039520	DNA-directed RNA polymerase, mitochondrial [EC:2.7.7.6]	GO:0048481//ovule development;GO:0009860//pollen tube growth;GO:0006351//transcription, DNA-dependent;GO:0009793//embryo development ending in seed dormancy	GO:0003899//DNA-directed RNA polymerase activity;GO:0003677//DNA binding	-
CL10550.Contig3_F0463-PN	3249	442	8.6157	gi|6958204|gb|AAF32492.1|AF091838_1	0	single-subunit RNA polymerase G [Triticum aestivum]	gi|460386647|ref|XM_004238961.1|	2e-51	PREDICTED: Solanum lycopersicum DNA-directed RNA polymerase 1, mitochondrial-like (LOC101255094), mRNA	sp|Q8L6J3|RPO2B_TOBAC	0	DNA-directed RNA polymerase 2B, chloroplastic/mitochondrial OS=Nicotiana tabacum GN=RPOT2-TOM PE=2 SV=2	SPAC26H5.12	5e-110	COG5108	Mitochondrial DNA-directed RNA polymerase	K10908	0	vvi:100263361	DNA-directed RNA polymerase, mitochondrial [EC:2.7.7.6]	GO:0048481//ovule development;GO:0009860//pollen tube growth;GO:0006351//transcription, DNA-dependent;GO:0009793//embryo development ending in seed dormancy	GO:0003899//DNA-directed RNA polymerase activity;GO:0003677//DNA binding	GO:0005739//mitochondrion;GO:0042651//thylakoid membrane;GO:0009507//chloroplast
CL10551.Contig1_F0463-PN	529	26	3.1127	--	--	--	gi|146218950|emb|CU457801.7|	2e-06	M.truncatula DNA sequence from clone MTH2-38N16 on chromosome 3, complete sequence	--	--	--	--	--	--	--	--	--	--	--	-	-	-
CL10554.Contig1_F0463-PN	1752	1645	59.4634	gi|225434347|ref|XP_002267594.1|	3e-167	PREDICTED: uncharacterized membrane protein At1g06890 [Vitis vinifera] >gi|297745769|emb|CBI15825.3| unnamed protein product [Vitis vinifera]	gi|359478978|ref|XM_002267558.2|	9e-89	PREDICTED: Vitis vinifera uncharacterized LOC100265566 (LOC100265566), mRNA	sp|Q8RXL8|Y1689_ARATH	2e-167	Uncharacterized membrane protein At1g06890 OS=Arabidopsis thaliana GN=At1g06890 PE=1 SV=1	ECU03g0150	1e-07	COG5070	Nucleotide-sugar transporter	K15285	3e-167	vvi:100262066	solute carrier family 35, member E3	GO:0006944//cellular membrane fusion;GO:0048193//Golgi vesicle transport;GO:0006863//purine nucleobase transport;GO:0006486//protein glycosylation	-	GO:0005768//endosome;GO:0005794//Golgi apparatus;GO:0005886//plasma membrane;GO:0016021//integral to membrane;GO:0005802//trans-Golgi network
CL10554.Contig2_F0463-PN	371	47	8.0231	gi|225434347|ref|XP_002267594.1|	2e-33	PREDICTED: uncharacterized membrane protein At1g06890 [Vitis vinifera] >gi|297745769|emb|CBI15825.3| unnamed protein product [Vitis vinifera]	gi|470144148|ref|XM_004307678.1|	3e-08	PREDICTED: Fragaria vesca subsp. vesca uncharacterized LOC101302305 (LOC101302305), mRNA	sp|Q8RXL8|Y1689_ARATH	3e-25	Uncharacterized membrane protein At1g06890 OS=Arabidopsis thaliana GN=At1g06890 PE=1 SV=1	--	--	--	--	K15285	1e-28	zma:100193850	solute carrier family 35, member E3	-	-	GO:0016023//cytoplasmic membrane-bounded vesicle;GO:0016021//integral to membrane
CL10556.Contig1_F0463-PN	2274	170	4.7345	gi|359494619|ref|XP_003634816.1|	0	PREDICTED: protein strawberry notch-like [Vitis vinifera]	gi|359494618|ref|XM_003634768.1|	1e-85	PREDICTED: Vitis vinifera protein strawberry notch-like (LOC100267281), mRNA	--	--	--	--	--	--	--	K11643	2e-07	smo:SELMODRAFT_158748	chromodomain-helicase-DNA-binding protein 4 [EC:3.6.4.12]	GO:0006355//regulation of transcription, DNA-dependent;GO:0009793//embryo development ending in seed dormancy	GO:0008270//zinc ion binding;GO:0003677//DNA binding	GO:0005829//cytosol;GO:0005634//nucleus
CL10556.Contig2_F0463-PN	4378	46	0.6654	gi|255555580|ref|XP_002518826.1|	0	conserved hypothetical protein [Ricinus communis] >gi|223541999|gb|EEF43544.1| conserved hypothetical protein [Ricinus communis]	gi|359494618|ref|XM_003634768.1|	1e-93	PREDICTED: Vitis vinifera protein strawberry notch-like (LOC100267281), mRNA	sp|Q9FPQ6|GP1_CHLRE	3e-11	Vegetative cell wall protein gp1 OS=Chlamydomonas reinhardtii GN=GP1 PE=2 SV=1	mlr3017_1	6e-07	COG0737	5'-nucleotidase/2',3'-cyclic phosphodiesterase and related esterases	K11275	5e-09	osa:4334439	histone H1/5	GO:0006355//regulation of transcription, DNA-dependent;GO:0009793//embryo development ending in seed dormancy	GO:0008270//zinc ion binding;GO:0003677//DNA binding	GO:0005829//cytosol;GO:0005634//nucleus
CL10556.Contig3_F0463-PN	4184	71	1.0747	gi|359494619|ref|XP_003634816.1|	0	PREDICTED: protein strawberry notch-like [Vitis vinifera]	gi|359494618|ref|XM_003634768.1|	1e-93	PREDICTED: Vitis vinifera protein strawberry notch-like (LOC100267281), mRNA	sp|Q9FPQ6|GP1_CHLRE	3e-11	Vegetative cell wall protein gp1 OS=Chlamydomonas reinhardtii GN=GP1 PE=2 SV=1	mlr3017_1	6e-07	COG0737	5'-nucleotidase/2',3'-cyclic phosphodiesterase and related esterases	K11275	5e-09	osa:4334439	histone H1/5	GO:0006355//regulation of transcription, DNA-dependent;GO:0009793//embryo development ending in seed dormancy	GO:0008270//zinc ion binding;GO:0003677//DNA binding	GO:0005829//cytosol;GO:0005634//nucleus
CL10559.Contig2_F0463-PN	640	89	8.807	gi|356571977|ref|XP_003554147.1|	4e-39	PREDICTED: protein GAST1-like isoform 2 [Glycine max]	gi|445069057|gb|KC147721.1|	6e-26	Gossypium hirsutum GA-stimulated transcript-like protein 7 (GASL7) mRNA, complete cds	sp|A8MR46|GASAD_ARATH	2e-30	Gibberellin-regulated protein 13 OS=Arabidopsis thaliana GN=GASA13 PE=3 SV=1	--	--	--	--	--	--	--	--	-	-	-
CL1056.Contig2_F0463-PN	3311	58	1.1094	gi|225459435|ref|XP_002285825.1|	1e-168	PREDICTED: eukaryotic translation initiation factor 5-like [Vitis vinifera]	gi|123687789|emb|AM434709.1|	4e-80	Vitis vinifera contig VV78X278879.7, whole genome shotgun sequence	sp|P55876|IF5_MAIZE	6e-159	Eukaryotic translation initiation factor 5 OS=Zea mays GN=EIF5 PE=2 SV=1	YPR041w	2e-46	COG1601	Translation initiation factor 2, beta subunit (eIF-2beta)/eIF-5 N-terminal domain	K03262	9e-170	vvi:100262554	translation initiation factor 5	GO:0006413//translational initiation;GO:0016070//RNA metabolic process	GO:0003743//translation initiation factor activity	GO:0005737//cytoplasm;GO:0005634//nucleus
CL1056.Contig3_F0463-PN	4046	733	11.4735	gi|225459435|ref|XP_002285825.1|	1e-168	PREDICTED: eukaryotic translation initiation factor 5-like [Vitis vinifera]	gi|123687789|emb|AM434709.1|	5e-80	Vitis vinifera contig VV78X278879.7, whole genome shotgun sequence	sp|P55876|IF5_MAIZE	7e-159	Eukaryotic translation initiation factor 5 OS=Zea mays GN=EIF5 PE=2 SV=1	YPR041w	3e-46	COG1601	Translation initiation factor 2, beta subunit (eIF-2beta)/eIF-5 N-terminal domain	K03262	1e-169	vvi:100262554	translation initiation factor 5	GO:0006413//translational initiation;GO:0016070//RNA metabolic process	GO:0003743//translation initiation factor activity	GO:0005737//cytoplasm;GO:0005634//nucleus
CL10560.Contig2_F0463-PN	1981	2369	75.7354	gi|462409770|gb|EMJ15104.1|	0	hypothetical protein PRUPE_ppa004058mg [Prunus persica]	gi|460209760|gb|GABL01053094.1|	3e-30	TSA: Camelina sativa comp55505_c0_seq1 transcribed RNA sequence	sp|Q71N54|LCAT4_ARATH	0	Lecithine-cholesterol acyltransferase-like 4 OS=Arabidopsis thaliana GN=LCAT4 PE=2 SV=1	--	--	--	--	K06129	7e-12	vvi:100262564	lysophospholipase III [EC:3.1.1.5]	GO:0006944//cellular membrane fusion;GO:0048193//Golgi vesicle transport;GO:0009395//phospholipid catabolic process	GO:0004607//phosphatidylcholine-sterol O-acyltransferase activity;GO:0004620//phospholipase activity	GO:0005829//cytosol
CL10561.Contig1_F0463-PN	940	235	15.8328	gi|296083572|emb|CBI23563.3|	2e-61	unnamed protein product [Vitis vinifera]	gi|359495951|ref|XM_003635072.1|	1e-27	PREDICTED: Vitis vinifera uncharacterized LOC100854988 (LOC100854988), mRNA	--	--	--	--	--	--	--	--	--	--	--	-	-	-
CL10564.Contig2_F0463-PN	3779	367	6.1505	gi|225447486|ref|XP_002267175.1|	0	PREDICTED: uncharacterized protein LOC100256290 [Vitis vinifera]	gi|356498919|ref|XM_003518246.1|	3e-56	PREDICTED: Glycine max uncharacterized protein LOC100795436 (LOC100795436), mRNA	sp|F4IV66|RNE_ARATH	0	Ribonuclease E/G-like protein, chloroplastic OS=Arabidopsis thaliana GN=RNE PE=1 SV=1	PA2976	1e-59	COG1530	Ribonucleases G and E	K00705	1e-07	mtr:MTR_7g088740	4-alpha-glucanotransferase [EC:2.4.1.25]	GO:0016556//mRNA modification;GO:0009902//chloroplast relocation;GO:1901259//chloroplast rRNA processing;GO:0010027//thylakoid membrane organization;GO:0010239//chloroplast mRNA processing;GO:0042793//transcription from plastid promoter	GO:0004521//endoribonuclease activity;GO:0030246//carbohydrate binding	GO:0009507//chloroplast
CL10564.Contig3_F0463-PN	1334	142	6.7414	gi|225447486|ref|XP_002267175.1|	7e-28	PREDICTED: uncharacterized protein LOC100256290 [Vitis vinifera]	--	--	--	sp|F4IV66|RNE_ARATH	1e-17	Ribonuclease E/G-like protein, chloroplastic OS=Arabidopsis thaliana GN=RNE PE=1 SV=1	--	--	--	--	--	--	--	--	GO:1901259//chloroplast rRNA processing;GO:0009658//chloroplast organization;GO:0010239//chloroplast mRNA processing	GO:0004521//endoribonuclease activity;GO:0030246//carbohydrate binding	GO:0009507//chloroplast
CL10564.Contig4_F0463-PN	2776	15	0.3422	gi|225447486|ref|XP_002267175.1|	0	PREDICTED: uncharacterized protein LOC100256290 [Vitis vinifera]	gi|356498919|ref|XM_003518246.1|	8e-44	PREDICTED: Glycine max uncharacterized protein LOC100795436 (LOC100795436), mRNA	sp|F4IV66|RNE_ARATH	0	Ribonuclease E/G-like protein, chloroplastic OS=Arabidopsis thaliana GN=RNE PE=1 SV=1	PA2976	2e-46	COG1530	Ribonucleases G and E	K00705	9e-08	mtr:MTR_7g088740	4-alpha-glucanotransferase [EC:2.4.1.25]	GO:0016556//mRNA modification;GO:0009902//chloroplast relocation;GO:1901259//chloroplast rRNA processing;GO:0010027//thylakoid membrane organization;GO:0010239//chloroplast mRNA processing;GO:0042793//transcription from plastid promoter	GO:0005488//binding;GO:0004521//endoribonuclease activity	GO:0009507//chloroplast
CL10569.Contig1_F0463-PN	828	25	1.9122	gi|225446283|ref|XP_002269268.1|	3e-59	PREDICTED: uncharacterized methyltransferase WBSCR22 [Vitis vinifera] >gi|296090305|emb|CBI40124.3| unnamed protein product [Vitis vinifera]	--	--	--	--	--	--	YCR047c	7e-20	COG0500	SAM-dependent methyltransferases	--	--	--	--	GO:0032259//methylation	GO:0008168//methyltransferase activity	-
CL10569.Contig2_F0463-PN	1207	7	0.3673	gi|225446283|ref|XP_002269268.1|	5e-132	PREDICTED: uncharacterized methyltransferase WBSCR22 [Vitis vinifera] >gi|296090305|emb|CBI40124.3| unnamed protein product [Vitis vinifera]	gi|225446282|ref|XM_002269232.1|	6e-46	PREDICTED: Vitis vinifera methyltransferase WBSCR22-like (LOC100264221), mRNA	--	--	--	YCR047c	9e-69	COG0500	SAM-dependent methyltransferases	--	--	--	--	GO:0032259//methylation	GO:0008168//methyltransferase activity	-
CL10569.Contig3_F0463-PN	1214	16	0.8347	gi|225446283|ref|XP_002269268.1|	5e-132	PREDICTED: uncharacterized methyltransferase WBSCR22 [Vitis vinifera] >gi|296090305|emb|CBI40124.3| unnamed protein product [Vitis vinifera]	gi|225446282|ref|XM_002269232.1|	6e-46	PREDICTED: Vitis vinifera methyltransferase WBSCR22-like (LOC100264221), mRNA	--	--	--	YCR047c	9e-69	COG0500	SAM-dependent methyltransferases	--	--	--	--	GO:0032259//methylation	GO:0008168//methyltransferase activity	-
CL1057.Contig1_F0463-PN	1404	511	23.0501	gi|147777305|emb|CAN66802.1|	9e-119	hypothetical protein VITISV_041905 [Vitis vinifera]	gi|470117991|ref|XM_004295081.1|	7e-06	PREDICTED: Fragaria vesca subsp. vesca (+)-neomenthol dehydrogenase-like (LOC101298207), mRNA	sp|Q9M2E2|SDR1_ARATH	4e-72	(+)-neomenthol dehydrogenase OS=Arabidopsis thaliana GN=SDR1 PE=1 SV=1	all0352	3e-25	COG1028	Dehydrogenases with different specificities (related to short-chain alcohol dehydrogenases)	K15095	3e-97	sbi:SORBI_02g043370	(+)-neomenthol dehydrogenase [EC:1.1.1.208]	GO:0055114//oxidation-reduction process	GO:0000166//nucleotide binding;GO:0050221//prostaglandin-E2 9-reductase activity	GO:0009536//plastid
CL10573.Contig1_F0463-PN	2035	227	7.0645	gi|359479921|ref|XP_002268580.2|	5e-73	PREDICTED: cysteine-rich receptor-like protein kinase 11-like [Vitis vinifera]	--	--	--	sp|C0LGR6|Y4291_ARATH	2e-19	Probable LRR receptor-like serine/threonine-protein kinase At4g29180 OS=Arabidopsis thaliana GN=At4g29180 PE=2 SV=2	--	--	--	--	K13430	1e-16	rcu:RCOM_1078760	serine/threonine-protein kinase PBS1 [EC:2.7.11.1]	-	GO:0016740//transferase activity	-
CL10576.Contig2_F0463-PN	702	128	11.5476	--	--	--	--	--	--	--	--	--	--	--	--	--	--	--	--	--	-	-	-
CL10576.Contig3_F0463-PN	1618	19	0.7437	gi|356510668|ref|XP_003524058.1|	1e-89	PREDICTED: homeobox-leucine zipper protein HAT4-like [Glycine max]	gi|226493982|ref|NM_001158864.1|	6e-53	Zea mays homeobox-leucine zipper protein ATHB-4 (LOC100285975), mRNA >gi|195655260|gb|EU974980.1| Zea mays clone 462177 homeobox-leucine zipper protein ATHB-4 mRNA, complete cds	sp|P92953|ATHB4_ARATH	4e-81	Homeobox-leucine zipper protein ATHB-4 OS=Arabidopsis thaliana GN=ATHB-4 PE=2 SV=1	SPAC32A11.03c	8e-07	COG5576	Homeodomain-containing transcription factor	K09338	4e-82	aly:ARALYDRAFT_483619	homeobox-leucine zipper protein	GO:0048731;GO:0006355//regulation of transcription, DNA-dependent;GO:0044767;GO:0009733//response to auxin stimulus;GO:0007165//signal transduction;GO:0009653//anatomical structure morphogenesis;GO:0009641//shade avoidance;GO:0010218//response to far red light	GO:0043565//sequence-specific DNA binding	GO:0009506//plasmodesma
CL10576.Contig4_F0463-PN	1566	95	3.8419	gi|356510668|ref|XP_003524058.1|	1e-89	PREDICTED: homeobox-leucine zipper protein HAT4-like [Glycine max]	gi|226493982|ref|NM_001158864.1|	5e-53	Zea mays homeobox-leucine zipper protein ATHB-4 (LOC100285975), mRNA >gi|195655260|gb|EU974980.1| Zea mays clone 462177 homeobox-leucine zipper protein ATHB-4 mRNA, complete cds	sp|P92953|ATHB4_ARATH	3e-81	Homeobox-leucine zipper protein ATHB-4 OS=Arabidopsis thaliana GN=ATHB-4 PE=2 SV=1	SPAC32A11.03c	7e-07	COG5576	Homeodomain-containing transcription factor	K09338	4e-82	aly:ARALYDRAFT_483619	homeobox-leucine zipper protein	GO:0048731;GO:0006355//regulation of transcription, DNA-dependent;GO:0044767;GO:0009733//response to auxin stimulus;GO:0007165//signal transduction;GO:0009653//anatomical structure morphogenesis;GO:0009641//shade avoidance;GO:0010218//response to far red light	GO:0043565//sequence-specific DNA binding	GO:0009506//plasmodesma
CL10579.Contig1_F0463-PN	1492	1358	57.6433	gi|255537858|ref|XP_002509994.1|	9e-95	protein binding protein, putative [Ricinus communis] >gi|223550695|gb|EEF52181.1| protein binding protein, putative [Ricinus communis]	gi|470103782|ref|XM_004288261.1|	2e-18	PREDICTED: Fragaria vesca subsp. vesca uncharacterized LOC101305109 (LOC101305109), mRNA	sp|Q9SEE9|SR45_ARATH	5e-07	Arginine/serine-rich protein 45 OS=Arabidopsis thaliana GN=SR45 PE=1 SV=1	--	--	--	--	K14325	5e-09	ppp:PHYPADRAFT_105411	RNA-binding protein with serine-rich domain 1	-	-	-
CL1058.Contig1_F0463-PN	2273	712	19.838	gi|224079165|ref|XP_002305776.1|	0	predicted protein [Populus trichocarpa] >gi|222848740|gb|EEE86287.1| predicted protein [Populus trichocarpa]	gi|356519616|ref|XM_003528419.1|	7e-13	PREDICTED: Glycine max receptor-like protein kinase HSL1-like (LOC100819887), mRNA	sp|Q9SGP2|HSL1_ARATH	0	Receptor-like protein kinase HSL1 OS=Arabidopsis thaliana GN=HSL1 PE=2 SV=1	alr0124_1	1e-28	COG4886	Leucine-rich repeat (LRR) protein	K00924	0	ath:AT1G28440	[EC:2.7.1.-]	GO:0009630//gravitropism;GO:0009880//embryonic pattern specification;GO:0048653//anther development;GO:0009825//multidimensional cell growth;GO:0009664//plant-type cell wall organization;GO:2000034//regulation of seed maturation;GO:0010075//regulation of meristem growth;GO:0048825//cotyledon development;GO:0051301//cell division;GO:0043481//anthocyanin accumulation in tissues in response to UV li…	GO:0005515//protein binding;GO:0004674//protein serine/threonine kinase activity;GO:0003700//sequence-specific DNA binding transcription factor activity;GO:0005524//ATP binding	GO:0005886//plasma membrane;GO:0005634//nucleus
CL10580.Contig2_F0463-PN	1269	1241	61.9339	gi|116786574|gb|ABK24160.1|	3e-138	unknown [Picea sitchensis]	gi|470123220|ref|XM_004297579.1|	4e-19	PREDICTED: Fragaria vesca subsp. vesca inositol oxygenase 1-like (LOC101306622), mRNA	sp|Q8L799|MIOX1_ARATH	3e-129	Inositol oxygenase 1 OS=Arabidopsis thaliana GN=MIOX1 PE=2 SV=1	--	--	--	--	K00469	1e-133	vvi:100233007	inositol oxygenase [EC:1.13.99.1]	GO:0055114//oxidation-reduction process;GO:0019310//inositol catabolic process;GO:0019853//L-ascorbic acid biosynthetic process;GO:0006949//syncytium formation	GO:0050113//inositol oxygenase activity;GO:0005506//iron ion binding	GO:0005737//cytoplasm
CL10581.Contig1_F0463-PN	3423	7	0.1295	gi|255562950|ref|XP_002522480.1|	1e-161	conserved hypothetical protein [Ricinus communis] >gi|223538365|gb|EEF39972.1| conserved hypothetical protein [Ricinus communis]	gi|145359864|ref|NM_126379.3|	5e-24	Arabidopsis thaliana O-fucosyltransferase-like protein (AT2G03280) mRNA, complete cds	sp|Q3E6Q1|PPR32_ARATH	2e-88	Pentatricopeptide repeat-containing protein At1g11290 OS=Arabidopsis thaliana GN=PCMP-H40 PE=2 SV=1	--	--	--	--	K15271	6e-73	rcu:RCOM_1095670	ATP-dependent DNA helicase HFM1/MER3 [EC:3.6.4.12]	-	GO:0016757//transferase activity, transferring glycosyl groups	GO:0005794//Golgi apparatus;GO:0009507//chloroplast
CL10581.Contig2_F0463-PN	3520	3	0.054	gi|255562950|ref|XP_002522480.1|	5e-156	conserved hypothetical protein [Ricinus communis] >gi|223538365|gb|EEF39972.1| conserved hypothetical protein [Ricinus communis]	gi|145359864|ref|NM_126379.3|	5e-24	Arabidopsis thaliana O-fucosyltransferase-like protein (AT2G03280) mRNA, complete cds	sp|Q3E6Q1|PPR32_ARATH	2e-88	Pentatricopeptide repeat-containing protein At1g11290 OS=Arabidopsis thaliana GN=PCMP-H40 PE=2 SV=1	--	--	--	--	K15271	6e-73	rcu:RCOM_1095670	ATP-dependent DNA helicase HFM1/MER3 [EC:3.6.4.12]	GO:0035196//production of miRNAs involved in gene silencing by miRNA;GO:0009616//virus induced gene silencing;GO:0010050//vegetative phase change;GO:0010267//production of ta-siRNAs involved in RNA interference	GO:0016757//transferase activity, transferring glycosyl groups	GO:0009507//chloroplast;GO:0005794//Golgi apparatus
CL10581.Contig3_F0463-PN	3494	30	0.5438	gi|255562950|ref|XP_002522480.1|	5e-156	conserved hypothetical protein [Ricinus communis] >gi|223538365|gb|EEF39972.1| conserved hypothetical protein [Ricinus communis]	gi|145359864|ref|NM_126379.3|	5e-24	Arabidopsis thaliana O-fucosyltransferase-like protein (AT2G03280) mRNA, complete cds	sp|Q3E6Q1|PPR32_ARATH	2e-88	Pentatricopeptide repeat-containing protein At1g11290 OS=Arabidopsis thaliana GN=PCMP-H40 PE=2 SV=1	--	--	--	--	K15271	6e-73	rcu:RCOM_1095670	ATP-dependent DNA helicase HFM1/MER3 [EC:3.6.4.12]	GO:0035196//production of miRNAs involved in gene silencing by miRNA;GO:0009616//virus induced gene silencing;GO:0010050//vegetative phase change;GO:0010267//production of ta-siRNAs involved in RNA interference	GO:0016757//transferase activity, transferring glycosyl groups	GO:0009507//chloroplast;GO:0005794//Golgi apparatus
CL10581.Contig4_F0463-PN	3397	5	0.0932	gi|255562950|ref|XP_002522480.1|	1e-161	conserved hypothetical protein [Ricinus communis] >gi|223538365|gb|EEF39972.1| conserved hypothetical protein [Ricinus communis]	gi|145359864|ref|NM_126379.3|	5e-24	Arabidopsis thaliana O-fucosyltransferase-like protein (AT2G03280) mRNA, complete cds	sp|Q3E6Q1|PPR32_ARATH	2e-88	Pentatricopeptide repeat-containing protein At1g11290 OS=Arabidopsis thaliana GN=PCMP-H40 PE=2 SV=1	--	--	--	--	K15271	6e-73	rcu:RCOM_1095670	ATP-dependent DNA helicase HFM1/MER3 [EC:3.6.4.12]	-	GO:0016757//transferase activity, transferring glycosyl groups	GO:0005794//Golgi apparatus;GO:0009507//chloroplast
CL10582.Contig1_F0463-PN	1312	325	15.688	gi|357142010|ref|XP_003572427.1|	7e-06	PREDICTED: uncharacterized protein LOC100831750 [Brachypodium distachyon]	--	--	--	--	--	--	--	--	--	--	--	--	--	--	-	-	-
CL10584.Contig1_F0463-PN	1079	100	5.8694	--	--	--	--	--	--	--	--	--	--	--	--	--	--	--	--	--	-	-	-
CL10586.Contig1_F0463-PN	451	35	4.9148	--	--	--	--	--	--	--	--	--	--	--	--	--	--	--	--	--	-	-	-
CL10588.Contig1_F0463-PN	556	45	5.1257	gi|147833016|emb|CAN66120.1|	1e-18	hypothetical protein VITISV_002804 [Vitis vinifera]	--	--	--	--	--	--	--	--	--	--	--	--	--	--	GO:0044260;GO:0016569//covalent chromatin modification;GO:0048449//floral organ formation;GO:0044238//primary metabolic process;GO:0050789//regulation of biological process	-	GO:0043229//intracellular organelle;GO:0044444//cytoplasmic part
CL1059.Contig1_F0463-PN	2094	1	0.0302	gi|358349484|ref|XP_003638766.1|	1e-78	Flavonoid 3&apos; 5&apos;-hydroxylase [Medicago truncatula] >gi|355504701|gb|AES85904.1| Flavonoid 3&apos; 5&apos;-hydroxylase [Medicago truncatula]	--	--	--	sp|D1MI46|C76BA_SWEMU	4e-64	Geraniol 8-hydroxylase OS=Swertia mussotii GN=CYP76B10 PE=1 SV=1	BH0579	5e-23	COG2124	Cytochrome P450	K05280	2e-55	aly:ARALYDRAFT_487632	flavonoid 3'-monooxygenase [EC:1.14.13.21]	GO:0016099//monoterpenoid biosynthetic process	GO:0046872//metal ion binding;GO:0016709//oxidoreductase activity, acting on paired donors, with incorporation or reduction of molecular oxygen, NAD(P)H as one donor, and incorporation of one atom of oxygen	GO:0005783//endoplasmic reticulum;GO:0044425//membrane part
CL1059.Contig2_F0463-PN	1823	52	1.8065	gi|225453812|ref|XP_002276576.1|	6e-131	PREDICTED: cytochrome P450 76C4 [Vitis vinifera]	--	--	--	sp|D1MI46|C76BA_SWEMU	4e-128	Geraniol 8-hydroxylase OS=Swertia mussotii GN=CYP76B10 PE=1 SV=1	BH0579	7e-33	COG2124	Cytochrome P450	K00517	8e-116	osa:4348172	[EC:1.14.-.-]	GO:0016099//monoterpenoid biosynthetic process	GO:0005488//binding;GO:0016709//oxidoreductase activity, acting on paired donors, with incorporation or reduction of molecular oxygen, NAD(P)H as one donor, and incorporation of one atom of oxygen	GO:0016020//membrane
CL1059.Contig3_F0463-PN	1294	46	2.2513	gi|296089103|emb|CBI38806.3|	4e-79	unnamed protein product [Vitis vinifera]	--	--	--	sp|D1MI46|C76BA_SWEMU	4e-80	Geraniol 8-hydroxylase OS=Swertia mussotii GN=CYP76B10 PE=1 SV=1	BH0579	1e-13	COG2124	Cytochrome P450	K00517	5e-75	osa:4348172	[EC:1.14.-.-]	GO:0016099//monoterpenoid biosynthetic process	GO:0005488//binding;GO:0016709//oxidoreductase activity, acting on paired donors, with incorporation or reduction of molecular oxygen, NAD(P)H as one donor, and incorporation of one atom of oxygen	-
CL1059.Contig4_F0463-PN	1909	7	0.2322	gi|225453812|ref|XP_002276576.1|	3e-131	PREDICTED: cytochrome P450 76C4 [Vitis vinifera]	--	--	--	sp|D1MI46|C76BA_SWEMU	1e-127	Geraniol 8-hydroxylase OS=Swertia mussotii GN=CYP76B10 PE=1 SV=1	BH0579	6e-33	COG2124	Cytochrome P450	K00517	7e-116	osa:4348172	[EC:1.14.-.-]	GO:0016099//monoterpenoid biosynthetic process	GO:0005488//binding;GO:0016709//oxidoreductase activity, acting on paired donors, with incorporation or reduction of molecular oxygen, NAD(P)H as one donor, and incorporation of one atom of oxygen	GO:0016020//membrane
CL1059.Contig5_F0463-PN	2008	0	0	gi|358349484|ref|XP_003638766.1|	2e-79	Flavonoid 3&apos; 5&apos;-hydroxylase [Medicago truncatula] >gi|355504701|gb|AES85904.1| Flavonoid 3&apos; 5&apos;-hydroxylase [Medicago truncatula]	--	--	--	sp|D1MI46|C76BA_SWEMU	2e-64	Geraniol 8-hydroxylase OS=Swertia mussotii GN=CYP76B10 PE=1 SV=1	BH0579	6e-23	COG2124	Cytochrome P450	K05280	2e-55	aly:ARALYDRAFT_487632	flavonoid 3'-monooxygenase [EC:1.14.13.21]	GO:0016099//monoterpenoid biosynthetic process	GO:0046872//metal ion binding;GO:0016709//oxidoreductase activity, acting on paired donors, with incorporation or reduction of molecular oxygen, NAD(P)H as one donor, and incorporation of one atom of oxygen	GO:0005783//endoplasmic reticulum;GO:0044425//membrane part
CL1059.Contig6_F0463-PN	680	18	1.6764	gi|356538650|ref|XP_003537814.1|	5e-36	PREDICTED: cytochrome P450 76C1-like [Glycine max]	--	--	--	sp|D1MI46|C76BA_SWEMU	3e-34	Geraniol 8-hydroxylase OS=Swertia mussotii GN=CYP76B10 PE=1 SV=1	--	--	--	--	K00517	2e-35	osa:4348172	[EC:1.14.-.-]	-	GO:0016491//oxidoreductase activity;GO:0005488//binding	-
CL10590.Contig1_F0463-PN	1995	41	1.3015	gi|359485187|ref|XP_002279096.2|	0	PREDICTED: putative methyltransferase NSUN6-like [Vitis vinifera]	gi|357494214|ref|XM_003617348.1|	7e-53	Medicago truncatula Ribosomal RNA small subunit methyltransferase B (MTR_5g091110) mRNA, complete cds	--	--	--	PH1991	7e-26	COG0144	tRNA and rRNA cytosine-C5-methylases	K03500	8e-11	smo:SELMODRAFT_136794	16S rRNA (cytosine967-C5)-methyltransferase [EC:2.1.1.176]	-	GO:0016740//transferase activity	-
CL10590.Contig3_F0463-PN	2155	38	1.1167	gi|255574263|ref|XP_002528046.1|	4e-46	RNA binding protein, putative [Ricinus communis] >gi|223532576|gb|EEF34364.1| RNA binding protein, putative [Ricinus communis]	gi|357494214|ref|XM_003617348.1|	2e-28	Medicago truncatula Ribosomal RNA small subunit methyltransferase B (MTR_5g091110) mRNA, complete cds	--	--	--	PH1991	8e-26	COG0144	tRNA and rRNA cytosine-C5-methylases	K14835	8e-10	olu:OSTLU_2054	ribosomal RNA methyltransferase Nop2 [EC:2.1.1.-]	-	GO:0016740//transferase activity	-
CL10591.Contig1_F0463-PN	2214	843	24.1139	gi|224115346|ref|XP_002317009.1|	4e-09	predicted protein [Populus trichocarpa] >gi|222860074|gb|EEE97621.1| predicted protein [Populus trichocarpa]	--	--	--	sp|C0LGT6|EFR_ARATH	2e-104	LRR receptor-like serine/threonine-protein kinase EFR OS=Arabidopsis thaliana GN=EFR PE=1 SV=1	RSp0875	4e-17	COG4886	Leucine-rich repeat (LRR) protein	K13428	7e-104	ath:AT5G20480	LRR receptor-like serine/threonine-protein kinase EFR [EC:2.7.11.1]	GO:0051716//cellular response to stimulus;GO:0044237//cellular metabolic process;GO:0006955//immune response;GO:0050794//regulation of cellular process;GO:0006952//defense response	GO:0016301//kinase activity	GO:0016020//membrane;GO:0044464//cell part
CL10592.Contig1_F0463-PN	2537	1273	31.778	gi|255551849|ref|XP_002516970.1|	1e-105	chaperone binding protein, putative [Ricinus communis] >gi|223544058|gb|EEF45584.1| chaperone binding protein, putative [Ricinus communis]	gi|356519945|ref|XM_003528581.1|	3e-09	PREDICTED: Glycine max uncharacterized protein LOC100799789 (LOC100799789), mRNA	sp|Q8RWU5|FBL3_ARATH	4e-31	F-box/LRR-repeat protein 3 OS=Arabidopsis thaliana GN=FBL3 PE=2 SV=1	slr0599	2e-07	COG0515	Serine/threonine protein kinase	K01115	9e-15	vcn:VOLCADRAFT_99471	phospholipase D [EC:3.1.4.4]	-	-	GO:0005886//plasma membrane
CL10594.Contig1_F0463-PN	1810	236	8.2576	gi|449443025|ref|XP_004139281.1|	0	PREDICTED: heparanase-like protein 3-like [Cucumis sativus]	gi|225430451|ref|XM_002283224.1|	1e-29	PREDICTED: Vitis vinifera heparanase-like protein 3-like (LOC100259360), mRNA	sp|Q9FZP1|HPSE3_ARATH	0	Heparanase-like protein 3 OS=Arabidopsis thaliana GN=At5g34940 PE=2 SV=2	--	--	--	--	K07964	0	gmx:100792087	heparanase 1 [EC:3.2.1.166]	GO:0005975//carbohydrate metabolic process	GO:0016798//hydrolase activity, acting on glycosyl bonds	GO:0016020//membrane;GO:0016023//cytoplasmic membrane-bounded vesicle;GO:0009505//plant-type cell wall
CL10595.Contig1_F0463-PN	609	5	0.52	gi|356527157|ref|XP_003532179.1|	2e-26	PREDICTED: RPM1-interacting protein 4 [Glycine max] >gi|255626713|gb|ACU13701.1| unknown [Glycine max]	gi|460396962|ref|XM_004243991.1|	2e-28	PREDICTED: Solanum lycopersicum RPM1-interacting protein 4-like (LOC101249473), mRNA	sp|Q8GYN5|RIN4_ARATH	4e-10	RPM1-interacting protein 4 OS=Arabidopsis thaliana GN=RIN4 PE=1 SV=1	--	--	--	--	K13456	9e-10	aly:ARALYDRAFT_480014	RPM1-interacting protein 4	-	-	-
CL10595.Contig2_F0463-PN	620	865	88.3573	gi|356527157|ref|XP_003532179.1|	5e-23	PREDICTED: RPM1-interacting protein 4 [Glycine max] >gi|255626713|gb|ACU13701.1| unknown [Glycine max]	gi|460396030|ref|XM_004243535.1|	5e-14	PREDICTED: Solanum lycopersicum RPM1-interacting protein 4-like (LOC101263133), mRNA	sp|Q8GYN5|RIN4_ARATH	2e-08	RPM1-interacting protein 4 OS=Arabidopsis thaliana GN=RIN4 PE=1 SV=1	--	--	--	--	K13456	1e-08	vvi:100258114	RPM1-interacting protein 4	-	-	-
CL10596.Contig2_F0463-PN	899	2692	189.642	gi|225444305|ref|XP_002263884.1|	3e-18	PREDICTED: uncharacterized protein LOC100264003 [Vitis vinifera]	--	--	--	--	--	--	--	--	--	--	K01728	2e-11	gmx:100803229	pectate lyase [EC:4.2.2.2]	-	-	-
CL10597.Contig2_F0463-PN	1341	1437	67.865	gi|224131340|ref|XP_002321060.1|	2e-73	predicted protein [Populus trichocarpa] >gi|222861833|gb|EEE99375.1| predicted protein [Populus trichocarpa]	gi|359479801|ref|XM_002276472.2|	4e-10	PREDICTED: Vitis vinifera uncharacterized LOC100264786 (LOC100264786), mRNA	sp|Q9SGT2|PUB58_ARATH	3e-08	Putative U-box domain-containing protein 58 OS=Arabidopsis thaliana GN=PUB58 PE=2 SV=3	lin1686	3e-07	COG0419	ATPase involved in DNA repair	K10405	3e-07	sbi:SORBI_02g000560	kinesin family member C1	GO:0006499//N-terminal protein myristoylation;GO:0006914//autophagy	-	-
CL10598.Contig1_F0463-PN	1448	499	21.8248	gi|449528829|ref|XP_004171405.1|	1e-153	PREDICTED: uncharacterized LOC101213889 [Cucumis sativus]	gi|359483161|ref|XM_002264316.2|	5e-53	PREDICTED: Vitis vinifera uncharacterized LOC100263772 (LOC100263772), mRNA	--	--	--	--	--	--	--	--	--	--	--	GO:0016226//iron-sulfur cluster assembly;GO:0010207//photosystem II assembly;GO:0009073//aromatic amino acid family biosynthetic process	-	GO:0009571//proplastid stroma;GO:0009570//chloroplast stroma
CL10599.Contig1_F0463-PN	564	28	3.1441	--	--	--	--	--	--	--	--	--	--	--	--	--	--	--	--	--	-	-	-
CL106.Contig10_F0463-PN	2375	19	0.5067	gi|356540888|ref|XP_003538916.1|	4e-71	PREDICTED: protein FAR1-RELATED SEQUENCE 5-like [Glycine max]	gi|21209336|gb|AY106258.1|	8e-16	Zea mays PCO141652 mRNA sequence	sp|Q9SZL8|FRS5_ARATH	5e-67	Protein FAR1-RELATED SEQUENCE 5 OS=Arabidopsis thaliana GN=FRS5 PE=2 SV=1	--	--	--	--	--	--	--	--	-	-	-
CL106.Contig11_F0463-PN	2411	20	0.5254	gi|356540888|ref|XP_003538916.1|	4e-71	PREDICTED: protein FAR1-RELATED SEQUENCE 5-like [Glycine max]	gi|21209336|gb|AY106258.1|	8e-16	Zea mays PCO141652 mRNA sequence	sp|Q9SZL8|FRS5_ARATH	5e-67	Protein FAR1-RELATED SEQUENCE 5 OS=Arabidopsis thaliana GN=FRS5 PE=2 SV=1	--	--	--	--	--	--	--	--	-	-	-
CL106.Contig12_F0463-PN	2222	23	0.6555	gi|356540888|ref|XP_003538916.1|	2e-97	PREDICTED: protein FAR1-RELATED SEQUENCE 5-like [Glycine max]	gi|357123451|ref|XM_003563376.1|	5e-23	PREDICTED: Brachypodium distachyon uncharacterized LOC100844151 (LOC100844151), mRNA	sp|Q9SZL8|FRS5_ARATH	4e-92	Protein FAR1-RELATED SEQUENCE 5 OS=Arabidopsis thaliana GN=FRS5 PE=2 SV=1	--	--	--	--	--	--	--	--	-	-	-
CL106.Contig13_F0463-PN	2258	18	0.5049	gi|356540888|ref|XP_003538916.1|	2e-97	PREDICTED: protein FAR1-RELATED SEQUENCE 5-like [Glycine max]	gi|357123451|ref|XM_003563376.1|	5e-23	PREDICTED: Brachypodium distachyon uncharacterized LOC100844151 (LOC100844151), mRNA	sp|Q9SZL8|FRS5_ARATH	4e-92	Protein FAR1-RELATED SEQUENCE 5 OS=Arabidopsis thaliana GN=FRS5 PE=2 SV=1	--	--	--	--	--	--	--	--	-	-	-
CL106.Contig14_F0463-PN	385	13	2.1385	gi|462399320|gb|EMJ04988.1|	8e-18	hypothetical protein PRUPE_ppa001606mg [Prunus persica]	--	--	--	sp|Q9SZL8|FRS5_ARATH	9e-17	Protein FAR1-RELATED SEQUENCE 5 OS=Arabidopsis thaliana GN=FRS5 PE=2 SV=1	--	--	--	--	--	--	--	--	-	-	-
CL106.Contig16_F0463-PN	1138	7	0.3896	gi|413926861|gb|AFW66793.1|	5e-35	hypothetical protein ZEAMMB73_590560, partial [Zea mays]	gi|21209336|gb|AY106258.1|	4e-16	Zea mays PCO141652 mRNA sequence	--	--	--	--	--	--	--	--	--	--	--	GO:0009853//photorespiration	-	GO:0005634//nucleus
CL106.Contig17_F0463-PN	1537	5	0.206	gi|413926863|gb|AFW66795.1|	1e-40	hypothetical protein ZEAMMB73_590560, partial [Zea mays]	gi|357123451|ref|XM_003563376.1|	4e-23	PREDICTED: Brachypodium distachyon uncharacterized LOC100844151 (LOC100844151), mRNA	--	--	--	--	--	--	--	--	--	--	--	GO:0009853//photorespiration	-	GO:0005634//nucleus
CL106.Contig19_F0463-PN	1245	6	0.3052	gi|413926863|gb|AFW66795.1|	1e-40	hypothetical protein ZEAMMB73_590560, partial [Zea mays]	gi|357123451|ref|XM_003563376.1|	3e-23	PREDICTED: Brachypodium distachyon uncharacterized LOC100844151 (LOC100844151), mRNA	--	--	--	--	--	--	--	--	--	--	--	GO:0009853//photorespiration	-	GO:0005634//nucleus
CL106.Contig1_F0463-PN	1520	676	28.1657	--	--	--	--	--	--	--	--	--	--	--	--	--	--	--	--	--	-	-	-
CL106.Contig20_F0463-PN	1007	5	0.3145	gi|413926863|gb|AFW66795.1|	1e-40	hypothetical protein ZEAMMB73_590560, partial [Zea mays]	gi|357123451|ref|XM_003563376.1|	2e-23	PREDICTED: Brachypodium distachyon uncharacterized LOC100844151 (LOC100844151), mRNA	--	--	--	--	--	--	--	--	--	--	--	GO:0009853//photorespiration	-	GO:0005634//nucleus
CL106.Contig21_F0463-PN	1562	13	0.5271	gi|413926861|gb|AFW66793.1|	7e-35	hypothetical protein ZEAMMB73_590560, partial [Zea mays]	gi|21209336|gb|AY106258.1|	5e-16	Zea mays PCO141652 mRNA sequence	--	--	--	--	--	--	--	--	--	--	--	GO:0009853//photorespiration	-	GO:0005634//nucleus
CL106.Contig22_F0463-PN	1299	5	0.2438	gi|413926863|gb|AFW66795.1|	1e-40	hypothetical protein ZEAMMB73_590560, partial [Zea mays]	gi|357123451|ref|XM_003563376.1|	3e-23	PREDICTED: Brachypodium distachyon uncharacterized LOC100844151 (LOC100844151), mRNA	--	--	--	--	--	--	--	--	--	--	--	GO:0009853//photorespiration	-	GO:0005634//nucleus
CL106.Contig23_F0463-PN	1447	6	0.2626	gi|413926863|gb|AFW66795.1|	1e-40	hypothetical protein ZEAMMB73_590560, partial [Zea mays]	gi|357123451|ref|XM_003563376.1|	3e-23	PREDICTED: Brachypodium distachyon uncharacterized LOC100844151 (LOC100844151), mRNA	--	--	--	--	--	--	--	--	--	--	--	GO:0009853//photorespiration	-	GO:0005634//nucleus
CL106.Contig24_F0463-PN	1097	5	0.2887	gi|413926863|gb|AFW66795.1|	1e-40	hypothetical protein ZEAMMB73_590560, partial [Zea mays]	gi|357123451|ref|XM_003563376.1|	3e-23	PREDICTED: Brachypodium distachyon uncharacterized LOC100844151 (LOC100844151), mRNA	--	--	--	--	--	--	--	--	--	--	--	GO:0009853//photorespiration	-	GO:0005634//nucleus
CL106.Contig25_F0463-PN	990	6	0.3838	gi|413926861|gb|AFW66793.1|	4e-35	hypothetical protein ZEAMMB73_590560, partial [Zea mays]	gi|21209336|gb|AY106258.1|	3e-16	Zea mays PCO141652 mRNA sequence	--	--	--	--	--	--	--	--	--	--	--	GO:0009853//photorespiration	-	GO:0005634//nucleus
CL106.Contig26_F0463-PN	1043	6	0.3643	gi|413926863|gb|AFW66795.1|	1e-40	hypothetical protein ZEAMMB73_590560, partial [Zea mays]	gi|357123451|ref|XM_003563376.1|	2e-23	PREDICTED: Brachypodium distachyon uncharacterized LOC100844151 (LOC100844151), mRNA	--	--	--	--	--	--	--	--	--	--	--	GO:0009853//photorespiration	-	GO:0005634//nucleus
CL106.Contig27_F0463-PN	1209	5	0.2619	gi|413926863|gb|AFW66795.1|	1e-40	hypothetical protein ZEAMMB73_590560, partial [Zea mays]	gi|357123451|ref|XM_003563376.1|	3e-23	PREDICTED: Brachypodium distachyon uncharacterized LOC100844151 (LOC100844151), mRNA	--	--	--	--	--	--	--	--	--	--	--	GO:0009853//photorespiration	-	GO:0005634//nucleus
CL106.Contig28_F0463-PN	936	7	0.4736	gi|413926861|gb|AFW66793.1|	3e-35	hypothetical protein ZEAMMB73_590560, partial [Zea mays]	gi|21209336|gb|AY106258.1|	3e-16	Zea mays PCO141652 mRNA sequence	--	--	--	--	--	--	--	--	--	--	--	GO:0009853//photorespiration	-	GO:0005634//nucleus
CL106.Contig29_F0463-PN	1483	6	0.2562	gi|413926863|gb|AFW66795.1|	1e-40	hypothetical protein ZEAMMB73_590560, partial [Zea mays]	gi|357123451|ref|XM_003563376.1|	3e-23	PREDICTED: Brachypodium distachyon uncharacterized LOC100844151 (LOC100844151), mRNA	--	--	--	--	--	--	--	--	--	--	--	GO:0009853//photorespiration	-	GO:0005634//nucleus
CL106.Contig2_F0463-PN	348	35	6.3695	gi|356553419|ref|XP_003545054.1|	1e-13	PREDICTED: protein FAR1-RELATED SEQUENCE 5-like [Glycine max]	--	--	--	sp|Q9SZL8|FRS5_ARATH	2e-13	Protein FAR1-RELATED SEQUENCE 5 OS=Arabidopsis thaliana GN=FRS5 PE=2 SV=1	--	--	--	--	--	--	--	--	-	-	-
CL106.Contig30_F0463-PN	1101	6	0.3451	gi|413926861|gb|AFW66793.1|	4e-35	hypothetical protein ZEAMMB73_590560, partial [Zea mays]	gi|21209336|gb|AY106258.1|	4e-16	Zea mays PCO141652 mRNA sequence	--	--	--	--	--	--	--	--	--	--	--	GO:0009853//photorespiration	-	GO:0005634//nucleus
CL106.Contig32_F0463-PN	1526	20	0.83	gi|413926861|gb|AFW66793.1|	7e-35	hypothetical protein ZEAMMB73_590560, partial [Zea mays]	gi|21209336|gb|AY106258.1|	5e-16	Zea mays PCO141652 mRNA sequence	--	--	--	--	--	--	--	--	--	--	--	GO:0009853//photorespiration	-	GO:0005634//nucleus
CL106.Contig33_F0463-PN	1430	7	0.31	gi|413926861|gb|AFW66793.1|	6e-35	hypothetical protein ZEAMMB73_590560, partial [Zea mays]	gi|21209336|gb|AY106258.1|	5e-16	Zea mays PCO141652 mRNA sequence	--	--	--	--	--	--	--	--	--	--	--	GO:0009853//photorespiration	-	GO:0005634//nucleus
CL106.Contig34_F0463-PN	1102	13	0.7471	gi|413926861|gb|AFW66793.1|	4e-35	hypothetical protein ZEAMMB73_590560, partial [Zea mays]	gi|21209336|gb|AY106258.1|	4e-16	Zea mays PCO141652 mRNA sequence	--	--	--	--	--	--	--	--	--	--	--	GO:0009853//photorespiration	-	GO:0005634//nucleus
CL106.Contig35_F0463-PN	510	15	1.8627	--	--	--	--	--	--	--	--	--	--	--	--	--	--	--	--	--	-	-	-
CL106.Contig3_F0463-PN	2094	17	0.5142	gi|356540888|ref|XP_003538916.1|	4e-71	PREDICTED: protein FAR1-RELATED SEQUENCE 5-like [Glycine max]	gi|357123451|ref|XM_003563376.1|	5e-23	PREDICTED: Brachypodium distachyon uncharacterized LOC100844151 (LOC100844151), mRNA	sp|Q9SZL8|FRS5_ARATH	4e-67	Protein FAR1-RELATED SEQUENCE 5 OS=Arabidopsis thaliana GN=FRS5 PE=2 SV=1	--	--	--	--	--	--	--	--	-	-	-
CL106.Contig4_F0463-PN	2312	17	0.4657	gi|356540888|ref|XP_003538916.1|	2e-97	PREDICTED: protein FAR1-RELATED SEQUENCE 5-like [Glycine max]	gi|357123451|ref|XM_003563376.1|	5e-23	PREDICTED: Brachypodium distachyon uncharacterized LOC100844151 (LOC100844151), mRNA	sp|Q9SZL8|FRS5_ARATH	4e-92	Protein FAR1-RELATED SEQUENCE 5 OS=Arabidopsis thaliana GN=FRS5 PE=2 SV=1	--	--	--	--	--	--	--	--	-	-	-
[truncated: 43,265 more rows]
