# Supplementary material for: De Novo Assembly and Characterization of Fruit Transcriptome in Black Pepper (Piper nigrum)
Source: PLoS One. 2015 Jun 29;10(6):e0129822. doi: 10.1371/journal.pone.0129822 (PMC4488137; doi:10.1371/journal.pone.0129822)
Supplement: S2 Table — (XLS) [file pone.0129822.s002.xls]

## Sheet: F0463-PN-Unigene.fa
#Pathway	Count (24836)	Pathway ID	Level 1	Level 2	Genes	KOs
Metabolic pathways	6558	ko01100	Metabolism	Global map	CL10003.Contig1_F0463-PN;CL10007.Contig1_F0463-PN;CL10016.Contig2_F0463-PN;CL10017.Contig3_F0463-PN;CL10017.Contig4_F0463-PN;CL10019.Contig1_F0463-PN;CL10019.Contig2_F0463-PN;CL10019.Contig3_F0463-PN;CL1003.Contig1_F0463-PN;CL1003.Contig2_F0463-PN;CL10038.Contig1_F0463-PN;CL10038.Contig2_F0463-PN;CL1005.Contig1_F0463-PN;CL10051.Contig1_F0463-PN;CL10063.Contig2_F0463-PN;CL10080.Contig1_F0463-PN;CL…
898.Contig16_F0463-PN;CL1898.Contig17_F0463-PN;CL1898.Contig18_F0463-PN;CL1898.Contig19_F0463-PN;CL1898.Contig1_F0463-PN;CL1898.Contig20_F0463-PN;CL1898.Contig21_F0463-PN;CL1898.Contig22_F0463-PN;CL1898.Contig23_F0463-PN;CL1898.Contig24_F0463-PN;CL1898.Contig25_F0463-PN;CL1898.Contig26_F0463-PN;CL1898.Contig2_F0463-PN;CL1898.Contig3_F0463-PN;CL1898.Contig4_F0463-PN;CL1898.Contig5_F0463-PN;CL1898.…
g1_F0463-PN;CL5638.Contig2_F0463-PN;CL5638.Contig3_F0463-PN;CL5638.Contig4_F0463-PN;CL5645.Contig1_F0463-PN;CL5647.Contig1_F0463-PN;CL5647.Contig2_F0463-PN;CL5657.Contig1_F0463-PN;CL5662.Contig2_F0463-PN;CL5662.Contig3_F0463-PN;CL5664.Contig3_F0463-PN;CL5671.Contig2_F0463-PN;CL5687.Contig1_F0463-PN;CL5689.Contig1_F0463-PN;CL5699.Contig2_F0463-PN;CL5720.Contig2_F0463-PN;CL5721.Contig1_F0463-PN;CL5…
N;Unigene12182_F0463-PN;Unigene12190_F0463-PN;Unigene12193_F0463-PN;Unigene12199_F0463-PN;Unigene1219_F0463-PN;Unigene12204_F0463-PN;Unigene12206_F0463-PN;Unigene12208_F0463-PN;Unigene12214_F0463-PN;Unigene12215_F0463-PN;Unigene12216_F0463-PN;Unigene12243_F0463-PN;Unigene12246_F0463-PN;Unigene12247_F0463-PN;Unigene12250_F0463-PN;Unigene12251_F0463-PN;Unigene12254_F0463-PN;Unigene12274_F0463-PN;Un…
gene38786_F0463-PN;Unigene38843_F0463-PN;Unigene38857_F0463-PN;Unigene38858_F0463-PN;Unigene38883_F0463-PN;Unigene3893_F0463-PN;Unigene3894_F0463-PN;Unigene38975_F0463-PN;Unigene38981_F0463-PN;Unigene39008_F0463-PN;Unigene39021_F0463-PN;Unigene39030_F0463-PN;Unigene39057_F0463-PN;Unigene39088_F0463-PN;Unigene39163_F0463-PN;Unigene39242_F0463-PN;Unigene39382_F0463-PN;Unigene39410_F0463-PN;Unigene3…	K01115+K10526+K03006+K09458+K05305+K00413+K09753+K00547+K01051+K01937+K01760+K01962+K00939+K00766+K03542+K01519+K00819+K05292+K03013+K09839+K09841+K00844+K00767+K00487+K01602+K01756+K00001+K01626+K12448+K00430+K10760+K00968+K08916+K08901+K00888+K03857+K00815+K05278+K00850+K10047+K00705+K05280+K00517+K07964+K12666+K00861+K01501+K01188+K00627+K12373+K01817+K01058+K03183+K00967+K13510+K05283+K01689+…
Biosynthesis of secondary metabolites	2399	ko01110	Metabolism	Global map	CL10051.Contig1_F0463-PN;CL10063.Contig2_F0463-PN;CL10105.Contig1_F0463-PN;CL10105.Contig2_F0463-PN;CL10105.Contig3_F0463-PN;CL10110.Contig3_F0463-PN;CL10133.Contig2_F0463-PN;CL10180.Contig1_F0463-PN;CL10197.Contig1_F0463-PN;CL10207.Contig1_F0463-PN;CL10224.Contig2_F0463-PN;CL10224.Contig3_F0463-PN;CL10264.Contig1_F0463-PN;CL10264.Contig3_F0463-PN;CL10266.Contig1_F0463-PN;CL10266.Contig2_F0463-PN…
nigene1243_F0463-PN;Unigene12441_F0463-PN;Unigene12452_F0463-PN;Unigene12470_F0463-PN;Unigene12483_F0463-PN;Unigene12488_F0463-PN;Unigene12513_F0463-PN;Unigene12571_F0463-PN;Unigene12581_F0463-PN;Unigene12583_F0463-PN;Unigene12594_F0463-PN;Unigene12602_F0463-PN;Unigene12603_F0463-PN;Unigene12657_F0463-PN;Unigene12677_F0463-PN;Unigene12684_F0463-PN;Unigene12690_F0463-PN;Unigene12691_F0463-PN;Unige…	K09753+K00547+K01760+K01962+K00939+K00766+K00819+K15404+K13544+K08233+K09839+K09841+K00844+K00487+K01756+K00001+K01626+K12448+K00430+K11778+K10760+K05356+K00815+K05278+K00850+K10047+K15095+K05280+K00517+K01188+K00627+K12373+K01817+K03183+K13648+K13065+K01689+K05350+K01641+K10046+K10717+K01662+K00549+K04122+K13081+K09834+K00826+K15397+K01209+K01061+K00227+K00012+K01923+K00873+K00083+K10775+K00120+…
Endocytosis	1772	ko04144	Cellular Processes	Transport and catabolism	CL10003.Contig1_F0463-PN;CL10016.Contig2_F0463-PN;CL10017.Contig3_F0463-PN;CL10017.Contig4_F0463-PN;CL10038.Contig1_F0463-PN;CL10038.Contig2_F0463-PN;CL10080.Contig1_F0463-PN;CL10080.Contig2_F0463-PN;CL10080.Contig4_F0463-PN;CL10091.Contig2_F0463-PN;CL10136.Contig2_F0463-PN;CL10158.Contig1_F0463-PN;CL10160.Contig2_F0463-PN;CL10174.Contig1_F0463-PN;CL10187.Contig1_F0463-PN;CL10187.Contig2_F0463-PN…
463-PN;Unigene23892_F0463-PN;Unigene23919_F0463-PN;Unigene24045_F0463-PN;Unigene24204_F0463-PN;Unigene24211_F0463-PN;Unigene24225_F0463-PN;Unigene24232_F0463-PN;Unigene24276_F0463-PN;Unigene24419_F0463-PN;Unigene2448_F0463-PN;Unigene24644_F0463-PN;Unigene24706_F0463-PN;Unigene24820_F0463-PN;Unigene24924_F0463-PN;Unigene24988_F0463-PN;Unigene25179_F0463-PN;Unigene25203_F0463-PN;Unigene2535_F0463-P…	K01115+K07887+K07897+K12191+K00889+K07904+K12486+K11824+K15053+K12200+K12489+K01528+K12192+K12194+K12493+K12185+K11866+K12197+K03283+K12199+K12190+K11827+K04646+K12471+K12193+K10591+K12479+K12196+K11826+K12184+K07888+K12183+K12188+K11247+K12198+K12189+K12195
Glycerophospholipid metabolism	1711	ko00564	Metabolism	Lipid metabolism	CL10003.Contig1_F0463-PN;CL10016.Contig2_F0463-PN;CL10017.Contig3_F0463-PN;CL10017.Contig4_F0463-PN;CL10038.Contig1_F0463-PN;CL10038.Contig2_F0463-PN;CL10080.Contig1_F0463-PN;CL10080.Contig2_F0463-PN;CL10080.Contig4_F0463-PN;CL10136.Contig2_F0463-PN;CL10158.Contig1_F0463-PN;CL10160.Contig2_F0463-PN;CL10174.Contig1_F0463-PN;CL10187.Contig1_F0463-PN;CL10187.Contig2_F0463-PN;CL10191.Contig1_F0463-PN…
463-PN;Unigene2535_F0463-PN;Unigene25421_F0463-PN;Unigene25445_F0463-PN;Unigene25603_F0463-PN;Unigene25679_F0463-PN;Unigene25740_F0463-PN;Unigene25757_F0463-PN;Unigene25921_F0463-PN;Unigene25980_F0463-PN;Unigene26334_F0463-PN;Unigene26415_F0463-PN;Unigene26454_F0463-PN;Unigene2675_F0463-PN;Unigene26861_F0463-PN;Unigene27023_F0463-PN;Unigene271_F0463-PN;Unigene27279_F0463-PN;Unigene272_F0463-PN;Un…	K01115+K00968+K06129+K01058+K00967+K13510+K00995+K13535+K13508+K15728+K00999+K00901+K00981+K00630+K01613+K00993+K01126+K00006+K05929+K08744+K14156+K06130+K13511+K00655+K14674+K13523+K13506+K13513+K01114+K01047+K01517
Ether lipid metabolism	1552	ko00565	Metabolism	Lipid metabolism	CL10003.Contig1_F0463-PN;CL10016.Contig2_F0463-PN;CL10017.Contig3_F0463-PN;CL10017.Contig4_F0463-PN;CL10038.Contig1_F0463-PN;CL10038.Contig2_F0463-PN;CL10080.Contig1_F0463-PN;CL10080.Contig2_F0463-PN;CL10080.Contig4_F0463-PN;CL10136.Contig2_F0463-PN;CL10158.Contig1_F0463-PN;CL10160.Contig2_F0463-PN;CL10174.Contig1_F0463-PN;CL10187.Contig1_F0463-PN;CL10187.Contig2_F0463-PN;CL10191.Contig1_F0463-PN…
_F0463-PN;Unigene52375_F0463-PN;Unigene537_F0463-PN;Unigene54268_F0463-PN;Unigene54964_F0463-PN;Unigene5525_F0463-PN;Unigene55282_F0463-PN;Unigene55393_F0463-PN;Unigene5591_F0463-PN;Unigene5595_F0463-PN;Unigene5606_F0463-PN;Unigene5612_F0463-PN;Unigene5621_F0463-PN;Unigene5658_F0463-PN;Unigene5668_F0463-PN;Unigene575_F0463-PN;Unigene5789_F0463-PN;Unigene5793_F0463-PN;Unigene5831_F0463-PN;Unigene5…	K01115+K13510+K00993+K14674+K01114+K01047
RNA transport	1389	ko03013	Genetic Information Processing	Translation	CL10053.Contig1_F0463-PN;CL10053.Contig2_F0463-PN;CL10083.Contig2_F0463-PN;CL10083.Contig3_F0463-PN;CL10156.Contig2_F0463-PN;CL10157.Contig2_F0463-PN;CL1025.Contig2_F0463-PN;CL1025.Contig3_F0463-PN;CL1028.Contig3_F0463-PN;CL10323.Contig2_F0463-PN;CL10330.Contig1_F0463-PN;CL10330.Contig2_F0463-PN;CL10535.Contig1_F0463-PN;CL10535.Contig3_F0463-PN;CL1056.Contig2_F0463-PN;CL1056.Contig3_F0463-PN;CL10…	K09291+K12881+K14325+K13171+K14297+K14306+K03250+K12878+K03262+K03243+K03257+K14320+K14293+K14298+K03254+K13126+K14318+K12160+K03539+K03680+K03239+K03245+K14317+K03238+K14328+K14319+K14303+K13025+K14305+K00784+K03260+K14321+K14326+K14525+K14313+K14301+K03259+K14312+K03754+K14324+K12877+K00974+K14292+K14314+K14315+K12812+K14299+K12880+K03241+K03537+K13174+K03240+K14311+K07562+K14327+K03253+K03237+…
Plant-pathogen interaction	1272	ko04626	Organismal Systems	Environmental adaptation	CL10028.Contig1_F0463-PN;CL10087.Contig2_F0463-PN;CL10159.Contig2_F0463-PN;CL10159.Contig3_F0463-PN;CL10159.Contig4_F0463-PN;CL10254.Contig1_F0463-PN;CL1026.Contig2_F0463-PN;CL1026.Contig3_F0463-PN;CL10293.Contig2_F0463-PN;CL1040.Contig1_F0463-PN;CL10485.Contig3_F0463-PN;CL10485.Contig4_F0463-PN;CL10485.Contig5_F0463-PN;CL10485.Contig6_F0463-PN;CL10488.Contig1_F0463-PN;CL10488.Contig3_F0463-PN;CL…	K04368+K13412+K13417+K13457+K13420+K13416+K05391+K13464+K13430+K13428+K13456+K13422+K13448+K04371+K13429+K13462+K09487+K13424+K12795+K13458+K02183+K02358+K04079+K13414+K13459+K13460+K13426+K13425+K14512+K13473+K13413+K13463+K13427+K13447+K13449+K13423+K00864
Plant hormone signal transduction	1215	ko04075	Environmental Information Processing	Signal transduction	CL10060.Contig1_F0463-PN;CL1007.Contig1_F0463-PN;CL1007.Contig2_F0463-PN;CL1007.Contig3_F0463-PN;CL10100.Contig1_F0463-PN;CL10100.Contig2_F0463-PN;CL10100.Contig3_F0463-PN;CL10100.Contig4_F0463-PN;CL10125.Contig1_F0463-PN;CL10125.Contig2_F0463-PN;CL10231.Contig2_F0463-PN;CL10365.Contig2_F0463-PN;CL1040.Contig1_F0463-PN;CL10459.Contig1_F0463-PN;CL10474.Contig2_F0463-PN;CL10488.Contig1_F0463-PN;CL1…	K14492+K13415+K14486+K14497+K14499+K13416+K14494+K14431+K13464+K14491+K14489+K13422+K14515+K14488+K14500+K14510+K14504+K14493+K14513+K14509+K14501+K14505+K14490+K14432+K14496+K14498+K14485+K14514+K14503+K14487+K14484+K14512+K14502+K14495+K13463+K14508+K13946+K14506+K14517+K13449+K14516
mRNA surveillance pathway	1033	ko03015	Genetic Information Processing	Translation	CL10083.Contig2_F0463-PN;CL10083.Contig3_F0463-PN;CL10156.Contig2_F0463-PN;CL10262.Contig1_F0463-PN;CL10262.Contig3_F0463-PN;CL1028.Contig3_F0463-PN;CL10535.Contig1_F0463-PN;CL10535.Contig3_F0463-PN;CL10579.Contig1_F0463-PN;CL10617.Contig2_F0463-PN;CL10617.Contig3_F0463-PN;CL10639.Contig1_F0463-PN;CL10643.Contig1_F0463-PN;CL10650.Contig2_F0463-PN;CL10694.Contig3_F0463-PN;CL10735.Contig1_F0463-PN;…	K12881+K14325+K13171+K14400+K15541+K14396+K14405+K13126+K11584+K14397+K06100+K00565+K14411+K03265+K14407+K14328+K13025+K04382+K14962+K14403+K03456+K14376+K14404+K14326+K06269+K14324+K12877+K12812+K14409+K14327+K14399+K11583+K14416+K14408+K12875+K14294+K15542+K13114+K15544+K14406+K04354+K13917+K03267+K12883+K12876+K14401+K14402+K06965+K08873+K12882
Spliceosome	881	ko03040	Genetic Information Processing	Transcription	CL10083.Contig2_F0463-PN;CL10083.Contig3_F0463-PN;CL10094.Contig2_F0463-PN;CL10094.Contig3_F0463-PN;CL10176.Contig2_F0463-PN;CL10250.Contig2_F0463-PN;CL10250.Contig3_F0463-PN;CL10279.Contig1_F0463-PN;CL10279.Contig2_F0463-PN;CL10405.Contig1_F0463-PN;CL10472.Contig1_F0463-PN;CL10480.Contig1_F0463-PN;CL10535.Contig1_F0463-PN;CL10626.Contig1_F0463-PN;CL10639.Contig1_F0463-PN;CL10674.Contig1_F0463-PN…	K12881+K11984+K12811+K12821+K12831+K12816+K12858+K12845+K12878+K12837+K12896+K11094+K12741+K12843+K12891+K12825+K12823+K12842+K12840+K12833+K12848+K11095+K12822+K11087+K12890+K12862+K12621+K12857+K11092+K12824+K12836+K11086+K12866+K12900+K12835+K12662+K13025+K11098+K12871+K12852+K12855+K12865+K12897+K12820+K12826+K12869+K12733+K12870+K12863+K12854+K12877+K11093+K12847+K12815+K11099+K12812+K12880+…
Starch and sucrose metabolism	773	ko00500	Metabolism	Carbohydrate metabolism	CL10080.Contig1_F0463-PN;CL10080.Contig2_F0463-PN;CL10080.Contig4_F0463-PN;CL10160.Contig2_F0463-PN;CL10187.Contig1_F0463-PN;CL10220.Contig2_F0463-PN;CL10220.Contig4_F0463-PN;CL10267.Contig1_F0463-PN;CL1053.Contig1_F0463-PN;CL10564.Contig2_F0463-PN;CL10564.Contig4_F0463-PN;CL10661.Contig2_F0463-PN;CL10682.Contig2_F0463-PN;CL10747.Contig1_F0463-PN;CL10753.Contig1_F0463-PN;CL10779.Contig1_F0463-PN;…	K01051+K00844+K00705+K01188+K13648+K05350+K00847+K00695+K01176+K01193+K00012+K01179+K01835+K00703+K01184+K00770+K05349+K16055+K08679+K00975+K01087+K01177+K00688+K00963+K00700+K01810+K00696+K15920+K01194+K01187+K01213
Purine metabolism	754	ko00230	Metabolism	Nucleotide metabolism	CL10017.Contig3_F0463-PN;CL10017.Contig4_F0463-PN;CL10056.Contig2_F0463-PN;CL10133.Contig2_F0463-PN;CL10174.Contig3_F0463-PN;CL10194.Contig1_F0463-PN;CL10194.Contig3_F0463-PN;CL1026.Contig2_F0463-PN;CL1026.Contig3_F0463-PN;CL10324.Contig2_F0463-PN;CL10383.Contig1_F0463-PN;CL10621.Contig1_F0463-PN;CL10643.Contig1_F0463-PN;CL10858.Contig3_F0463-PN;CL10883.Contig1_F0463-PN;CL10930.Contig1_F0463-PN;C…	K03006+K01514+K00939+K01519+K03013+K01756+K01509+K02685+K02684+K01923+K00873+K03026+K00948+K01835+K00962+K03004+K03506+K03021+K03016+K03018+K02320+K01510+K00940+K02999+K01952+K02335+K02326+K03007+K03020+K00602+K00942+K03504+K03015+K03010+K03024+K06928+K13811+K03005+K00759+K00764+K14641+K01466+K01522+K11808+K01490+K01945+K02327+K14977+K13484+K03787+K03000+K02083+K02324+K01487+K03009+K03012+K02328+…
Pyrimidine metabolism	706	ko00240	Metabolism	Nucleotide metabolism	CL10017.Contig3_F0463-PN;CL10017.Contig4_F0463-PN;CL10090.Contig1_F0463-PN;CL10090.Contig3_F0463-PN;CL10090.Contig4_F0463-PN;CL10090.Contig5_F0463-PN;CL10174.Contig3_F0463-PN;CL10194.Contig1_F0463-PN;CL10194.Contig3_F0463-PN;CL1026.Contig2_F0463-PN;CL1026.Contig3_F0463-PN;CL10396.Contig1_F0463-PN;CL10621.Contig1_F0463-PN;CL10643.Contig1_F0463-PN;CL10858.Contig3_F0463-PN;CL10883.Contig1_F0463-PN;C…	K03006+K01937+K01519+K03013+K01240+K02685+K02684+K03026+K00962+K03004+K03506+K03021+K03016+K03018+K02320+K00761+K01510+K00940+K00943+K02999+K01464+K02335+K02326+K03007+K03020+K01955+K13421+K09903+K03504+K00254+K03015+K01520+K03010+K03024+K03005+K14641+K01956+K00876+K00857+K02327+K03787+K03000+K01718+K02324+K13800+K03009+K03012+K02328+K00384+K10808+K03017+K03008+K10807+K03505+K03027+K03022+K00609+…
Protein processing in endoplasmic reticulum	566	ko04141	Genetic Information Processing	Folding, sorting and degradation	CL10021.Contig1_F0463-PN;CL10021.Contig3_F0463-PN;CL10118.Contig1_F0463-PN;CL10215.Contig2_F0463-PN;CL10215.Contig3_F0463-PN;CL1025.Contig2_F0463-PN;CL1025.Contig3_F0463-PN;CL10389.Contig1_F0463-PN;CL10414.Contig2_F0463-PN;CL10631.Contig1_F0463-PN;CL10875.Contig2_F0463-PN;CL10875.Contig3_F0463-PN;CL10875.Contig4_F0463-PN;CL10875.Contig5_F0463-PN;CL11284.Contig3_F0463-PN;CL11293.Contig2_F0463-PN;C…	K09518+K14011+K14007+K03347+K09481+K12666+K14006+K08054+K01230+K08852+K03094+K10601+K13993+K06689+K10661+K04523+K13525+K09562+K09487+K07765+K10839+K09517+K14005+K14009+K09503+K13989+K14026+K10597+K04079+K09523+K07342+K14003+K09486+K09584+K10636+K14001+K08653+K10575+K11863+K08288+K09580+K09490+K08860+K14016+K10956+K09561+K12668+K08057+K12275+K10578+K03283+K07953+K09540+K03237+K14004+K13719+K10088+…
RNA degradation	535	ko03018	Genetic Information Processing	Folding, sorting and degradation	CL1022.Contig1_F0463-PN;CL10672.Contig1_F0463-PN;CL10805.Contig1_F0463-PN;CL10805.Contig2_F0463-PN;CL11074.Contig1_F0463-PN;CL11074.Contig2_F0463-PN;CL1128.Contig10_F0463-PN;CL1128.Contig11_F0463-PN;CL1128.Contig12_F0463-PN;CL1128.Contig13_F0463-PN;CL1128.Contig14_F0463-PN;CL1128.Contig16_F0463-PN;CL1128.Contig17_F0463-PN;CL1128.Contig18_F0463-PN;CL1128.Contig19_F0463-PN;CL1128.Contig1_F0463-PN;C…	K12619+K12613+K01689+K12580+K13126+K12604+K00962+K12599+K12616+K04043+K12603+K12611+K12621+K12589+K12605+K03514+K12585+K03654+K12602+K04077+K01148+K14442+K12590+K12608+K10643+K12600+K12620+K12606+K12592+K12626+K12593+K11600+K08311+K12624+K12625+K03678+K12617+K12614+K12598+K12591+K12627+K12586+K12622+K12581+K03681+K12571+K03679+K07573
Pentose and glucuronate interconversions	484	ko00040	Metabolism	Carbohydrate metabolism	CL10080.Contig1_F0463-PN;CL10080.Contig2_F0463-PN;CL10080.Contig4_F0463-PN;CL10160.Contig2_F0463-PN;CL10187.Contig1_F0463-PN;CL10220.Contig2_F0463-PN;CL10220.Contig4_F0463-PN;CL1053.Contig1_F0463-PN;CL10596.Contig2_F0463-PN;CL10682.Contig2_F0463-PN;CL10747.Contig1_F0463-PN;CL10779.Contig1_F0463-PN;CL10858.Contig3_F0463-PN;CL10925.Contig3_F0463-PN;CL10953.Contig1_F0463-PN;CL10953.Contig2_F0463-PN;…	K01051+K01728+K00012+K01184+K00011+K01805+K00128+K00854+K00963+K00065+K01625+K01783+K00875+K01213
Ribosome	475	ko03010	Genetic Information Processing	Translation	CL10129.Contig2_F0463-PN;CL10236.Contig1_F0463-PN;CL10236.Contig2_F0463-PN;CL10533.Contig1_F0463-PN;CL10638.Contig1_F0463-PN;CL10686.Contig1_F0463-PN;CL10705.Contig2_F0463-PN;CL10791.Contig2_F0463-PN;CL10877.Contig1_F0463-PN;CL10877.Contig2_F0463-PN;CL10963.Contig1_F0463-PN;CL11165.Contig2_F0463-PN;CL11176.Contig1_F0463-PN;CL11286.Contig2_F0463-PN;CL11605.Contig1_F0463-PN;CL11659.Contig1_F0463-PN…	K02904+K02932+K02895+K02989+K02880+K02870+K02996+K02910+K02866+K02962+K02873+K02991+K02942+K02980+K02935+K02975+K02943+K02957+K02882+K02939+K02898+K02897+K02872+K02930+K02915+K02969+K02871+K02894+K02993+K02965+K02924+K02892+K02917+K02945+K02928+K02995+K02868+K02947+K02960+K02903+K02963+K02929+K02983+K02889+K02931+K02968+K02913+K02949+K02922+K02920+K02984+K02953+K02936+K02900+K02877+K02948+K02912+…
Ribosome biogenesis in eukaryotes	472	ko03008	Genetic Information Processing	Translation	CL10094.Contig3_F0463-PN;CL1017.Contig12_F0463-PN;CL1017.Contig1_F0463-PN;CL1017.Contig22_F0463-PN;CL1017.Contig7_F0463-PN;CL10183.Contig2_F0463-PN;CL1022.Contig1_F0463-PN;CL10472.Contig1_F0463-PN;CL10480.Contig1_F0463-PN;CL10675.Contig1_F0463-PN;CL10708.Contig2_F0463-PN;CL11274.Contig2_F0463-PN;CL1128.Contig10_F0463-PN;CL1128.Contig11_F0463-PN;CL1128.Contig12_F0463-PN;CL1128.Contig13_F0463-PN;CL…	K14559+K14538+K14537+K03115+K12619+K12845+K14572+K13288+K14565+K14573+K14558+K03539+K14536+K14539+K14555+K14556+K14563+K06943+K14570+K14544+K14546+K11131+K14521+K07179+K14553+K14525+K03097+K11108+K11130+K03537+K14569+K07562+K14568+K14567+K14548+K14557+K14535+K14290+K14550+K01164+K07936+K14549+K14561+K14560+K14571+K07178+K14564+K14566+K03538+K14574+K14554+K14552+K11128+K11129
RNA polymerase	445	ko03020	Genetic Information Processing	Transcription	CL10017.Contig3_F0463-PN;CL10017.Contig4_F0463-PN;CL10174.Contig3_F0463-PN;CL1026.Contig2_F0463-PN;CL1026.Contig3_F0463-PN;CL10621.Contig1_F0463-PN;CL10643.Contig1_F0463-PN;CL10858.Contig3_F0463-PN;CL10930.Contig1_F0463-PN;CL11212.Contig1_F0463-PN;CL11212.Contig2_F0463-PN;CL11301.Contig2_F0463-PN;CL11660.Contig2_F0463-PN;CL11716.Contig1_F0463-PN;CL11782.Contig1_F0463-PN;CL12036.Contig1_F0463-PN;C…	K03006+K03013+K03026+K03004+K03021+K03016+K03018+K02999+K03007+K03020+K03015+K03010+K03024+K03005+K03000+K03009+K03012+K03017+K03008+K03027+K03022+K03014+K03023+K03011+K03025+K03002+K14721+K03046+K03043+K03040
Ubiquitin mediated proteolysis	444	ko04120	Genetic Information Processing	Folding, sorting and degradation	CL1000.Contig2_F0463-PN;CL1000.Contig3_F0463-PN;CL1007.Contig1_F0463-PN;CL1007.Contig2_F0463-PN;CL1007.Contig3_F0463-PN;CL102.Contig1_F0463-PN;CL1035.Contig12_F0463-PN;CL1035.Contig13_F0463-PN;CL1035.Contig14_F0463-PN;CL1035.Contig15_F0463-PN;CL1035.Contig17_F0463-PN;CL1035.Contig19_F0463-PN;CL1035.Contig1_F0463-PN;CL1035.Contig2_F0463-PN;CL1035.Contig3_F0463-PN;CL1035.Contig4_F0463-PN;CL1035.Con…	K10615+K10576+K03347+K10580+K03357+K06688+K03178+K03094+K04506+K10601+K10143+K06689+K10610+K10588+K10589+K10581+K03349+K10597+K10590+K03358+K03351+K03364+K10144+K10598+K10583+K10575+K03875+K09561+K10609+K10592+K10571+K10578+K10573+K04706+K10688+K03868+K03352+K10591+K10570+K10577+K10579+K03354+K03355+K03873+K04649+K03350+K04554+K10685+K12456+K10140+K03348+K10686+K03869+K10599+K03363+K03353+K03872+…
Oxidative phosphorylation	393	ko00190	Metabolism	Energy metabolism	CL1005.Contig1_F0463-PN;CL10806.Contig2_F0463-PN;CL11170.Contig1_F0463-PN;CL11412.Contig3_F0463-PN;CL11412.Contig5_F0463-PN;CL11576.Contig1_F0463-PN;CL11576.Contig2_F0463-PN;CL11576.Contig3_F0463-PN;CL11576.Contig4_F0463-PN;CL12113.Contig1_F0463-PN;CL1234.Contig2_F0463-PN;CL12478.Contig1_F0463-PN;CL12750.Contig2_F0463-PN;CL12750.Contig3_F0463-PN;CL1308.Contig10_F0463-PN;CL1308.Contig11_F0463-PN;C…	K00413+K02138+K01507+K00414+K00416+K02147+K02153+K00411+K02265+K00235+K02259+K02133+K02260+K03885+K02257+K00234+K03879+K03938+K02267+K05573+K11352+K02258+K02152+K02140+K02155+K03965+K02112+K02151+K03941+K02126+K02154+K03661+K01535+K02136+K02150+K03878+K05577+K00417+K03952+K02145+K03881+K03943+K02149+K11353+K02261+K02148+K03939+K02266+K02134+K05575+K02137+K03955+K03945+K03949+K00419+K03934+K02109+…
Phenylpropanoid biosynthesis	327	ko00940	Metabolism	Biosynthesis of other secondary metabolites	CL10051.Contig1_F0463-PN;CL10297.Contig2_F0463-PN;CL10374.Contig1_F0463-PN;CL10661.Contig2_F0463-PN;CL10733.Contig1_F0463-PN;CL10794.Contig1_F0463-PN;CL10794.Contig2_F0463-PN;CL10855.Contig2_F0463-PN;CL11046.Contig2_F0463-PN;CL1122.Contig10_F0463-PN;CL1122.Contig12_F0463-PN;CL1122.Contig13_F0463-PN;CL1122.Contig14_F0463-PN;CL1122.Contig18_F0463-PN;CL1122.Contig21_F0463-PN;CL1122.Contig24_F0463-PN…	K09753+K00487+K00430+K01188+K13065+K05350+K09756+K00083+K10775+K05349+K11188+K12356+K09755+K13066+K01904+K13068+K12355+K00588+K09754+K09757+K13064
Amino sugar and nucleotide sugar metabolism	295	ko00520	Metabolism	Carbohydrate metabolism	CL1003.Contig1_F0463-PN;CL1003.Contig2_F0463-PN;CL10267.Contig1_F0463-PN;CL1034.Contig1_F0463-PN;CL1034.Contig2_F0463-PN;CL1034.Contig3_F0463-PN;CL1034.Contig5_F0463-PN;CL10668.Contig1_F0463-PN;CL10668.Contig2_F0463-PN;CL10668.Contig3_F0463-PN;CL10753.Contig1_F0463-PN;CL10894.Contig2_F0463-PN;CL1096.Contig3_F0463-PN;CL1119.Contig1_F0463-PN;CL1119.Contig2_F0463-PN;CL1119.Contig3_F0463-PN;CL1119.Co…	K05305+K00844+K12448+K12373+K13648+K10046+K00847+K01209+K00012+K01097+K01835+K00770+K00849+K08679+K00975+K00326+K01840+K12449+K01183+K01836+K00963+K12447+K00966+K12450+K01810+K12446+K15920+K01711+K02377+K00621+K00972+K12451+K00820+K01784+K01809+K00965
ABC transporters	256	ko02010	Environmental Information Processing	Membrane transport	CL10712.Contig2_F0463-PN;CL10712.Contig3_F0463-PN;CL10835.Contig2_F0463-PN;CL10835.Contig3_F0463-PN;CL1116.Contig10_F0463-PN;CL1116.Contig11_F0463-PN;CL1116.Contig12_F0463-PN;CL1116.Contig13_F0463-PN;CL1116.Contig14_F0463-PN;CL1116.Contig15_F0463-PN;CL1116.Contig16_F0463-PN;CL1116.Contig17_F0463-PN;CL1116.Contig18_F0463-PN;CL1116.Contig19_F0463-PN;CL1116.Contig1_F0463-PN;CL1116.Contig20_F0463-PN;…	K05681+K05658+K05677+K15628+K05643+K05641+K05656+K05657+K05666+K05663
Peroxisome	250	ko04146	Cellular Processes	Transport and catabolism	CL1094.Contig10_F0463-PN;CL1094.Contig11_F0463-PN;CL1094.Contig12_F0463-PN;CL1094.Contig1_F0463-PN;CL1094.Contig2_F0463-PN;CL1094.Contig3_F0463-PN;CL1094.Contig4_F0463-PN;CL1094.Contig5_F0463-PN;CL1094.Contig6_F0463-PN;CL1094.Contig7_F0463-PN;CL1094.Contig8_F0463-PN;CL1094.Contig9_F0463-PN;CL1102.Contig1_F0463-PN;CL1116.Contig10_F0463-PN;CL1116.Contig11_F0463-PN;CL1116.Contig12_F0463-PN;CL1116.Co…	K13335+K12261+K05677+K15628+K01640+K00232+K11187+K03781+K13346+K13348+K01578+K03426+K01897+K13347+K13341+K04565+K11517+K00830+K13336+K04564+K13342+K00031+K13345+K00869+K07513+K13343+K11147+K13337+K13354+K13338+K13339+K00106+K13237+K06664+K00306+K13356+K12663
Glycolysis / Gluconeogenesis	249	ko00010	Metabolism	Carbohydrate metabolism	CL10267.Contig1_F0463-PN;CL10329.Contig1_F0463-PN;CL1053.Contig1_F0463-PN;CL10664.Contig2_F0463-PN;CL10805.Contig1_F0463-PN;CL10805.Contig2_F0463-PN;CL11463.Contig2_F0463-PN;CL1159.Contig2_F0463-PN;CL11845.Contig2_F0463-PN;CL11898.Contig1_F0463-PN;CL12413.Contig1_F0463-PN;CL12507.Contig1_F0463-PN;CL12746.Contig2_F0463-PN;CL12863.Contig2_F0463-PN;CL1305.Contig1_F0463-PN;CL1305.Contig2_F0463-PN;CL1…	K00844+K00001+K00850+K00627+K01689+K00873+K01835+K00002+K01834+K01895+K00128+K01610+K15634+K00382+K01803+K00121+K01623+K03841+K01792+K00927+K01810+K00162+K01568+K00161+K00134+K01785+K14085+K15633+K00016+K13953+K01624
Nucleotide excision repair	234	ko03420	Genetic Information Processing	Replication and repair	CL10827.Contig2_F0463-PN;CL10827.Contig3_F0463-PN;CL11442.Contig1_F0463-PN;CL12009.Contig1_F0463-PN;CL12036.Contig1_F0463-PN;CL12036.Contig2_F0463-PN;CL12483.Contig2_F0463-PN;CL12830.Contig2_F0463-PN;CL13921.Contig2_F0463-PN;CL14150.Contig1_F0463-PN;CL14150.Contig2_F0463-PN;CL14441.Contig2_F0463-PN;CL14565.Contig4_F0463-PN;CL14746.Contig1_F0463-PN;CL15596.Contig2_F0463-PN;CL159.Contig3_F0463-PN;C…	K07466+K10610+K03506+K10739+K10839+K02335+K10841+K02326+K10843+K10848+K03144+K03504+K03142+K10609+K02202+K10838+K06634+K10754+K02327+K03143+K10846+K02324+K02328+K03868+K10570+K10756+K10844+K03505+K10755+K10849+K10747+K10740+K03141+K10140+K04802+K02325+K10842
Phagosome	224	ko04145	Cellular Processes	Transport and catabolism	CL10091.Contig2_F0463-PN;CL10414.Contig2_F0463-PN;CL10422.Contig2_F0463-PN;CL10427.Contig1_F0463-PN;CL10427.Contig3_F0463-PN;CL10427.Contig4_F0463-PN;CL10830.Contig2_F0463-PN;CL10830.Contig3_F0463-PN;CL10830.Contig4_F0463-PN;CL10830.Contig5_F0463-PN;CL10831.Contig1_F0463-PN;CL10831.Contig2_F0463-PN;CL11284.Contig3_F0463-PN;CL11476.Contig1_F0463-PN;CL11526.Contig1_F0463-PN;CL11741.Contig1_F0463-PN…	K07887+K09481+K07897+K00921+K07374+K07375+K08054+K05692+K08488+K01365+K02147+K02153+K07342+K02152+K02155+K04392+K10956+K08057+K02151+K08517+K02154+K03661+K02150+K02145+K00914+K02149+K07888+K02148+K08492+K02146
Terpenoid backbone biosynthesis	221	ko00900	Metabolism	Metabolism of terpenoids and polyketides	CL10379.Contig2_F0463-PN;CL10398.Contig1_F0463-PN;CL10478.Contig1_F0463-PN;CL10649.Contig1_F0463-PN;CL10864.Contig2_F0463-PN;CL10920.Contig2_F0463-PN;CL10938.Contig1_F0463-PN;CL1174.Contig1_F0463-PN;CL1174.Contig2_F0463-PN;CL1174.Contig3_F0463-PN;CL1174.Contig4_F0463-PN;CL12018.Contig2_F0463-PN;CL1203.Contig1_F0463-PN;CL12318.Contig1_F0463-PN;CL12558.Contig1_F0463-PN;CL15103.Contig1_F0463-PN;CL15…	K11778+K05356+K01641+K01662+K12742+K03526+K00919+K05954+K15892+K00021+K00626+K05955+K01823+K15889+K06013+K15891+K00099+K13789+K00869+K14066+K00938+K00587+K03527+K08658+K10960+K00787+K01770+K05906+K01597
Basal transcription factors	214	ko03022	Genetic Information Processing	Transcription	CL10739.Contig1_F0463-PN;CL12110.Contig2_F0463-PN;CL12357.Contig1_F0463-PN;CL13273.Contig3_F0463-PN;CL13954.Contig1_F0463-PN;CL145.Contig2_F0463-PN;CL14746.Contig1_F0463-PN;CL15412.Contig1_F0463-PN;CL15412.Contig2_F0463-PN;CL15521.Contig2_F0463-PN;CL15535.Contig1_F0463-PN;CL16067.Contig1_F0463-PN;CL164.Contig4_F0463-PN;CL1647.Contig10_F0463-PN;CL1647.Contig3_F0463-PN;CL1647.Contig4_F0463-PN;CL164…	K03126+K03139+K03130+K03125+K03135+K10843+K03131+K03124+K03144+K03142+K14649+K03138+K02202+K06634+K03128+K03120+K03143+K03123+K14535+K03134+K03122+K10844+K03136+K03132+K03141+K10842
Circadian rhythm - plant	212	ko04712	Organismal Systems	Environmental adaptation	CL10183.Contig2_F0463-PN;CL10410.Contig1_F0463-PN;CL10410.Contig2_F0463-PN;CL11137.Contig1_F0463-PN;CL11137.Contig2_F0463-PN;CL11189.Contig1_F0463-PN;CL11189.Contig2_F0463-PN;CL11241.Contig1_F0463-PN;CL11241.Contig3_F0463-PN;CL11506.Contig1_F0463-PN;CL11506.Contig3_F0463-PN;CL11506.Contig4_F0463-PN;CL11523.Contig3_F0463-PN;CL11574.Contig1_F0463-PN;CL11737.Contig2_F0463-PN;CL11874.Contig1_F0463-PN…	K03115+K12132+K12126+K12116+K12125+K12135+K12129+K12134+K12133+K12121+K12120+K12127+K12130+K12131+K12118+K12128+K03097+K12124+K12119+K00660+K12115+K12117
Flavonoid biosynthesis	199	ko00941	Metabolism	Biosynthesis of other secondary metabolites	CL10297.Contig2_F0463-PN;CL10520.Contig1_F0463-PN;CL10520.Contig2_F0463-PN;CL10520.Contig3_F0463-PN;CL10520.Contig4_F0463-PN;CL10520.Contig5_F0463-PN;CL10520.Contig6_F0463-PN;CL1059.Contig1_F0463-PN;CL1059.Contig2_F0463-PN;CL1059.Contig3_F0463-PN;CL1059.Contig4_F0463-PN;CL1059.Contig5_F0463-PN;CL1059.Contig6_F0463-PN;CL10794.Contig1_F0463-PN;CL10794.Contig2_F0463-PN;CL10868.Contig3_F0463-PN;CL108…	K00487+K05278+K05280+K13065+K13081+K08243+K13083+K05277+K00475+K01859+K00660+K00588+K09754+K08695+K13082
Arginine and proline metabolism	196	ko00330	Metabolism	Amino acid metabolism	CL10197.Contig1_F0463-PN;CL1087.Contig1_F0463-PN;CL10970.Contig2_F0463-PN;CL11806.Contig1_F0463-PN;CL1264.Contig1_F0463-PN;CL13005.Contig1_F0463-PN;CL1305.Contig1_F0463-PN;CL1305.Contig2_F0463-PN;CL13108.Contig2_F0463-PN;CL13268.Contig1_F0463-PN;CL13847.Contig2_F0463-PN;CL13889.Contig1_F0463-PN;CL13889.Contig3_F0463-PN;CL14860.Contig3_F0463-PN;CL15100.Contig1_F0463-PN;CL15100.Contig3_F0463-PN;CL1…	K00819+K00261+K10536+K01940+K00620+K00818+K00128+K14329+K01915+K01611+K00472+K01581+K14454+K00262+K01583+K00811+K14677+K01259+K01438+K00145+K00797+K01625+K12251+K13427+K14085+K00930+K14455+K12657+K00294+K14682+K00286+K01755+K01427+K00611+K00318+K01476
Phenylalanine metabolism	194	ko00360	Metabolism	Amino acid metabolism	CL10297.Contig2_F0463-PN;CL10374.Contig1_F0463-PN;CL1052.Contig1_F0463-PN;CL1052.Contig2_F0463-PN;CL1052.Contig3_F0463-PN;CL11269.Contig1_F0463-PN;CL1149.Contig1_F0463-PN;CL1149.Contig2_F0463-PN;CL1149.Contig3_F0463-PN;CL11639.Contig2_F0463-PN;CL12076.Contig2_F0463-PN;CL12499.Contig1_F0463-PN;CL12623.Contig2_F0463-PN;CL13229.Contig1_F0463-PN;CL13798.Contig2_F0463-PN;CL13798.Contig3_F0463-PN;CL141…	K00487+K00430+K00815+K10775+K00817+K11188+K15849+K00457+K14454+K01904+K00811+K00276+K14455+K00588+K13064+K01593+K07253
Glycosylphosphatidylinositol(GPI)-anchor biosynthesis	193	ko00563	Metabolism	Glycan biosynthesis and metabolism	CL10211.Contig2_F0463-PN;CL10211.Contig3_F0463-PN;CL10211.Contig4_F0463-PN;CL10515.Contig2_F0463-PN;CL10515.Contig3_F0463-PN;CL10684.Contig1_F0463-PN;CL10787.Contig2_F0463-PN;CL11216.Contig2_F0463-PN;CL11585.Contig2_F0463-PN;CL11742.Contig2_F0463-PN;CL11818.Contig2_F0463-PN;CL12191.Contig1_F0463-PN;CL12199.Contig1_F0463-PN;CL12813.Contig1_F0463-PN;CL12813.Contig2_F0463-PN;CL14496.Contig2_F0463-PN…	K05292+K03857+K05283+K09658+K03434+K03858+K05285+K05284+K05293+K05290+K05291+K05286+K03859+K07541+K05287+K05288+K05289+K07542+K03861+K05310+K03860
Stilbenoid, diarylheptanoid and gingerol biosynthesis	187	ko00945	Metabolism	Biosynthesis of other secondary metabolites	CL10297.Contig2_F0463-PN;CL1059.Contig1_F0463-PN;CL1059.Contig2_F0463-PN;CL1059.Contig3_F0463-PN;CL1059.Contig4_F0463-PN;CL1059.Contig5_F0463-PN;CL1059.Contig6_F0463-PN;CL10794.Contig1_F0463-PN;CL10794.Contig2_F0463-PN;CL10868.Contig3_F0463-PN;CL10868.Contig4_F0463-PN;CL11046.Contig2_F0463-PN;CL11425.Contig2_F0463-PN;CL115.Contig2_F0463-PN;CL11906.Contig1_F0463-PN;CL12499.Contig1_F0463-PN;CL12532…	K00487+K00517+K13065+K16040+K00588+K09754
Carbon fixation in photosynthetic organisms	186	ko00710	Metabolism	Energy metabolism	CL10301.Contig1_F0463-PN;CL10301.Contig2_F0463-PN;CL11463.Contig2_F0463-PN;CL13002.Contig2_F0463-PN;CL13304.Contig2_F0463-PN;CL13310.Contig1_F0463-PN;CL13372.Contig1_F0463-PN;CL13372.Contig2_F0463-PN;CL13488.Contig2_F0463-PN;CL13519.Contig2_F0463-PN;CL1430.Contig1_F0463-PN;CL1430.Contig2_F0463-PN;CL15109.Contig2_F0463-PN;CL15712.Contig1_F0463-PN;CL15844.Contig2_F0463-PN;CL15844.Contig3_F0463-PN;C…	K01602+K00873+K00025+K05298+K00615+K00855+K01006+K01610+K01803+K01623+K03841+K00026+K00029+K14454+K01601+K00927+K00814+K00028+K01807+K14272+K01100+K14455+K01783+K01595+K00051+K01624
DNA replication	185	ko03030	Genetic Information Processing	Replication and repair	CL10442.Contig2_F0463-PN;CL10827.Contig2_F0463-PN;CL10827.Contig3_F0463-PN;CL10883.Contig1_F0463-PN;CL11211.Contig2_F0463-PN;CL1144.Contig10_F0463-PN;CL1144.Contig11_F0463-PN;CL1144.Contig12_F0463-PN;CL1144.Contig13_F0463-PN;CL1144.Contig14_F0463-PN;CL1144.Contig15_F0463-PN;CL1144.Contig16_F0463-PN;CL1144.Contig17_F0463-PN;CL1144.Contig18_F0463-PN;CL1144.Contig19_F0463-PN;CL1144.Contig1_F0463-PN;…	K02542+K07466+K02685+K02684+K03506+K10739+K02320+K02335+K02326+K03504+K10754+K02327+K02540+K02324+K02328+K10756+K03505+K10743+K03111+K10755+K04799+K10744+K10747+K02212+K10740+K04802+K02325+K02321+K02541+K10742+K02209+K02210+K10745
Galactose metabolism	184	ko00052	Metabolism	Carbohydrate metabolism	CL10267.Contig1_F0463-PN;CL1053.Contig1_F0463-PN;CL11190.Contig1_F0463-PN;CL11316.Contig1_F0463-PN;CL11845.Contig2_F0463-PN;CL11898.Contig1_F0463-PN;CL12413.Contig1_F0463-PN;CL12521.Contig2_F0463-PN;CL12521.Contig3_F0463-PN;CL12521.Contig4_F0463-PN;CL12615.Contig2_F0463-PN;CL12667.Contig2_F0463-PN;CL12850.Contig1_F0463-PN;CL13010.Contig1_F0463-PN;CL13167.Contig1_F0463-PN;CL13290.Contig2_F0463-PN;…	K00844+K00850+K01190+K01193+K01835+K00011+K12309+K00849+K06617+K00963+K07407+K01187+K01784+K11138+K00965+K01684+K06611
Pyruvate metabolism	183	ko00620	Metabolism	Carbohydrate metabolism	CL10110.Contig3_F0463-PN;CL10664.Contig2_F0463-PN;CL11343.Contig1_F0463-PN;CL11463.Contig2_F0463-PN;CL12413.Contig1_F0463-PN;CL12496.Contig1_F0463-PN;CL12863.Contig2_F0463-PN;CL13002.Contig2_F0463-PN;CL1305.Contig1_F0463-PN;CL1305.Contig2_F0463-PN;CL13310.Contig1_F0463-PN;CL13519.Contig2_F0463-PN;CL1430.Contig1_F0463-PN;CL1430.Contig2_F0463-PN;CL14694.Contig1_F0463-PN;CL14784.Contig2_F0463-PN;CL1…	K01962+K00627+K00102+K00873+K00011+K01649+K01895+K00025+K00128+K01006+K01610+K00382+K00626+K11262+K00026+K00029+K02160+K01069+K01512+K00162+K00028+K01961+K00161+K14085+K01595+K00051+K01759+K00016+K01638+K01963
Glyoxylate and dicarboxylate metabolism	180	ko00630	Metabolism	Carbohydrate metabolism	CL10301.Contig1_F0463-PN;CL10301.Contig2_F0463-PN;CL12208.Contig2_F0463-PN;CL12546.Contig2_F0463-PN;CL12546.Contig3_F0463-PN;CL12982.Contig1_F0463-PN;CL12982.Contig2_F0463-PN;CL13002.Contig2_F0463-PN;CL13268.Contig1_F0463-PN;CL13366.Contig1_F0463-PN;CL13749.Contig2_F0463-PN;CL13847.Contig2_F0463-PN;CL15300.Contig1_F0463-PN;CL15987.Contig1_F0463-PN;CL16198.Contig1_F0463-PN;CL1635.Contig1_F0463-PN;…	K01602+K15893+K03781+K01091+K00025+K01915+K01637+K01647+K00626+K02437+K00026+K11517+K01681+K00830+K01601+K00600+K01625+K15919+K14272+K00284+K01455+K00122+K15918+K01638
Phosphatidylinositol signaling system	176	ko04070	Environmental Information Processing	Signal transduction	CL10427.Contig1_F0463-PN;CL10427.Contig3_F0463-PN;CL10427.Contig4_F0463-PN;CL10504.Contig1_F0463-PN;CL10532.Contig1_F0463-PN;CL10532.Contig2_F0463-PN;CL10532.Contig3_F0463-PN;CL11078.Contig1_F0463-PN;CL11091.Contig2_F0463-PN;CL11908.Contig1_F0463-PN;CL12129.Contig1_F0463-PN;CL12129.Contig2_F0463-PN;CL12209.Contig3_F0463-PN;CL12209.Contig4_F0463-PN;CL12236.Contig1_F0463-PN;CL13353.Contig1_F0463-PN…	K00921+K00888+K10047+K05857+K00889+K00999+K00901+K00981+K00915+K01099+K02183+K15422+K00913+K01110+K10572+K00914+K01092
Aminoacyl-tRNA biosynthesis	169	ko00970	Genetic Information Processing	Translation	CL11093.Contig1_F0463-PN;CL11115.Contig1_F0463-PN;CL11435.Contig1_F0463-PN;CL11435.Contig2_F0463-PN;CL11695.Contig2_F0463-PN;CL11695.Contig3_F0463-PN;CL11746.Contig1_F0463-PN;CL12958.Contig1_F0463-PN;CL1322.Contig1_F0463-PN;CL13810.Contig2_F0463-PN;CL14450.Contig1_F0463-PN;CL14745.Contig1_F0463-PN;CL14880.Contig1_F0463-PN;CL1584.Contig2_F0463-PN;CL1584.Contig5_F0463-PN;CL1584.Contig6_F0463-PN;CL1…	K02435+K14164+K01874+K01881+K01893+K01887+K01892+K01866+K01873+K01872+K01870+K01880+K02434+K02433+K01869+K01868+K01876+K01889+K01875+K04567+K01885+K01867+K01890+K01883+K00604+K01886
Homologous recombination	168	ko03440	Genetic Information Processing	Replication and repair	CL10008.Contig2_F0463-PN;CL10077.Contig3_F0463-PN;CL101.Contig1_F0463-PN;CL10454.Contig1_F0463-PN;CL10454.Contig2_F0463-PN;CL10454.Contig3_F0463-PN;CL10454.Contig4_F0463-PN;CL10454.Contig5_F0463-PN;CL10827.Contig2_F0463-PN;CL10827.Contig3_F0463-PN;CL1088.Contig7_F0463-PN;CL11442.Contig1_F0463-PN;CL12483.Contig2_F0463-PN;CL12668.Contig2_F0463-PN;CL13040.Contig1_F0463-PN;CL13522.Contig2_F0463-PN;CL…	K03553+K10875+K03655+K10881+K07466+K10866+K10739+K03165+K02335+K10877+K03504+K04482+K02327+K10865+K10867+K02328+K10882+K03505+K08775+K03111+K10879+K10740+K08991+K10901+K10880+K10871+K10870
Tyrosine metabolism	168	ko00350	Metabolism	Amino acid metabolism	CL10329.Contig1_F0463-PN;CL1052.Contig1_F0463-PN;CL1052.Contig2_F0463-PN;CL1052.Contig3_F0463-PN;CL11068.Contig2_F0463-PN;CL11073.Contig2_F0463-PN;CL1159.Contig2_F0463-PN;CL12076.Contig2_F0463-PN;CL12746.Contig2_F0463-PN;CL13113.Contig1_F0463-PN;CL13150.Contig1_F0463-PN;CL14056.Contig1_F0463-PN;CL14056.Contig2_F0463-PN;CL14159.Contig2_F0463-PN;CL14608.Contig1_F0463-PN;CL14836.Contig2_F0463-PN;CL1…	K00001+K00815+K01555+K00135+K00817+K00422+K01800+K15849+K00451+K00457+K00121+K01592+K14454+K00811+K00276+K00599+K14455+K01557+K13953+K01593+K07253
Cysteine and methionine metabolism	166	ko00270	Metabolism	Amino acid metabolism	CL10063.Contig2_F0463-PN;CL10105.Contig1_F0463-PN;CL10105.Contig2_F0463-PN;CL10105.Contig3_F0463-PN;CL1052.Contig1_F0463-PN;CL1052.Contig2_F0463-PN;CL1052.Contig3_F0463-PN;CL10954.Contig1_F0463-PN;CL10954.Contig5_F0463-PN;CL10954.Contig6_F0463-PN;CL11410.Contig1_F0463-PN;CL11410.Contig2_F0463-PN;CL11410.Contig3_F0463-PN;CL12580.Contig2_F0463-PN;CL12580.Contig3_F0463-PN;CL12580.Contig5_F0463-PN;CL…	K00547+K01760+K00815+K00549+K01738+K12524+K01611+K05933+K00558+K16054+K14454+K01762+K00899+K00811+K00928+K01251+K00797+K00789+K01244+K14455+K08967+K01011+K00133+K00640+K00016+K13034+K01739+K08963
Mismatch repair	162	ko03430	Genetic Information Processing	Replication and repair	CL10827.Contig2_F0463-PN;CL10827.Contig3_F0463-PN;CL11442.Contig1_F0463-PN;CL11509.Contig2_F0463-PN;CL12258.Contig2_F0463-PN;CL12258.Contig3_F0463-PN;CL12483.Contig2_F0463-PN;CL1385.Contig10_F0463-PN;CL1385.Contig11_F0463-PN;CL1385.Contig12_F0463-PN;CL1385.Contig13_F0463-PN;CL1385.Contig14_F0463-PN;CL1385.Contig16_F0463-PN;CL1385.Contig17_F0463-PN;CL1385.Contig18_F0463-PN;CL1385.Contig19_F0463-PN…	K07466+K08734+K10746+K10739+K07456+K03504+K08737+K08736+K10754+K08739+K02327+K02328+K10756+K03505+K03111+K10755+K10747+K10858+K08735+K10740+K04802
Photosynthesis	162	ko00195	Metabolism	Energy metabolism	CL10070.Contig1_F0463-PN;CL10188.Contig1_F0463-PN;CL10476.Contig2_F0463-PN;CL11384.Contig1_F0463-PN;CL11384.Contig2_F0463-PN;CL12163.Contig1_F0463-PN;CL12722.Contig2_F0463-PN;CL13718.Contig1_F0463-PN;CL13718.Contig3_F0463-PN;CL13803.Contig2_F0463-PN;CL14289.Contig1_F0463-PN;CL14487.Contig1_F0463-PN;CL14691.Contig1_F0463-PN;CL16601.Contig2_F0463-PN;CL16896.Contig2_F0463-PN;CL16896.Contig6_F0463-PN…	K02639+K03542+K08901+K02641+K02638+K02717+K02699+K02716+K08902+K02112+K02693+K02705+K02723+K08905+K02692+K03541+K02695+K02701+K02109+K02113+K02635+K02721+K02636+K02108+K02704+K02697+K02115+K02111+K14332+K02637+K02690+K03689+K02712+K02689+K02713+K02711+K02696+K02706+K02709+K02694+K02707+K02710+K02110+K02703+K02698
Valine, leucine and isoleucine degradation	151	ko00280	Metabolism	Amino acid metabolism	CL10864.Contig2_F0463-PN;CL11164.Contig1_F0463-PN;CL11489.Contig1_F0463-PN;CL11588.Contig1_F0463-PN;CL12002.Contig2_F0463-PN;CL12002.Contig3_F0463-PN;CL1305.Contig1_F0463-PN;CL1305.Contig2_F0463-PN;CL13178.Contig2_F0463-PN;CL1332.Contig1_F0463-PN;CL13433.Contig2_F0463-PN;CL14338.Contig1_F0463-PN;CL14784.Contig2_F0463-PN;CL14863.Contig1_F0463-PN;CL14863.Contig2_F0463-PN;CL14863.Contig4_F0463-PN;CL…	K01641+K00826+K05605+K00020+K01640+K00128+K00140+K01968+K05607+K00382+K00626+K00167+K07513+K00253+K01969+K00166+K14085+K00249+K09699+K07511
Zeatin biosynthesis	148	ko00908	Metabolism	Metabolism of terpenoids and polyketides	CL1002.Contig2_F0463-PN;CL10398.Contig1_F0463-PN;CL10478.Contig1_F0463-PN;CL10903.Contig1_F0463-PN;CL10938.Contig1_F0463-PN;CL11018.Contig2_F0463-PN;CL11343.Contig1_F0463-PN;CL1200.Contig1_F0463-PN;CL126.Contig1_F0463-PN;CL13483.Contig1_F0463-PN;CL13589.Contig1_F0463-PN;CL13589.Contig2_F0463-PN;CL14415.Contig1_F0463-PN;CL14906.Contig2_F0463-PN;CL15157.Contig3_F0463-PN;CL15587.Contig1_F0463-PN;CL1…	K00279+K10760+K10717+K13496+K13493+K00791+K13495
Limonene and pinene degradation	148	ko00903	Metabolism	Metabolism of terpenoids and polyketides	CL1059.Contig1_F0463-PN;CL1059.Contig2_F0463-PN;CL1059.Contig3_F0463-PN;CL1059.Contig4_F0463-PN;CL1059.Contig5_F0463-PN;CL1059.Contig6_F0463-PN;CL10868.Contig3_F0463-PN;CL10868.Contig4_F0463-PN;CL11588.Contig1_F0463-PN;CL11906.Contig1_F0463-PN;CL12532.Contig1_F0463-PN;CL12532.Contig2_F0463-PN;CL1305.Contig1_F0463-PN;CL1305.Contig2_F0463-PN;CL13899.Contig1_F0463-PN;CL1481.Contig2_F0463-PN;CL14863.…	K00517+K00120+K00128+K01076
Porphyrin and chlorophyll metabolism	146	ko00860	Metabolism	Metabolism of cofactors and vitamins	CL10224.Contig2_F0463-PN;CL10224.Contig3_F0463-PN;CL11395.Contig1_F0463-PN;CL11721.Contig2_F0463-PN;CL11721.Contig3_F0463-PN;CL1278.Contig1_F0463-PN;CL13324.Contig1_F0463-PN;CL13760.Contig2_F0463-PN;CL13894.Contig2_F0463-PN;CL14713.Contig2_F0463-PN;CL15161.Contig1_F0463-PN;CL15928.Contig1_F0463-PN;CL16722.Contig1_F0463-PN;CL16722.Contig3_F0463-PN;CL192.Contig10_F0463-PN;CL192.Contig11_F0463-PN;CL…	K13544+K00510+K03405+K13600+K02259+K02257+K13071+K00218+K13606+K04035+K08101+K00522+K01719+K01845+K01749+K00228+K01885+K02492+K13545+K01772+K03428+K02495+K10960+K08099+K04040+K03403+K00231+K01599+K01698+K03404
Fructose and mannose metabolism	142	ko00051	Metabolism	Carbohydrate metabolism	CL1003.Contig1_F0463-PN;CL1003.Contig2_F0463-PN;CL10267.Contig1_F0463-PN;CL1053.Contig1_F0463-PN;CL1096.Contig3_F0463-PN;CL11845.Contig2_F0463-PN;CL12413.Contig1_F0463-PN;CL12607.Contig2_F0463-PN;CL12607.Contig3_F0463-PN;CL14296.Contig2_F0463-PN;CL14713.Contig2_F0463-PN;CL15109.Contig2_F0463-PN;CL15545.Contig2_F0463-PN;CL15712.Contig1_F0463-PN;CL15844.Contig2_F0463-PN;CL15844.Contig3_F0463-PN;CL1…	K05305+K00844+K00850+K00847+K00011+K01805+K00100+K01803+K01840+K01623+K03841+K00966+K00895+K00008+K01711+K01103+K02377+K01809+K01624
Carotenoid biosynthesis	140	ko00906	Metabolism	Metabolism of terpenoids and polyketides	CL10264.Contig1_F0463-PN;CL10264.Contig3_F0463-PN;CL10266.Contig1_F0463-PN;CL10266.Contig2_F0463-PN;CL12039.Contig1_F0463-PN;CL12045.Contig1_F0463-PN;CL12743.Contig1_F0463-PN;CL13123.Contig1_F0463-PN;CL136.Contig1_F0463-PN;CL13772.Contig1_F0463-PN;CL14093.Contig1_F0463-PN;CL14897.Contig1_F0463-PN;CL15117.Contig1_F0463-PN;CL15397.Contig1_F0463-PN;CL15776.Contig2_F0463-PN;CL15869.Contig1_F0463-PN;C…	K09839+K09841+K02293+K09835+K09837+K09843+K00514+K06443+K09842+K09840+K09838+K02291+K14606+K15747+K15744+K06444
Other glycan degradation	133	ko00511	Metabolism	Glycan biosynthesis and metabolism	CL10668.Contig1_F0463-PN;CL10668.Contig2_F0463-PN;CL10668.Contig3_F0463-PN;CL11190.Contig1_F0463-PN;CL12503.Contig1_F0463-PN;CL12503.Contig2_F0463-PN;CL12521.Contig2_F0463-PN;CL12521.Contig3_F0463-PN;CL12521.Contig4_F0463-PN;CL12615.Contig2_F0463-PN;CL12850.Contig1_F0463-PN;CL13010.Contig1_F0463-PN;CL14093.Contig1_F0463-PN;CL14188.Contig2_F0463-PN;CL15776.Contig2_F0463-PN;CL16152.Contig1_F0463-PN…	K12373+K01190+K15923+K12309+K01206+K12311+K01191+K01444+K01192
Ascorbate and aldarate metabolism	130	ko00053	Metabolism	Carbohydrate metabolism	CL10532.Contig1_F0463-PN;CL10532.Contig2_F0463-PN;CL10532.Contig3_F0463-PN;CL10580.Contig2_F0463-PN;CL10894.Contig2_F0463-PN;CL10962.Contig1_F0463-PN;CL11270.Contig1_F0463-PN;CL11270.Contig2_F0463-PN;CL11270.Contig3_F0463-PN;CL11326.Contig3_F0463-PN;CL11326.Contig4_F0463-PN;CL11367.Contig2_F0463-PN;CL11980.Contig1_F0463-PN;CL12549.Contig1_F0463-PN;CL1305.Contig1_F0463-PN;CL1305.Contig2_F0463-PN;C…	K10047+K00469+K10046+K00434+K00423+K00012+K00128+K00225+K08232+K14190+K00064+K14085
Glycine, serine and threonine metabolism	130	ko00260	Metabolism	Amino acid metabolism	CL11073.Contig2_F0463-PN;CL12208.Contig2_F0463-PN;CL12507.Contig1_F0463-PN;CL12580.Contig2_F0463-PN;CL12580.Contig3_F0463-PN;CL12580.Contig5_F0463-PN;CL12580.Contig6_F0463-PN;CL14433.Contig1_F0463-PN;CL14784.Contig2_F0463-PN;CL15080.Contig2_F0463-PN;CL15080.Contig3_F0463-PN;CL15200.Contig1_F0463-PN;CL15442.Contig1_F0463-PN;CL15689.Contig1_F0463-PN;CL17135.Contig1_F0463-PN;CL1763.Contig1_F0463-PN;…	K00130+K15893+K01834+K12524+K15634+K00382+K01695+K00831+K00058+K00830+K01079+K00872+K00600+K01620+K00928+K00281+K00276+K15919+K14272+K14085+K15633+K00605+K12235+K00827+K01696+K00133+K01733+K06001+K15918+K00306
Inositol phosphate metabolism	129	ko00562	Metabolism	Carbohydrate metabolism	CL10427.Contig1_F0463-PN;CL10427.Contig3_F0463-PN;CL10427.Contig4_F0463-PN;CL10504.Contig1_F0463-PN;CL10532.Contig1_F0463-PN;CL10532.Contig2_F0463-PN;CL10532.Contig3_F0463-PN;CL10580.Contig2_F0463-PN;CL11078.Contig1_F0463-PN;CL11091.Contig2_F0463-PN;CL11908.Contig1_F0463-PN;CL12236.Contig1_F0463-PN;CL13178.Contig2_F0463-PN;CL13353.Contig1_F0463-PN;CL13448.Contig2_F0463-PN;CL13646.Contig1_F0463-PN…	K00921+K00888+K10047+K00469+K05857+K00889+K00999+K00140+K00915+K01099+K15422+K01803+K00010+K00913+K01110+K10572+K01858+K00914+K01092+K01114+K03103
Pentose phosphate pathway	128	ko00030	Metabolism	Carbohydrate metabolism	CL1053.Contig1_F0463-PN;CL11694.Contig1_F0463-PN;CL11773.Contig2_F0463-PN;CL11898.Contig1_F0463-PN;CL13372.Contig1_F0463-PN;CL13372.Contig2_F0463-PN;CL14296.Contig2_F0463-PN;CL15712.Contig1_F0463-PN;CL15844.Contig2_F0463-PN;CL15844.Contig3_F0463-PN;CL15855.Contig2_F0463-PN;CL17005.Contig2_F0463-PN;CL17005.Contig4_F0463-PN;CL17234.Contig1_F0463-PN;CL2496.Contig2_F0463-PN;CL2579.Contig3_F0463-PN;CL…	K00850+K00616+K00948+K01835+K00615+K01623+K03841+K00036+K01057+K01810+K01625+K01807+K01783+K00852+K00851+K00033+K01624
Cyanoamino acid metabolism	128	ko00460	Metabolism	Metabolism of other amino acids	CL1066.Contig2_F0463-PN;CL10661.Contig2_F0463-PN;CL10855.Contig2_F0463-PN;CL1122.Contig10_F0463-PN;CL1122.Contig12_F0463-PN;CL1122.Contig13_F0463-PN;CL1122.Contig14_F0463-PN;CL1122.Contig18_F0463-PN;CL1122.Contig21_F0463-PN;CL1122.Contig24_F0463-PN;CL1122.Contig25_F0463-PN;CL1122.Contig31_F0463-PN;CL1122.Contig32_F0463-PN;CL1122.Contig4_F0463-PN;CL1122.Contig5_F0463-PN;CL1122.Contig6_F0463-PN;CL1…	K01501+K01188+K05350+K08249+K05349+K00681+K13030+K00600+K13027+K13029+K13035+K13034
beta-Alanine metabolism	128	ko00410	Metabolism	Metabolism of other amino acids	CL11489.Contig1_F0463-PN;CL12846.Contig1_F0463-PN;CL1305.Contig1_F0463-PN;CL1305.Contig2_F0463-PN;CL13178.Contig2_F0463-PN;CL14032.Contig1_F0463-PN;CL14032.Contig2_F0463-PN;CL14338.Contig1_F0463-PN;CL15965.Contig1_F0463-PN;CL15965.Contig2_F0463-PN;CL17226.Contig2_F0463-PN;CL2258.Contig2_F0463-PN;CL2258.Contig3_F0463-PN;CL2495.Contig1_F0463-PN;CL2495.Contig3_F0463-PN;CL2748.Contig1_F0463-PN;CL2748…	K05605+K01578+K00128+K00140+K01464+K01580+K01918+K13367+K00276+K00797+K14085+K00249+K01431+K07511+K00207
Regulation of autophagy	127	ko04140	Cellular Processes	Transport and catabolism	CL10696.Contig1_F0463-PN;CL10702.Contig2_F0463-PN;CL10702.Contig3_F0463-PN;CL11603.Contig1_F0463-PN;CL12034.Contig2_F0463-PN;CL12194.Contig1_F0463-PN;CL12438.Contig2_F0463-PN;CL12438.Contig3_F0463-PN;CL12929.Contig1_F0463-PN;CL12929.Contig3_F0463-PN;CL1303.Contig1_F0463-PN;CL1303.Contig2_F0463-PN;CL13237.Contig1_F0463-PN;CL1340.Contig1_F0463-PN;CL1340.Contig2_F0463-PN;CL13998.Contig1_F0463-PN;CL1…	K07198+K08332+K08333+K08342+K08336+K08334+K08269+K08341+K08343+K00914+K08337+K08339
Protein export	126	ko03060	Genetic Information Processing	Folding, sorting and degradation	CL10024.Contig1_F0463-PN;CL10024.Contig2_F0463-PN;CL10024.Contig4_F0463-PN;CL10024.Contig5_F0463-PN;CL10024.Contig6_F0463-PN;CL10414.Contig2_F0463-PN;CL1100.Contig1_F0463-PN;CL1100.Contig2_F0463-PN;CL1100.Contig3_F0463-PN;CL1100.Contig4_F0463-PN;CL1100.Contig6_F0463-PN;CL1100.Contig7_F0463-PN;CL11356.Contig2_F0463-PN;CL12786.Contig2_F0463-PN;CL12786.Contig4_F0463-PN;CL13407.Contig1_F0463-PN;CL136…	K03118+K09481+K03106+K12947+K09647+K09648+K12948+K07342+K03116+K03070+K09490+K10956+K12275+K03105+K03110+K03100+K09540+K03109+K03217+K13431+K03107+K12272+K12946+K03104+K13280+K03108
Propanoate metabolism	126	ko00640	Metabolism	Carbohydrate metabolism	CL10110.Contig3_F0463-PN;CL11489.Contig1_F0463-PN;CL12846.Contig1_F0463-PN;CL12863.Contig2_F0463-PN;CL1305.Contig1_F0463-PN;CL1305.Contig2_F0463-PN;CL13178.Contig2_F0463-PN;CL14338.Contig1_F0463-PN;CL14694.Contig1_F0463-PN;CL15300.Contig1_F0463-PN;CL15564.Contig1_F0463-PN;CL15779.Contig2_F0463-PN;CL15965.Contig1_F0463-PN;CL15965.Contig2_F0463-PN;CL2258.Contig2_F0463-PN;CL2258.Contig3_F0463-PN;CL2…	K01962+K05605+K01578+K01895+K00128+K00140+K00626+K11262+K01899+K02160+K00224+K01961+K14085+K00249+K01505+K00016+K01963+K07511
Proteasome	124	ko03050	Genetic Information Processing	Folding, sorting and degradation	CL10269.Contig2_F0463-PN;CL10454.Contig1_F0463-PN;CL10454.Contig2_F0463-PN;CL10454.Contig3_F0463-PN;CL10454.Contig4_F0463-PN;CL10454.Contig5_F0463-PN;CL1064.Contig1_F0463-PN;CL1064.Contig2_F0463-PN;CL10996.Contig1_F0463-PN;CL10996.Contig2_F0463-PN;CL12071.Contig1_F0463-PN;CL12071.Contig2_F0463-PN;CL12324.Contig1_F0463-PN;CL12324.Contig2_F0463-PN;CL12324.Contig3_F0463-PN;CL12507.Contig1_F0463-PN;C…	K02738+K10881+K02737+K03035+K03062+K03039+K03036+K06699+K02739+K03032+K03030+K02736+K03037+K02725+K02734+K03064+K03063+K03033+K03038+K02726+K02728+K03065+K02735+K02729+K03066+K03029+K06700+K03031+K11599+K02731+K02732+K03061+K02730+K03028
Alanine, aspartate and glutamate metabolism	122	ko00250	Metabolism	Amino acid metabolism	CL10235.Contig2_F0463-PN;CL10324.Contig2_F0463-PN;CL1087.Contig1_F0463-PN;CL11073.Contig2_F0463-PN;CL11806.Contig1_F0463-PN;CL13268.Contig1_F0463-PN;CL13847.Contig2_F0463-PN;CL14353.Contig2_F0463-PN;CL14684.Contig1_F0463-PN;CL15050.Contig3_F0463-PN;CL17.Contig1_F0463-PN;CL17063.Contig1_F0463-PN;CL17063.Contig2_F0463-PN;CL17226.Contig2_F0463-PN;CL1763.Contig1_F0463-PN;CL1763.Contig2_F0463-PN;CL216…	K13566+K01756+K00261+K00135+K01940+K01915+K01955+K01953+K14454+K00262+K01580+K00830+K00764+K01956+K00811+K00814+K00264+K14272+K14455+K00294+K00609+K00827+K01755+K00820+K01939+K00278
Glutathione metabolism	118	ko00480	Metabolism	Metabolism of other amino acids	CL10605.Contig3_F0463-PN;CL10962.Contig1_F0463-PN;CL12011.Contig1_F0463-PN;CL12011.Contig2_F0463-PN;CL12170.Contig2_F0463-PN;CL12933.Contig2_F0463-PN;CL13364.Contig2_F0463-PN;CL13524.Contig1_F0463-PN;CL13957.Contig2_F0463-PN;CL1400.Contig2_F0463-PN;CL15780.Contig1_F0463-PN;CL15855.Contig2_F0463-PN;CL16778.Contig2_F0463-PN;CL17005.Contig2_F0463-PN;CL17005.Contig4_F0463-PN;CL1862.Contig1_F0463-PN;C…	K00432+K00434+K00799+K01255+K00383+K00681+K00036+K01581+K01920+K00031+K00797+K10808+K01919+K10807+K00033+K01469+K01256
Phenylalanine, tyrosine and tryptophan biosynthesis	117	ko00400	Metabolism	Amino acid metabolism	CL10180.Contig1_F0463-PN;CL10337.Contig1_F0463-PN;CL1052.Contig1_F0463-PN;CL1052.Contig2_F0463-PN;CL1052.Contig3_F0463-PN;CL1068.Contig1_F0463-PN;CL1068.Contig3_F0463-PN;CL10940.Contig1_F0463-PN;CL11951.Contig2_F0463-PN;CL12076.Contig2_F0463-PN;CL12358.Contig1_F0463-PN;CL13185.Contig2_F0463-PN;CL13185.Contig3_F0463-PN;CL14151.Contig1_F0463-PN;CL14154.Contig1_F0463-PN;CL14154.Contig2_F0463-PN;CL14…	K00766+K01626+K00815+K01817+K01736+K00817+K05359+K01657+K15227+K15849+K00891+K01695+K13832+K14454+K00811+K01735+K01850+K00800+K14455+K01696+K01609+K06001
Glycerolipid metabolism	116	ko00561	Metabolism	Lipid metabolism	CL1150.Contig1_F0463-PN;CL1150.Contig2_F0463-PN;CL1150.Contig3_F0463-PN;CL1150.Contig4_F0463-PN;CL1150.Contig5_F0463-PN;CL11832.Contig1_F0463-PN;CL11832.Contig2_F0463-PN;CL12129.Contig1_F0463-PN;CL12129.Contig2_F0463-PN;CL12373.Contig1_F0463-PN;CL12413.Contig1_F0463-PN;CL1305.Contig1_F0463-PN;CL1305.Contig2_F0463-PN;CL13323.Contig1_F0463-PN;CL13323.Contig2_F0463-PN;CL13323.Contig3_F0463-PN;CL1332…	K13508+K15728+K00901+K00679+K00011+K00002+K00128+K00630+K09480+K06119+K00863+K07407+K14085+K00655+K14674+K13523+K13506+K13513+K03715+K00864+K15918+K11155
Ubiquinone and other terpenoid-quinone biosynthesis	113	ko00130	Metabolism	Metabolism of cofactors and vitamins	CL1052.Contig1_F0463-PN;CL1052.Contig2_F0463-PN;CL1052.Contig3_F0463-PN;CL10732.Contig1_F0463-PN;CL10732.Contig2_F0463-PN;CL10732.Contig3_F0463-PN;CL10732.Contig4_F0463-PN;CL11145.Contig1_F0463-PN;CL12574.Contig1_F0463-PN;CL126.Contig1_F0463-PN;CL12619.Contig2_F0463-PN;CL12984.Contig1_F0463-PN;CL12984.Contig2_F0463-PN;CL14518.Contig2_F0463-PN;CL15111.Contig1_F0463-PN;CL15111.Contig2_F0463-PN;CL15…	K00815+K03183+K09834+K02552+K14759+K00457+K12502+K01904+K02548+K14760+K06125+K06126+K01661+K05928+K12501+K06127+K00591+K09833
Base excision repair	113	ko03410	Genetic Information Processing	Replication and repair	CL11724.Contig2_F0463-PN;CL12036.Contig1_F0463-PN;CL12036.Contig2_F0463-PN;CL14134.Contig1_F0463-PN;CL14150.Contig1_F0463-PN;CL14150.Contig2_F0463-PN;CL1441.Contig1_F0463-PN;CL1441.Contig2_F0463-PN;CL1441.Contig3_F0463-PN;CL14565.Contig4_F0463-PN;CL15322.Contig3_F0463-PN;CL15322.Contig4_F0463-PN;CL159.Contig3_F0463-PN;CL159.Contig4_F0463-PN;CL16136.Contig2_F0463-PN;CL1615.Contig1_F0463-PN;CL1615.…	K10569+K03506+K10773+K02335+K01246+K02326+K03504+K10772+K01142+K02327+K02324+K10802+K03660+K02328+K01247+K03505+K03652+K10563+K10798+K04799+K10801+K10747+K10771+K03512+K02330+K03575+K04802+K03648+K02325+K10803
Fatty acid metabolism	105	ko00071	Metabolism	Lipid metabolism	CL10329.Contig1_F0463-PN;CL1159.Contig2_F0463-PN;CL1236.Contig2_F0463-PN;CL1236.Contig5_F0463-PN;CL1236.Contig6_F0463-PN;CL12746.Contig2_F0463-PN;CL1305.Contig1_F0463-PN;CL1305.Contig2_F0463-PN;CL13150.Contig1_F0463-PN;CL14836.Contig2_F0463-PN;CL15261.Contig1_F0463-PN;CL15261.Contig2_F0463-PN;CL15300.Contig1_F0463-PN;CL15485.Contig1_F0463-PN;CL15485.Contig3_F0463-PN;CL16133.Contig1_F0463-PN;CL167…	K00001+K00232+K00128+K01897+K00626+K00121+K07513+K10527+K14085+K00249+K13953+K07511
Flavone and flavonol biosynthesis	102	ko00944	Metabolism	Biosynthesis of other secondary metabolites	CL1059.Contig1_F0463-PN;CL1059.Contig2_F0463-PN;CL1059.Contig3_F0463-PN;CL1059.Contig4_F0463-PN;CL1059.Contig5_F0463-PN;CL1059.Contig6_F0463-PN;CL10868.Contig3_F0463-PN;CL10868.Contig4_F0463-PN;CL11018.Contig2_F0463-PN;CL115.Contig2_F0463-PN;CL13483.Contig1_F0463-PN;CL13589.Contig1_F0463-PN;CL13589.Contig2_F0463-PN;CL13899.Contig1_F0463-PN;CL1481.Contig2_F0463-PN;CL16982.Contig1_F0463-PN;CL2369.C…	K05280+K13496+K05279+K13083+K15787+K10757
N-Glycan biosynthesis	100	ko00510	Metabolism	Glycan biosynthesis and metabolism	CL10631.Contig1_F0463-PN;CL11144.Contig1_F0463-PN;CL11144.Contig2_F0463-PN;CL11144.Contig4_F0463-PN;CL11293.Contig2_F0463-PN;CL11585.Contig2_F0463-PN;CL11794.Contig1_F0463-PN;CL11794.Contig2_F0463-PN;CL11841.Contig1_F0463-PN;CL11956.Contig2_F0463-PN;CL12193.Contig2_F0463-PN;CL14324.Contig2_F0463-PN;CL15029.Contig1_F0463-PN;CL1613.Contig1_F0463-PN;CL1613.Contig2_F0463-PN;CL1613.Contig3_F0463-PN;CL…	K12666+K07252+K01230+K09658+K03847+K03848+K03843+K00902+K00736+K01231+K00737+K12668+K07432+K03845+K00729+K06316+K03842+K09659+K03844+K07151+K03850+K05546+K12669+K12667+K07441+K03846+K01228+K01001+K00726+K03849
Nitrogen metabolism	98	ko00910	Metabolism	Energy metabolism	CL1005.Contig1_F0463-PN;CL1066.Contig2_F0463-PN;CL1087.Contig1_F0463-PN;CL12750.Contig2_F0463-PN;CL12750.Contig3_F0463-PN;CL13268.Contig1_F0463-PN;CL13847.Contig2_F0463-PN;CL14980.Contig1_F0463-PN;CL14980.Contig2_F0463-PN;CL15050.Contig3_F0463-PN;CL17063.Contig1_F0463-PN;CL17063.Contig2_F0463-PN;CL233.Contig10_F0463-PN;CL233.Contig11_F0463-PN;CL233.Contig12_F0463-PN;CL233.Contig13_F0463-PN;CL233.…	K00413+K01501+K00261+K00411+K01915+K00360+K01953+K00262+K00366+K01673+K00264+K01674+K00284+K00605+K01725+K03522+K01455+K00412+K03521
Pantothenate and CoA biosynthesis	97	ko00770	Metabolism	Metabolism of cofactors and vitamins	CL1111.Contig10_F0463-PN;CL1111.Contig11_F0463-PN;CL1111.Contig13_F0463-PN;CL1111.Contig14_F0463-PN;CL1111.Contig16_F0463-PN;CL1111.Contig17_F0463-PN;CL1111.Contig18_F0463-PN;CL1111.Contig1_F0463-PN;CL1111.Contig20_F0463-PN;CL1111.Contig21_F0463-PN;CL1111.Contig22_F0463-PN;CL1111.Contig23_F0463-PN;CL1111.Contig25_F0463-PN;CL1111.Contig26_F0463-PN;CL1111.Contig27_F0463-PN;CL1111.Contig28_F0463-PN;…	K09680+K00826+K01464+K01598+K06133+K01918+K00053+K02201+K01922+K01652+K00606+K01431+K01687+K00859+K00207
Isoquinoline alkaloid biosynthesis	97	ko00950	Metabolism	Biosynthesis of other secondary metabolites	CL1052.Contig1_F0463-PN;CL1052.Contig2_F0463-PN;CL1052.Contig3_F0463-PN;CL13113.Contig1_F0463-PN;CL14159.Contig2_F0463-PN;CL16766.Contig1_F0463-PN;CL16811.Contig1_F0463-PN;CL16942.Contig2_F0463-PN;CL17.Contig1_F0463-PN;CL2170.Contig2_F0463-PN;CL2785.Contig2_F0463-PN;CL2785.Contig3_F0463-PN;CL2930.Contig2_F0463-PN;CL2930.Contig3_F0463-PN;CL3625.Contig3_F0463-PN;CL3625.Contig4_F0463-PN;CL3625.Conti…	K00815+K00422+K15849+K01592+K14454+K00811+K00276+K14455+K01593
alpha-Linolenic acid metabolism	96	ko00592	Metabolism	Lipid metabolism	CL10007.Contig1_F0463-PN;CL10731.Contig2_F0463-PN;CL10731.Contig4_F0463-PN;CL10731.Contig5_F0463-PN;CL10809.Contig1_F0463-PN;CL10809.Contig2_F0463-PN;CL10809.Contig3_F0463-PN;CL10809.Contig4_F0463-PN;CL11183.Contig1_F0463-PN;CL11183.Contig2_F0463-PN;CL11183.Contig3_F0463-PN;CL11228.Contig2_F0463-PN;CL11598.Contig2_F0463-PN;CL11803.Contig1_F0463-PN;CL1236.Contig2_F0463-PN;CL1236.Contig5_F0463-PN;C…	K10526+K01058+K05894+K00454+K00232+K08241+K10525+K01723+K07513+K10527+K10528+K14674+K10529+K01047
Lysine degradation	89	ko00310	Metabolism	Amino acid metabolism	CL10278.Contig4_F0463-PN;CL10278.Contig5_F0463-PN;CL10489.Contig1_F0463-PN;CL1305.Contig1_F0463-PN;CL1305.Contig2_F0463-PN;CL14507.Contig1_F0463-PN;CL14507.Contig2_F0463-PN;CL15300.Contig1_F0463-PN;CL15755.Contig1_F0463-PN;CL15755.Contig3_F0463-PN;CL15755.Contig4_F0463-PN;CL17196.Contig1_F0463-PN;CL17196.Contig3_F0463-PN;CL2258.Contig2_F0463-PN;CL2258.Contig3_F0463-PN;CL2435.Contig2_F0463-PN;CL24…	K11423+K11420+K11422+K00128+K09188+K00626+K00164+K14085+K14157+K00306+K07511
Cutin, suberine and wax biosynthesis	87	ko00073	Metabolism	Lipid metabolism	CL10207.Contig1_F0463-PN;CL1132.Contig1_F0463-PN;CL1132.Contig2_F0463-PN;CL11906.Contig1_F0463-PN;CL14000.Contig1_F0463-PN;CL1521.Contig1_F0463-PN;CL15254.Contig1_F0463-PN;CL16245.Contig1_F0463-PN;CL16637.Contig2_F0463-PN;CL17233.Contig1_F0463-PN;CL17233.Contig2_F0463-PN;CL17233.Contig3_F0463-PN;CL17233.Contig4_F0463-PN;CL17233.Contig5_F0463-PN;CL17233.Contig6_F0463-PN;CL3063.Contig3_F0463-PN;CL3…	K15404+K15400+K15399+K15403+K15402+K15401+K15398+K13407+K15406+K13356+K15405
Sphingolipid metabolism	83	ko00600	Metabolism	Lipid metabolism	CL11190.Contig1_F0463-PN;CL12521.Contig2_F0463-PN;CL12521.Contig3_F0463-PN;CL12521.Contig4_F0463-PN;CL12615.Contig2_F0463-PN;CL12850.Contig1_F0463-PN;CL13010.Contig1_F0463-PN;CL14188.Contig2_F0463-PN;CL14800.Contig1_F0463-PN;CL15276.Contig1_F0463-PN;CL15276.Contig2_F0463-PN;CL16516.Contig2_F0463-PN;CL16859.Contig2_F0463-PN;CL17117.Contig1_F0463-PN;CL17117.Contig2_F0463-PN;CL2391.Contig2_F0463-PN;…	K01190+K12309+K00654+K04711+K04710+K04715+K04718+K12349+K07407+K01634+K04708+K04712
Citrate cycle (TCA cycle)	83	ko00020	Metabolism	Carbohydrate metabolism	CL10664.Contig2_F0463-PN;CL13002.Contig2_F0463-PN;CL13272.Contig2_F0463-PN;CL13303.Contig1_F0463-PN;CL13696.Contig2_F0463-PN;CL13749.Contig2_F0463-PN;CL1380.Contig1_F0463-PN;CL1430.Contig1_F0463-PN;CL1430.Contig2_F0463-PN;CL14784.Contig2_F0463-PN;CL15442.Contig1_F0463-PN;CL15755.Contig1_F0463-PN;CL15755.Contig3_F0463-PN;CL15755.Contig4_F0463-PN;CL16198.Contig1_F0463-PN;CL16584.Contig1_F0463-PN;CL…	K00627+K00025+K00235+K00030+K01648+K01647+K00234+K01610+K00382+K00164+K00026+K01681+K01899+K00031+K01679+K00162+K00161
Circadian rhythm - mammal	82	ko04710	Organismal Systems	Environmental adaptation	CL10389.Contig1_F0463-PN;CL11479.Contig1_F0463-PN;CL15034.Contig1_F0463-PN;CL2340.Contig10_F0463-PN;CL2340.Contig11_F0463-PN;CL2340.Contig12_F0463-PN;CL2340.Contig13_F0463-PN;CL2340.Contig14_F0463-PN;CL2340.Contig15_F0463-PN;CL2340.Contig16_F0463-PN;CL2340.Contig17_F0463-PN;CL2340.Contig18_F0463-PN;CL2340.Contig1_F0463-PN;CL2340.Contig20_F0463-PN;CL2340.Contig21_F0463-PN;CL2340.Contig22_F0463-PN;…	K03347+K03094+K02295+K03868+K08960
SNARE interactions in vesicular transport	81	ko04130	Genetic Information Processing	Folding, sorting and degradation	CL10009.Contig1_F0463-PN;CL10009.Contig2_F0463-PN;CL11044.Contig1_F0463-PN;CL11044.Contig2_F0463-PN;CL11526.Contig1_F0463-PN;CL12886.Contig2_F0463-PN;CL1328.Contig1_F0463-PN;CL1328.Contig2_F0463-PN;CL14939.Contig1_F0463-PN;CL15024.Contig1_F0463-PN;CL15690.Contig1_F0463-PN;CL15923.Contig1_F0463-PN;CL162.Contig1_F0463-PN;CL1672.Contig1_F0463-PN;CL1672.Contig2_F0463-PN;CL17030.Contig2_F0463-PN;CL189…	K08486+K08515+K08488+K08503+K08490+K08493+K08495+K08509+K08517+K08504+K08505+K08507+K08497+K08489+K08516+K08496+K08492+K08506+K08498+K08500
Tryptophan metabolism	78	ko00380	Metabolism	Amino acid metabolism	CL1066.Contig2_F0463-PN;CL10855.Contig2_F0463-PN;CL12546.Contig2_F0463-PN;CL12546.Contig3_F0463-PN;CL1305.Contig1_F0463-PN;CL1305.Contig2_F0463-PN;CL13292.Contig1_F0463-PN;CL15300.Contig1_F0463-PN;CL15397.Contig1_F0463-PN;CL15755.Contig1_F0463-PN;CL15755.Contig3_F0463-PN;CL15755.Contig4_F0463-PN;CL1629.Contig1_F0463-PN;CL2258.Contig2_F0463-PN;CL2258.Contig3_F0463-PN;CL2495.Contig1_F0463-PN;CL2495…	K01501+K01237+K03781+K00128+K11816+K00626+K11817+K00164+K11868+K14085+K11821+K11820+K01593+K07511
Fatty acid biosynthesis	74	ko00061	Metabolism	Lipid metabolism	CL10019.Contig1_F0463-PN;CL10019.Contig2_F0463-PN;CL10019.Contig3_F0463-PN;CL10110.Contig3_F0463-PN;CL11084.Contig1_F0463-PN;CL11336.Contig1_F0463-PN;CL15564.Contig1_F0463-PN;CL15779.Contig2_F0463-PN;CL16422.Contig2_F0463-PN;CL17057.Contig1_F0463-PN;CL282.Contig1_F0463-PN;CL3397.Contig2_F0463-PN;CL3397.Contig3_F0463-PN;CL3397.Contig4_F0463-PN;CL3722.Contig1_F0463-PN;CL445.Contig5_F0463-PN;CL445.C…	K09458+K01962+K03921+K11262+K00059+K02372+K02160+K10782+K01961+K10781+K00208+K01963+K00648+K00645
Tropane, piperidine and pyridine alkaloid biosynthesis	73	ko00960	Metabolism	Biosynthesis of other secondary metabolites	CL1052.Contig1_F0463-PN;CL1052.Contig2_F0463-PN;CL1052.Contig3_F0463-PN;CL11612.Contig1_F0463-PN;CL12076.Contig2_F0463-PN;CL14159.Contig2_F0463-PN;CL16942.Contig2_F0463-PN;CL17.Contig1_F0463-PN;CL2930.Contig2_F0463-PN;CL2930.Contig3_F0463-PN;CL44.Contig2_F0463-PN;CL44.Contig3_F0463-PN;CL5325.Contig1_F0463-PN;CL5347.Contig2_F0463-PN;CL739.Contig10_F0463-PN;CL739.Contig11_F0463-PN;CL739.Contig12_F0…	K00815+K08081+K00817+K15849+K14454+K00811+K00276+K14455
Natural killer cell mediated cytotoxicity	70	ko04650	Organismal Systems	Immune system	CL10028.Contig1_F0463-PN;CL10159.Contig2_F0463-PN;CL10159.Contig3_F0463-PN;CL10159.Contig4_F0463-PN;CL11072.Contig1_F0463-PN;CL11312.Contig2_F0463-PN;CL12270.Contig2_F0463-PN;CL12303.Contig2_F0463-PN;CL12887.Contig1_F0463-PN;CL13121.Contig2_F0463-PN;CL16110.Contig2_F0463-PN;CL1633.Contig2_F0463-PN;CL1633.Contig3_F0463-PN;CL16998.Contig2_F0463-PN;CL1800.Contig1_F0463-PN;CL1800.Contig2_F0463-PN;CL1…	K04368+K04371+K06268+K04392
Glycosaminoglycan degradation	67	ko00531	Metabolism	Glycan biosynthesis and metabolism	CL10594.Contig1_F0463-PN;CL10668.Contig1_F0463-PN;CL10668.Contig2_F0463-PN;CL10668.Contig3_F0463-PN;CL11807.Contig1_F0463-PN;CL11842.Contig2_F0463-PN;CL11842.Contig3_F0463-PN;CL12615.Contig2_F0463-PN;CL12850.Contig1_F0463-PN;CL13010.Contig1_F0463-PN;CL14188.Contig2_F0463-PN;CL16859.Contig2_F0463-PN;CL17117.Contig1_F0463-PN;CL17117.Contig2_F0463-PN;CL2200.Contig1_F0463-PN;CL2391.Contig2_F0463-PN;C…	K07964+K12373+K10532+K12309+K01205
Steroid biosynthesis	66	ko00100	Metabolism	Lipid metabolism	CL1133.Contig2_F0463-PN;CL1133.Contig3_F0463-PN;CL11736.Contig3_F0463-PN;CL11952.Contig1_F0463-PN;CL11952.Contig3_F0463-PN;CL1238.Contig3_F0463-PN;CL1238.Contig4_F0463-PN;CL1238.Contig5_F0463-PN;CL12564.Contig1_F0463-PN;CL12564.Contig4_F0463-PN;CL12619.Contig2_F0463-PN;CL13843.Contig2_F0463-PN;CL14273.Contig1_F0463-PN;CL15198.Contig1_F0463-PN;CL15198.Contig2_F0463-PN;CL16340.Contig1_F0463-PN;CL19…	K00227+K07748+K14423+K00559+K01853+K00213+K08246+K08242+K14424+K09832+K05917+K14674+K00222+K01824+K09828
Biosynthesis of unsaturated fatty acids	65	ko01040	Metabolism	Lipid metabolism	CL11336.Contig1_F0463-PN;CL1236.Contig2_F0463-PN;CL1236.Contig5_F0463-PN;CL1236.Contig6_F0463-PN;CL14384.Contig2_F0463-PN;CL16422.Contig2_F0463-PN;CL16499.Contig1_F0463-PN;CL16579.Contig1_F0463-PN;CL16639.Contig1_F0463-PN;CL16784.Contig1_F0463-PN;CL1734.Contig2_F0463-PN;CL1909.Contig1_F0463-PN;CL1920.Contig2_F0463-PN;CL1920.Contig3_F0463-PN;CL2657.Contig3_F0463-PN;CL2657.Contig4_F0463-PN;CL2657.C…	K03921+K00232+K10258+K00059+K10703+K10251+K01068+K01076+K10255+K07513+K10257+K00507+K10256+K10244
Fatty acid elongation	63	ko00062	Metabolism	Lipid metabolism	CL11174.Contig2_F0463-PN;CL11940.Contig2_F0463-PN;CL14384.Contig2_F0463-PN;CL1531.Contig1_F0463-PN;CL15678.Contig1_F0463-PN;CL16499.Contig1_F0463-PN;CL16579.Contig1_F0463-PN;CL16639.Contig1_F0463-PN;CL16784.Contig1_F0463-PN;CL1920.Contig2_F0463-PN;CL1920.Contig3_F0463-PN;CL3501.Contig2_F0463-PN;CL3998.Contig2_F0463-PN;CL5574.Contig1_F0463-PN;CL5619.Contig1_F0463-PN;CL5619.Contig2_F0463-PN;CL5619.…	K15397+K01074+K10258+K10703+K10251+K01068+K10249+K10244+K07511
Histidine metabolism	61	ko00340	Metabolism	Amino acid metabolism	CL12076.Contig2_F0463-PN;CL1305.Contig1_F0463-PN;CL1305.Contig2_F0463-PN;CL2192.Contig1_F0463-PN;CL2192.Contig2_F0463-PN;CL2192.Contig3_F0463-PN;CL2192.Contig4_F0463-PN;CL2192.Contig6_F0463-PN;CL2258.Contig2_F0463-PN;CL2258.Contig3_F0463-PN;CL2495.Contig1_F0463-PN;CL2495.Contig3_F0463-PN;CL2886.Contig1_F0463-PN;CL2886.Contig2_F0463-PN;CL4472.Contig1_F0463-PN;CL4472.Contig2_F0463-PN;CL7104.Contig2…	K00817+K00128+K01693+K01663+K00599+K14085+K00013+K01590+K11755+K00765+K01593
Diterpenoid biosynthesis	60	ko00904	Metabolism	Metabolism of terpenoids and polyketides	CL1059.Contig2_F0463-PN;CL1059.Contig3_F0463-PN;CL1059.Contig4_F0463-PN;CL1059.Contig6_F0463-PN;CL11050.Contig2_F0463-PN;CL12045.Contig1_F0463-PN;CL12355.Contig1_F0463-PN;CL12355.Contig3_F0463-PN;CL13701.Contig1_F0463-PN;CL13772.Contig1_F0463-PN;CL14399.Contig3_F0463-PN;CL16577.Contig1_F0463-PN;CL16801.Contig1_F0463-PN;CL2369.Contig3_F0463-PN;CL2369.Contig6_F0463-PN;CL2369.Contig7_F0463-PN;CL2629…	K16084+K04122+K13070+K04121+K05282+K04123+K12929+K16083+K16085+K04125+K04124
Butanoate metabolism	57	ko00650	Metabolism	Carbohydrate metabolism	CL10864.Contig2_F0463-PN;CL11073.Contig2_F0463-PN;CL12002.Contig2_F0463-PN;CL12002.Contig3_F0463-PN;CL14713.Contig2_F0463-PN;CL15300.Contig1_F0463-PN;CL17226.Contig2_F0463-PN;CL2271.Contig2_F0463-PN;CL3739.Contig1_F0463-PN;CL3739.Contig2_F0463-PN;CL4563.Contig1_F0463-PN;CL4563.Contig2_F0463-PN;CL4563.Contig3_F0463-PN;CL4563.Contig4_F0463-PN;CL4563.Contig5_F0463-PN;CL5522.Contig1_F0463-PN;CL5555.C…	K01641+K00135+K01640+K00100+K00626+K01580+K00162+K00109+K00161+K01652+K07511
One carbon pool by folate	55	ko00670	Metabolism	Metabolism of cofactors and vitamins	CL15459.Contig2_F0463-PN;CL3056.Contig1_F0463-PN;CL3578.Contig1_F0463-PN;CL3578.Contig2_F0463-PN;CL3578.Contig3_F0463-PN;CL3578.Contig4_F0463-PN;CL3578.Contig6_F0463-PN;CL490.Contig1_F0463-PN;CL490.Contig2_F0463-PN;CL490.Contig3_F0463-PN;CL54.Contig1_F0463-PN;CL54.Contig2_F0463-PN;CL6700.Contig1_F0463-PN;CL6700.Contig2_F0463-PN;CL879.Contig10_F0463-PN;CL879.Contig11_F0463-PN;CL879.Contig12_F0463-…	K00602+K00600+K01938+K01934+K00604+K00605+K00601+K13998+K00297
Sulfur metabolism	50	ko00920	Metabolism	Energy metabolism	CL10105.Contig1_F0463-PN;CL10105.Contig2_F0463-PN;CL10105.Contig3_F0463-PN;CL11410.Contig1_F0463-PN;CL11410.Contig2_F0463-PN;CL11410.Contig3_F0463-PN;CL14919.Contig1_F0463-PN;CL2080.Contig1_F0463-PN;CL2116.Contig1_F0463-PN;CL3380.Contig2_F0463-PN;CL4024.Contig10_F0463-PN;CL4024.Contig11_F0463-PN;CL4024.Contig12_F0463-PN;CL4024.Contig13_F0463-PN;CL4024.Contig15_F0463-PN;CL4024.Contig16_F0463-PN;CL…	K01760+K01738+K15422+K01082+K13811+K00387+K00392+K00640+K13034+K01739
Riboflavin metabolism	49	ko00740	Metabolism	Metabolism of cofactors and vitamins	CL10642.Contig1_F0463-PN;CL11533.Contig2_F0463-PN;CL1238.Contig3_F0463-PN;CL1238.Contig4_F0463-PN;CL1238.Contig5_F0463-PN;CL3503.Contig2_F0463-PN;CL3503.Contig3_F0463-PN;CL3503.Contig4_F0463-PN;CL3503.Contig5_F0463-PN;CL3503.Contig6_F0463-PN;CL3503.Contig7_F0463-PN;CL3503.Contig8_F0463-PN;CL3503.Contig9_F0463-PN;CL5473.Contig1_F0463-PN;CL5473.Contig2_F0463-PN;CL5829.Contig1_F0463-PN;CL5829.Contig…	K00861+K00794+K14652+K00953+K01078+K11752+K00793
Glycosphingolipid biosynthesis - ganglio series	48	ko00604	Metabolism	Glycan biosynthesis and metabolism	CL10668.Contig1_F0463-PN;CL10668.Contig2_F0463-PN;CL10668.Contig3_F0463-PN;CL12615.Contig2_F0463-PN;CL12850.Contig1_F0463-PN;CL13010.Contig1_F0463-PN;CL14188.Contig2_F0463-PN;CL16859.Contig2_F0463-PN;CL17117.Contig1_F0463-PN;CL17117.Contig2_F0463-PN;CL2200.Contig1_F0463-PN;CL2391.Contig2_F0463-PN;CL2391.Contig3_F0463-PN;CL2391.Contig4_F0463-PN;CL2391.Contig5_F0463-PN;CL2391.Contig6_F0463-PN;CL311…	K12373+K12309
Arachidonic acid metabolism	48	ko00590	Metabolism	Lipid metabolism	CL10605.Contig3_F0463-PN;CL11266.Contig1_F0463-PN;CL12170.Contig2_F0463-PN;CL15780.Contig1_F0463-PN;CL2022.Contig2_F0463-PN;CL2906.Contig10_F0463-PN;CL2906.Contig11_F0463-PN;CL2906.Contig12_F0463-PN;CL2906.Contig13_F0463-PN;CL2906.Contig18_F0463-PN;CL2906.Contig19_F0463-PN;CL2906.Contig20_F0463-PN;CL2906.Contig24_F0463-PN;CL2906.Contig26_F0463-PN;CL2906.Contig27_F0463-PN;CL2906.Contig28_F0463-PN;…	K00432+K00079+K00681+K05309+K14674+K01047
Photosynthesis - antenna proteins	47	ko00196	Metabolism	Energy metabolism	CL10464.Contig2_F0463-PN;CL1072.Contig1_F0463-PN;CL1072.Contig2_F0463-PN;CL1072.Contig3_F0463-PN;CL1072.Contig4_F0463-PN;CL1072.Contig5_F0463-PN;CL1072.Contig6_F0463-PN;CL1072.Contig7_F0463-PN;CL1072.Contig8_F0463-PN;CL1073.Contig1_F0463-PN;CL13066.Contig1_F0463-PN;CL16042.Contig2_F0463-PN;CL16082.Contig2_F0463-PN;CL16174.Contig1_F0463-PN;CL17090.Contig2_F0463-PN;CL3938.Contig1_F0463-PN;CL5530.Co…	K08916+K08908+K08907+K08915+K08910+K08911+K14172+K08917+K08909+K08912+K08913+K08914
Benzoxazinoid biosynthesis	46	ko00402	Metabolism	Biosynthesis of other secondary metabolites	CL115.Contig2_F0463-PN;CL14415.Contig1_F0463-PN;CL1596.Contig1_F0463-PN;CL16982.Contig1_F0463-PN;CL25.Contig1_F0463-PN;CL25.Contig2_F0463-PN;CL2606.Contig1_F0463-PN;CL2606.Contig2_F0463-PN;CL4750.Contig1_F0463-PN;CL4750.Contig2_F0463-PN;CL4750.Contig3_F0463-PN;CL5723.Contig1_F0463-PN;CL6757.Contig1_F0463-PN;CL9336.Contig2_F0463-PN;Unigene10351_F0463-PN;Unigene11166_F0463-PN;Unigene12109_F0463-PN;…	K13230+K13228+K13229+K13227+K13223
Folate biosynthesis	42	ko00790	Metabolism	Metabolism of cofactors and vitamins	CL12389.Contig2_F0463-PN;CL15497.Contig1_F0463-PN;CL15497.Contig2_F0463-PN;CL3263.Contig10_F0463-PN;CL3263.Contig11_F0463-PN;CL3263.Contig1_F0463-PN;CL3263.Contig2_F0463-PN;CL3263.Contig3_F0463-PN;CL3263.Contig4_F0463-PN;CL3263.Contig6_F0463-PN;CL3263.Contig7_F0463-PN;CL3263.Contig8_F0463-PN;CL3263.Contig9_F0463-PN;CL3481.Contig1_F0463-PN;CL3481.Contig3_F0463-PN;CL4400.Contig1_F0463-PN;CL4400.Con…	K03639+K01930+K03635+K13941+K01495+K13950+K01633+K01307+K13998+K01113
Valine, leucine and isoleucine biosynthesis	42	ko00290	Metabolism	Amino acid metabolism	CL11164.Contig1_F0463-PN;CL12496.Contig1_F0463-PN;CL14112.Contig2_F0463-PN;CL14934.Contig1_F0463-PN;CL1598.Contig2_F0463-PN;CL1598.Contig3_F0463-PN;CL2278.Contig1_F0463-PN;CL3739.Contig1_F0463-PN;CL3739.Contig2_F0463-PN;CL4431.Contig1_F0463-PN;CL4431.Contig2_F0463-PN;CL4715.Contig2_F0463-PN;CL4884.Contig2_F0463-PN;CL505.Contig4_F0463-PN;CL5522.Contig1_F0463-PN;CL5555.Contig1_F0463-PN;CL5555.Conti…	K00826+K01649+K01704+K01703+K00052+K00162+K00053+K00161+K01652+K01687
Brassinosteroid biosynthesis	41	ko00905	Metabolism	Metabolism of terpenoids and polyketides	CL13303.Contig1_F0463-PN;CL14334.Contig1_F0463-PN;CL14334.Contig2_F0463-PN;CL14334.Contig3_F0463-PN;CL14384.Contig2_F0463-PN;CL14906.Contig2_F0463-PN;CL16292.Contig2_F0463-PN;CL16499.Contig1_F0463-PN;CL17145.Contig1_F0463-PN;CL17145.Contig2_F0463-PN;CL3153.Contig1_F0463-PN;CL3153.Contig2_F0463-PN;CL3153.Contig3_F0463-PN;CL3153.Contig4_F0463-PN;CL3153.Contig5_F0463-PN;CL3153.Contig6_F0463-PN;CL315…	K09588+K09587+K09591+K15639+K12637+K12639+K12640+K09589+K12638
Nicotinate and nicotinamide metabolism	41	ko00760	Metabolism	Metabolism of cofactors and vitamins	CL10295.Contig2_F0463-PN;CL10837.Contig2_F0463-PN;CL13334.Contig1_F0463-PN;CL13370.Contig1_F0463-PN;CL14521.Contig1_F0463-PN;CL2255.Contig1_F0463-PN;CL2255.Contig2_F0463-PN;CL2691.Contig10_F0463-PN;CL2691.Contig1_F0463-PN;CL2691.Contig2_F0463-PN;CL2691.Contig3_F0463-PN;CL2691.Contig4_F0463-PN;CL2691.Contig5_F0463-PN;CL2691.Contig6_F0463-PN;CL2691.Contig7_F0463-PN;CL2691.Contig8_F0463-PN;CL2691.Co…	K00767+K00858+K00763+K03426+K06210+K03787+K03517+K01950+K00278
Other types of O-glycan biosynthesis	37	ko00514	Metabolism	Glycan biosynthesis and metabolism	CL1313.Contig10_F0463-PN;CL1313.Contig11_F0463-PN;CL1313.Contig12_F0463-PN;CL1313.Contig13_F0463-PN;CL1313.Contig14_F0463-PN;CL1313.Contig15_F0463-PN;CL1313.Contig1_F0463-PN;CL1313.Contig4_F0463-PN;CL1313.Contig5_F0463-PN;CL1313.Contig6_F0463-PN;CL1313.Contig7_F0463-PN;CL1313.Contig8_F0463-PN;CL1313.Contig9_F0463-PN;CL14637.Contig1_F0463-PN;CL2461.Contig1_F0463-PN;CL2461.Contig2_F0463-PN;CL2461.C…	K13667+K09667+K03691
Thiamine metabolism	32	ko00730	Metabolism	Metabolism of cofactors and vitamins	CL14397.Contig1_F0463-PN;CL15744.Contig1_F0463-PN;CL197.Contig1_F0463-PN;CL3819.Contig1_F0463-PN;CL3893.Contig1_F0463-PN;CL3893.Contig2_F0463-PN;CL4506.Contig1_F0463-PN;CL4506.Contig2_F0463-PN;CL4506.Contig6_F0463-PN;CL4506.Contig7_F0463-PN;CL4506.Contig8_F0463-PN;CL4506.Contig9_F0463-PN;CL4954.Contig10_F0463-PN;CL4954.Contig12_F0463-PN;CL4954.Contig1_F0463-PN;CL4954.Contig2_F0463-PN;CL4954.Conti…	K03147+K06928+K03707+K14153+K00878+K00949+K04487+K11717
Monoterpenoid biosynthesis	30	ko00902	Metabolism	Metabolism of terpenoids and polyketides	CL1057.Contig1_F0463-PN;CL11266.Contig1_F0463-PN;CL1174.Contig1_F0463-PN;CL1174.Contig2_F0463-PN;CL1174.Contig3_F0463-PN;CL1174.Contig4_F0463-PN;CL1174.Contig5_F0463-PN;CL1174.Contig6_F0463-PN;CL7005.Contig1_F0463-PN;CL7744.Contig2_F0463-PN;Unigene11426_F0463-PN;Unigene12150_F0463-PN;Unigene13896_F0463-PN;Unigene22984_F0463-PN;Unigene24386_F0463-PN;Unigene2563_F0463-PN;Unigene2600_F0463-PN;Unigen…	K15095+K07385+K12467+K15086
Selenocompound metabolism	29	ko00450	Metabolism	Metabolism of other amino acids	CL10105.Contig1_F0463-PN;CL10105.Contig2_F0463-PN;CL10105.Contig3_F0463-PN;CL10954.Contig1_F0463-PN;CL10954.Contig5_F0463-PN;CL10954.Contig6_F0463-PN;CL11435.Contig1_F0463-PN;CL11435.Contig2_F0463-PN;CL11695.Contig2_F0463-PN;CL11695.Contig3_F0463-PN;CL2116.Contig1_F0463-PN;CL4945.Contig2_F0463-PN;CL4945.Contig3_F0463-PN;CL4945.Contig4_F0463-PN;CL4945.Contig5_F0463-PN;CL7974.Contig2_F0463-PN;CL935…	K01760+K00549+K01874+K13811+K00384+K01008+K08247+K01739+K11717
Non-homologous end-joining	28	ko03450	Genetic Information Processing	Replication and repair	CL1088.Contig7_F0463-PN;CL14560.Contig2_F0463-PN;CL16781.Contig1_F0463-PN;CL1716.Contig1_F0463-PN;CL1716.Contig2_F0463-PN;CL1716.Contig3_F0463-PN;CL1716.Contig4_F0463-PN;CL1716.Contig6_F0463-PN;CL1716.Contig7_F0463-PN;CL2812.Contig1_F0463-PN;CL2812.Contig2_F0463-PN;CL3599.Contig1_F0463-PN;CL3843.Contig1_F0463-PN;CL6970.Contig2_F0463-PN;CL8557.Contig1_F0463-PN;CL8833.Contig1_F0463-PN;CL8833.Contig…	K10866+K10777+K10865+K10884+K10886+K04799+K10885+K03512
Linoleic acid metabolism	26	ko00591	Metabolism	Lipid metabolism	CL11228.Contig2_F0463-PN;CL11598.Contig2_F0463-PN;CL11803.Contig1_F0463-PN;CL14713.Contig2_F0463-PN;CL2271.Contig2_F0463-PN;CL3391.Contig1_F0463-PN;CL8956.Contig1_F0463-PN;Unigene10333_F0463-PN;Unigene10559_F0463-PN;Unigene10799_F0463-PN;Unigene10948_F0463-PN;Unigene11378_F0463-PN;Unigene11379_F0463-PN;Unigene12064_F0463-PN;Unigene12470_F0463-PN;Unigene26824_F0463-PN;Unigene28231_F0463-PN;Unigene…	K00454+K15718+K00100+K14674+K01047
Sesquiterpenoid and triterpenoid biosynthesis	24	ko00909	Metabolism	Metabolism of terpenoids and polyketides	CL16577.Contig1_F0463-PN;CL2629.Contig2_F0463-PN;CL2629.Contig3_F0463-PN;CL2629.Contig4_F0463-PN;CL2629.Contig6_F0463-PN;CL2629.Contig8_F0463-PN;CL2755.Contig2_F0463-PN;CL2755.Contig3_F0463-PN;CL2997.Contig2_F0463-PN;CL3371.Contig2_F0463-PN;Unigene10928_F0463-PN;Unigene11672_F0463-PN;Unigene15163_F0463-PN;Unigene15164_F0463-PN;Unigene15165_F0463-PN;Unigene23287_F0463-PN;Unigene24032_F0463-PN;Unig…	K14181+K14184+K15891+K00511+K15799
Indole alkaloid biosynthesis	24	ko00901	Metabolism	Biosynthesis of other secondary metabolites	CL10224.Contig2_F0463-PN;CL10224.Contig3_F0463-PN;CL11758.Contig1_F0463-PN;CL1552.Contig1_F0463-PN;CL4132.Contig2_F0463-PN;CL4132.Contig3_F0463-PN;CL6027.Contig1_F0463-PN;CL8047.Contig1_F0463-PN;CL8047.Contig2_F0463-PN;CL8047.Contig3_F0463-PN;CL8548.Contig2_F0463-PN;Unigene10136_F0463-PN;Unigene10474_F0463-PN;Unigene12774_F0463-PN;Unigene12779_F0463-PN;Unigene12780_F0463-PN;Unigene12781_F0463-PN;…	K08233+K01757
Lysine biosynthesis	23	ko00300	Metabolism	Amino acid metabolism	CL1221.Contig2_F0463-PN;CL12580.Contig2_F0463-PN;CL12580.Contig3_F0463-PN;CL12580.Contig5_F0463-PN;CL12580.Contig6_F0463-PN;CL14382.Contig1_F0463-PN;CL14382.Contig2_F0463-PN;CL2747.Contig2_F0463-PN;CL3485.Contig1_F0463-PN;CL3485.Contig2_F0463-PN;CL4114.Contig1_F0463-PN;CL6209.Contig2_F0463-PN;CL7104.Contig2_F0463-PN;CL7104.Contig3_F0463-PN;CL9890.Contig2_F0463-PN;Unigene10515_F0463-PN;Unigene1056…	K01586+K12524+K00215+K10206+K00928+K01714+K14085+K01778+K00133
Taurine and hypotaurine metabolism	21	ko00430	Metabolism	Metabolism of other amino acids	CL15780.Contig1_F0463-PN;CL16532.Contig1_F0463-PN;CL16532.Contig2_F0463-PN;CL16832.Contig2_F0463-PN;CL17226.Contig2_F0463-PN;CL1740.Contig14_F0463-PN;CL1740.Contig4_F0463-PN;CL1740.Contig5_F0463-PN;CL1740.Contig8_F0463-PN;CL635.Contig1_F0463-PN;CL635.Contig2_F0463-PN;Unigene11219_F0463-PN;Unigene11534_F0463-PN;Unigene22176_F0463-PN;Unigene23375_F0463-PN;Unigene3099_F0463-PN;Unigene36679_F0463-PN;…	K00681+K10712+K01580
Sulfur relay system	21	ko04122	Genetic Information Processing	Folding, sorting and degradation	CL10695.Contig2_F0463-PN;CL12389.Contig2_F0463-PN;CL15497.Contig1_F0463-PN;CL15497.Contig2_F0463-PN;CL15677.Contig1_F0463-PN;CL3481.Contig1_F0463-PN;CL3481.Contig3_F0463-PN;CL8186.Contig1_F0463-PN;CL8186.Contig3_F0463-PN;CL8186.Contig4_F0463-PN;CL8186.Contig5_F0463-PN;CL8186.Contig6_F0463-PN;CL8186.Contig7_F0463-PN;CL8186.Contig8_F0463-PN;CL8245.Contig1_F0463-PN;CL9575.Contig1_F0463-PN;Unigene111…	K11996+K03639+K03635+K12161+K01011+K14168+K00566+K04487
Glucosinolate biosynthesis	19	ko00966	Metabolism	Biosynthesis of other secondary metabolites	CL11164.Contig1_F0463-PN;CL14934.Contig1_F0463-PN;CL4431.Contig1_F0463-PN;CL4431.Contig2_F0463-PN;CL4715.Contig2_F0463-PN;CL4884.Contig2_F0463-PN;CL62.Contig1_F0463-PN;CL62.Contig2_F0463-PN;CL8330.Contig1_F0463-PN;CL8330.Contig3_F0463-PN;CL8330.Contig4_F0463-PN;Unigene10887_F0463-PN;Unigene11368_F0463-PN;Unigene11404_F0463-PN;Unigene11972_F0463-PN;Unigene11973_F0463-PN;Unigene11974_F0463-PN;Unige…	K00826+K12153+K11821+K11820
Vitamin B6 metabolism	17	ko00750	Metabolism	Metabolism of cofactors and vitamins	CL10391.Contig2_F0463-PN;CL13993.Contig2_F0463-PN;CL13993.Contig3_F0463-PN;CL142.Contig4_F0463-PN;CL15689.Contig1_F0463-PN;CL1771.Contig2_F0463-PN;CL7345.Contig1_F0463-PN;CL7345.Contig2_F0463-PN;CL7345.Contig3_F0463-PN;CL7458.Contig2_F0463-PN;CL7853.Contig1_F0463-PN;Unigene10739_F0463-PN;Unigene1302_F0463-PN;Unigene15525_F0463-PN;Unigene28407_F0463-PN;Unigene43431_F0463-PN;Unigene48278_F0463-PN	K06215+K00868+K08681+K00831+K13248+K05275+K01733
Isoflavonoid biosynthesis	15	ko00943	Metabolism	Biosynthesis of other secondary metabolites	CL2369.Contig7_F0463-PN;CL3169.Contig3_F0463-PN;CL4227.Contig7_F0463-PN;CL5903.Contig1_F0463-PN;Unigene11394_F0463-PN;Unigene11395_F0463-PN;Unigene1548_F0463-PN;Unigene1549_F0463-PN;Unigene20364_F0463-PN;Unigene20759_F0463-PN;Unigene37400_F0463-PN;Unigene38080_F0463-PN;Unigene41107_F0463-PN;Unigene53774_F0463-PN;Unigene6271_F0463-PN	K13261+K13258+K13267+K13263+K13257
Biotin metabolism	15	ko00780	Metabolism	Metabolism of cofactors and vitamins	CL13088.Contig1_F0463-PN;CL3197.Contig1_F0463-PN;CL3197.Contig2_F0463-PN;CL3197.Contig3_F0463-PN;CL3197.Contig4_F0463-PN;CL3197.Contig5_F0463-PN;CL3197.Contig6_F0463-PN;CL3197.Contig7_F0463-PN;CL3197.Contig9_F0463-PN;CL5560.Contig1_F0463-PN;CL5560.Contig2_F0463-PN;CL5560.Contig3_F0463-PN;CL5560.Contig5_F0463-PN;CL5560.Contig6_F0463-PN;Unigene10032_F0463-PN	K00833+K01012+K00652
Lipoic acid metabolism	13	ko00785	Metabolism	Metabolism of cofactors and vitamins	CL2224.Contig1_F0463-PN;CL2224.Contig2_F0463-PN;CL3612.Contig2_F0463-PN;CL4519.Contig1_F0463-PN;CL4519.Contig2_F0463-PN;CL4519.Contig3_F0463-PN;CL4519.Contig5_F0463-PN;CL4519.Contig6_F0463-PN;CL4519.Contig7_F0463-PN;CL4519.Contig8_F0463-PN;Unigene10381_F0463-PN;Unigene13837_F0463-PN;Unigene8340_F0463-PN	K03801+K03644
Glycosphingolipid biosynthesis - globo series	12	ko00603	Metabolism	Glycan biosynthesis and metabolism	CL10668.Contig1_F0463-PN;CL10668.Contig2_F0463-PN;CL10668.Contig3_F0463-PN;CL2200.Contig1_F0463-PN;CL6356.Contig1_F0463-PN;CL9819.Contig2_F0463-PN;Unigene12300_F0463-PN;Unigene13311_F0463-PN;Unigene18801_F0463-PN;Unigene24303_F0463-PN;Unigene32151_F0463-PN;Unigene9650_F0463-PN	K12373+K07407+K01988
Synthesis and degradation of ketone bodies	11	ko00072	Metabolism	Lipid metabolism	CL10864.Contig2_F0463-PN;CL12002.Contig2_F0463-PN;CL12002.Contig3_F0463-PN;CL15300.Contig1_F0463-PN;CL8257.Contig1_F0463-PN;CL8257.Contig2_F0463-PN;Unigene10493_F0463-PN;Unigene11115_F0463-PN;Unigene24775_F0463-PN;Unigene31433_F0463-PN;Unigene42397_F0463-PN	K01641+K01640+K00626
C5-Branched dibasic acid metabolism	10	ko00660	Metabolism	Carbohydrate metabolism	CL14112.Contig2_F0463-PN;CL1598.Contig2_F0463-PN;CL1598.Contig3_F0463-PN;CL891.Contig1_F0463-PN;Unigene10563_F0463-PN;Unigene19479_F0463-PN;Unigene20380_F0463-PN;Unigene50128_F0463-PN;Unigene8878_F0463-PN;Unigene8879_F0463-PN	K01704+K01703+K01652
Anthocyanin biosynthesis	3	ko00942	Metabolism	Biosynthesis of other secondary metabolites	Unigene11403_F0463-PN;Unigene3893_F0463-PN;Unigene3894_F0463-PN	K12338+K12930
Betalain biosynthesis	3	ko00965	Metabolism	Biosynthesis of other secondary metabolites	CL1046.Contig1_F0463-PN;Unigene310_F0463-PN;Unigene50685_F0463-PN	K15777+K01593
Caffeine metabolism	3	ko00232	Metabolism	Biosynthesis of other secondary metabolites	Unigene11428_F0463-PN;Unigene12488_F0463-PN;Unigene8136_F0463-PN	K00365+K00106
