# Supplementary material for: De Novo Assembly and Characterization of Fruit Transcriptome in Black Pepper (Piper nigrum)
Source: PLoS One. 2015 Jun 29;10(6):e0129822. doi: 10.1371/journal.pone.0129822 (PMC4488137; doi:10.1371/journal.pone.0129822)
Supplement: S3 Table — (XLSX) [file pone.0129822.s003.xlsx]

## Sheet: F0463-PN-Unigene.final_primer
Unigene ID_SSR No._Primer No.	SSR sequence	SSR repeat unit	SSR start	SSR size	SSR amplification product	Foward primer	Annealing temperature of foward primer	Reverse primer	Annealing temperature of Reverse primer	Length of amplification product
CL10038.Contig1_F0463-PN_1956_1	TTCTTCTTCTTCTTC	TTC(3*5)	409	15	ACGCGAACTTCTTCATCCCCCCAATACCCGCCGCCGGCCCGATCGGCGCGCTCCGCGAAATCCACTTCAG[TTCTTCTTCTTCTTC]TCTGGCGGGCAATTCCGGCGTCTCATGCTCGCTTTTCCTCGATTTTATG	ACGCGAACTTCTTCATCCC	60.211	CATAAAATCGAGGAAAAGCGAG	60.213	134
CL10038.Contig1_F0463-PN_1956_2	TTCTTCTTCTTCTTC	TTC(3*5)	409	15	CGACGCGAACTTCTTCATCCCCCCAATACCCGCCGCCGGCCCGATCGGCGCGCTCCGCGAAATCCACTTCAG[TTCTTCTTCTTCTTC]TCTGGCGGGCAATTCCGGCGTCTCATGCTCGCTTTTCCTCGATTTTATG	CGACGCGAACTTCTTCATC	59.537	CATAAAATCGAGGAAAAGCGAG	60.213	136
CL10038.Contig1_F0463-PN_1956_3	TTCTTCTTCTTCTTC	TTC(3*5)	409	15	ACGCGAACTTCTTCATCCCCCCAATACCCGCCGCCGGCCCGATCGGCGCGCTCCGCGAAATCCACTTCAG[TTCTTCTTCTTCTTC]TCTGGCGGGCAATTCCGGCGTCTCATGCTCGCTTTTCCTCGATTTTAT	ACGCGAACTTCTTCATCCC	60.211	ATAAAATCGAGGAAAAGCGAGC	61.004	133
CL10038.Contig1_F0463-PN_1956_4	TTCTTCTTCTTCTTC	TTC(3*5)	409	15	GACGCGAACTTCTTCATCCCCCCAATACCCGCCGCCGGCCCGATCGGCGCGCTCCGCGAAATCCACTTCAG[TTCTTCTTCTTCTTC]TCTGGCGGGCAATTCCGGCGTCTCATGCTCGCTTTTCCTCGATTTTATG	GACGCGAACTTCTTCATCCC	62.069	CATAAAATCGAGGAAAAGCGAG	60.213	135
CL10038.Contig1_F0463-PN_1956_5	TTCTTCTTCTTCTTC	TTC(3*5)	409	15	CCGACGCGAACTTCTTCATCCCCCCAATACCCGCCGCCGGCCCGATCGGCGCGCTCCGCGAAATCCACTTCAG[TTCTTCTTCTTCTTC]TCTGGCGGGCAATTCCGGCGTCTCATGCTCGCTTTTCCTCGATTTTATG	CCGACGCGAACTTCTTCAT	61.332	CATAAAATCGAGGAAAAGCGAG	60.213	137
CL1003.Contig2_F0463-PN_1617_1	GCCGCCGCCGCCGCC	GCC(3*5)	3534	15	GTACCACGACTTGCGAAGGGTCGCCACCAGCTCCTCCTTCCCCG[GCCGCCGCCGCCGCC]TACCAACCACCATGGATGGCCAAATTGGAATCGGAGGGAAATGGTAAAGATTTGA	GTACCACGACTTGCGAAGG	59.303	TCAAATCTTTACCATTTCCCTCC	60.514	114
CL1003.Contig2_F0463-PN_1617_2	GCCGCCGCCGCCGCC	GCC(3*5)	3534	15	GTACCACGACTTGCGAAGGGTCGCCACCAGCTCCTCCTTCCCCG[GCCGCCGCCGCCGCC]TACCAACCACCATGGATGGCCAAATTGGAATCGGAGGGAAATGGTAAAGATTTGATCTCTTTTGGTTGGGAGTGGTTAGGGGTTGATTGAGT	GTACCACGACTTGCGAAGG	59.303	ACTCAATCAACCCCTAACCACTC	60.63	151
CL1003.Contig2_F0463-PN_1617_3	GCCGCCGCCGCCGCC	GCC(3*5)	3534	15	GTACCACGACTTGCGAAGGGTCGCCACCAGCTCCTCCTTCCCCG[GCCGCCGCCGCCGCC]TACCAACCACCATGGATGGCCAAATTGGAATCGGAGGGAAATGGTAAAGATTTGATCTCTTTTGGTTGGGAG	GTACCACGACTTGCGAAGG	59.303	CTCCCAACCAAAAGAGATCAAAT	60.68	131
CL1003.Contig2_F0463-PN_1617_4	GCCGCCGCCGCCGCC	GCC(3*5)	3534	15	GTACCACGACTTGCGAAGGGTCGCCACCAGCTCCTCCTTCCCCG[GCCGCCGCCGCCGCC]TACCAACCACCATGGATGGCCAAATTGGAATCGGAGGGAAATGGTAAAGATTTGATCTCTTTTGGTTGGGAGTGGTTAGGGGTTGATTGAGTGATC	GTACCACGACTTGCGAAGG	59.303	GATCACTCAATCAACCCCTAACC	60.942	155
CL1003.Contig2_F0463-PN_1617_5	GCCGCCGCCGCCGCC	GCC(3*5)	3534	15	TGGTACCACGACTTGCGAAGGGTCGCCACCAGCTCCTCCTTCCCCG[GCCGCCGCCGCCGCC]TACCAACCACCATGGATGGCCAAATTGGAATCGGAGGGAAATGGTAAAGATTTGA	TGGTACCACGACTTGCGA	59.816	TCAAATCTTTACCATTTCCCTCC	60.514	116
CL10084.Contig2_F0463-PN_1961_1	CCGCCGCCGCCGCCG	CCG(3*5)	224	15	AAAACGCAATATACCCAAAAGGTGGGATCTCCTCCGAAACTGTCA[CCGCCGCCGCCGCCG]CAACCACCGCCGTCGCCGTCGTCACCGACGCCGCAGGCGGAGGGGAAGCCTCGCGGGGGCTGCTTCGGGGTTCCGAC	AAAACGCAATATACCCAAAAGGT	60.022	GTCGGAACCCCGAAGCAG	64.108	137
CL10084.Contig2_F0463-PN_1961_2	CCGCCGCCGCCGCCG	CCG(3*5)	224	15	AAAACGCAATATACCCAAAAGGTGGGATCTCCTCCGAAACTGTCA[CCGCCGCCGCCGCCG]CAACCACCGCCGTCGCCGTCGTCACCGACGCCGCAGGCGGAGGGGAAGCCTCGCGGGGGCTGCTTCGGGGTTCCGACGGTGGTTG	AAAACGCAATATACCCAAAAGGT	60.022	CAACCACCGTCGGAACCC	64.757	145
CL10084.Contig2_F0463-PN_1961_3	CCGCCGCCGCCGCCG	CCG(3*5)	224	15	AAAACGCAATATACCCAAAAGGTGGGATCTCCTCCGAAACTGTCA[CCGCCGCCGCCGCCG]CAACCACCGCCGTCGCCGTCGTCACCGACGCCGCAGGCGGAGGGGAAGCCTCGCGGGGGCTGCTTCGGGGTTCCGACGGTGGTTGC	AAAACGCAATATACCCAAAAGGT	60.022	GCAACCACCGTCGGAACC	64.915	146
CL10084.Contig2_F0463-PN_1961_4	CCGCCGCCGCCGCCG	CCG(3*5)	224	15	AAAACGCAATATACCCAAAAGGTGGGATCTCCTCCGAAACTGTCA[CCGCCGCCGCCGCCG]CAACCACCGCCGTCGCCGTCGTCACCGACGCCGCAGGCGGAGGGGAAGCCTCGCGGGGGCTGCTTCGGGGTTCCGACGGTGGTTGCC	AAAACGCAATATACCCAAAAGGT	60.022	GGCAACCACCGTCGGAAC	64.915	147
CL10084.Contig2_F0463-PN_1961_5	CCGCCGCCGCCGCCG	CCG(3*5)	224	15	GATCTCCTCCGAAACTGTCA[CCGCCGCCGCCGCCG]CAACCACCGCCGTCGCCGTCGTCACCGACGCCGCAGGCGGAGGGGAAGCCTCGCGGGGGCTGCTTCGGGGTTCCGACGGTGGTTGCCGTCGCCGAGGGGTCGAGATTCGCCGCGTTTCAGAT	GATCTCCTCCGAAACTGTCAC	58.732	ATCTGAAACGCGGCGAAT	61.702	157
CL10087.Contig2_F0463-PN_1288_1	CTTCTTCTTCTTCTTCTT	CTT(3*6)	394	18	GTAGTCGACGGAAAAGGGGTTGGGCTTGGCAGC[CTTCTTCTTCTTCTTCTT]CGCGCCATCCGGGTTGGAACAGCAGTTACCCATGAATCACAACCGAAAATCGAGAAAAAGGAAAAGAACAAGGAAGTGAAAGGAAGAAGG	GTAGTCGACGGAAAAGGGGT	60.361	CCTTCTTCCTTTCACTTCCTTGT	60.148	141
CL10087.Contig2_F0463-PN_1288_2	CTTCTTCTTCTTCTTCTT	CTT(3*6)	394	18	GTAGTCGACGGAAAAGGGGTTGGGCTTGGCAGC[CTTCTTCTTCTTCTTCTT]CGCGCCATCCGGGTTGGAACAGCAGTTACCCATGAATCACAAC	GTAGTCGACGGAAAAGGGGT	60.361	GTTGTGATTCATGGGTAACTGCT	60.296	94
CL10087.Contig2_F0463-PN_1288_3	CTTCTTCTTCTTCTTCTT	CTT(3*6)	394	18	GTAGTCGACGGAAAAGGGGTTGGGCTTGGCAGC[CTTCTTCTTCTTCTTCTT]CGCGCCATCCGGGTTGGAACAGCAGTTACCCATGAATCACAACCGAAAATCGAGAAAAAGGAAAAGAACAAGGAAGTGAAAGGAAGAAGG	GTAGTCGACGGAAAAGGGGTT	61.582	CCTTCTTCCTTTCACTTCCTTGT	60.148	141
CL10087.Contig2_F0463-PN_1288_4	CTTCTTCTTCTTCTTCTT	CTT(3*6)	394	18	GTAGTCGACGGAAAAGGGGTTGGGCTTGGCAGC[CTTCTTCTTCTTCTTCTT]CGCGCCATCCGGGTTGGAACAGCAGTTACCCATGAATCACAACCGAAAATCGAGAAAAAGGAAAAGAACAAGGAAGTGAAAGGAAGAAGGCAGAAG	GTAGTCGACGGAAAAGGGGT	60.361	CTTCTGCCTTCTTCCTTTCACTT	60.396	147
CL10087.Contig2_F0463-PN_1288_5	CTTCTTCTTCTTCTTCTT	CTT(3*6)	394	18	GTAGTCGACGGAAAAGGGGTTGGGCTTGGCAGC[CTTCTTCTTCTTCTTCTT]CGCGCCATCCGGGTTGGAACAGCAGTTACCCATGAATCACAAC	GTAGTCGACGGAAAAGGGGTT	61.582	GTTGTGATTCATGGGTAACTGCT	60.296	94
CL10172.Contig2_F0463-PN_1280_1	GTAGTAGTAGTAGTA	GTA(3*5)	547	15	GTACGCTTCACAGTACCATGTTGCCAATTTCCTGAAATCAGAGCCAGGGACTAGCGCTGCATAGTTCCC[GTAGTAGTAGTAGTA]GTGGTATATATTATATATATGTATGTATTACCAAGAACAGTATTACTAGTTGTTGTGATTGCCAGAGACT	GTACGCTTCACAGTACCATGTTG	59.616	AGTCTCTGGCAATCACAACAACT	60.224	154
CL10172.Contig2_F0463-PN_1280_2	GTAGTAGTAGTAGTA	GTA(3*5)	547	15	GTACGCTTCACAGTACCATGTTGCCAATTTCCTGAAATCAGAGCCAGGGACTAGCGCTGCATAGTTCCC[GTAGTAGTAGTAGTA]GTGGTATATATTATATATATGTATGTATTACCAAGAACAGTATTACTAGTTGTTGTGATTGCCAGAGAC	GTACGCTTCACAGTACCATGTTG	59.616	GTCTCTGGCAATCACAACAACTA	59.299	153
CL10172.Contig2_F0463-PN_1280_3	GTAGTAGTAGTAGTA	GTA(3*5)	547	15	CTTCACAGTACCATGTTGCCAATTTCCTGAAATCAGAGCCAGGGACTAGCGCTGCATAGTTCCC[GTAGTAGTAGTAGTA]GTGGTATATATTATATATATGTATGTATTACCAAGAACAGTATTACTAGTTGTTGTGATTGCCAGAGACT	CTTCACAGTACCATGTTGCCAAT	61.184	AGTCTCTGGCAATCACAACAACT	60.224	149
CL10172.Contig2_F0463-PN_1280_4	GTAGTAGTAGTAGTA	GTA(3*5)	547	15	CACAGTACCATGTTGCCAATTTCCTGAAATCAGAGCCAGGGACTAGCGCTGCATAGTTCCC[GTAGTAGTAGTAGTA]GTGGTATATATTATATATATGTATGTATTACCAAGAACAGTATTACTAGTTGTTGTGATTGCCAGAGACT	CACAGTACCATGTTGCCAATTT	59.791	AGTCTCTGGCAATCACAACAACT	60.224	146
CL10172.Contig2_F0463-PN_1280_5	GTAGTAGTAGTAGTA	GTA(3*5)	547	15	AGTACCATGTTGCCAATTTCCTGAAATCAGAGCCAGGGACTAGCGCTGCATAGTTCCC[GTAGTAGTAGTAGTA]GTGGTATATATTATATATATGTATGTATTACCAAGAACAGTATTACTAGTTGTTGTGATTGCCAGAGACT	AGTACCATGTTGCCAATTTCCT	59.768	AGTCTCTGGCAATCACAACAACT	60.224	143
CL10176.Contig2_F0463-PN_1156_1	GTAGTAGTAGTAGTAGTA	GTA(3*6)	2380	18	TGAAGAATGGATAAGGATCTGGAACATTGCCGCAGGAGGATGTTTCTTGCTGCCCACATCACTGACCAACAAGCACACT[GTAGTAGTAGTAGTAGTA]TAAGCAGAGGAACAGCGAAGCTCCTCCCACCTGAACAAGTAAATCAT	TGAAGAATGGATAAGGATCTGGA	59.917	ATGATTTACTTGTTCAGGTGGGA	59.755	144
CL10176.Contig2_F0463-PN_1156_2	GTAGTAGTAGTAGTAGTA	GTA(3*6)	2380	18	AAGCGTGTCTGAAGAATGGATAAGGATCTGGAACATTGCCGCAGGAGGATGTTTCTTGCTGCCCACATCACTGACCAACAAGCACACT[GTAGTAGTAGTAGTAGTA]TAAGCAGAGGAACAGCGAAGCTCCTCCCACCTGAACAAGTAAATCAT	AAGCGTGTCTGAAGAATGGATAA	60.143	ATGATTTACTTGTTCAGGTGGGA	59.755	153
CL10176.Contig2_F0463-PN_1156_3	GTAGTAGTAGTAGTAGTA	GTA(3*6)	2380	18	TTGGATAAGCGTGTCTGAAGAATGGATAAGGATCTGGAACATTGCCGCAGGAGGATGTTTCTTGCTGCCCACATCACTGACCAACAAGCACACT[GTAGTAGTAGTAGTAGTA]TAAGCAGAGGAACAGCGAAGCTCCTCCCACCTGAACAAGTAAATCAT	TTGGATAAGCGTGTCTGAAGAAT	60.143	ATGATTTACTTGTTCAGGTGGGA	59.755	159
CL10176.Contig2_F0463-PN_1156_4	GTAGTAGTAGTAGTAGTA	GTA(3*6)	2380	18	AGCGTGTCTGAAGAATGGATAAGGATCTGGAACATTGCCGCAGGAGGATGTTTCTTGCTGCCCACATCACTGACCAACAAGCACACT[GTAGTAGTAGTAGTAGTA]TAAGCAGAGGAACAGCGAAGCTCCTCCCACCTGAACAAGTAAATCAT	AGCGTGTCTGAAGAATGGATAAG	59.797	ATGATTTACTTGTTCAGGTGGGA	59.755	152
CL10176.Contig2_F0463-PN_1156_5	GTAGTAGTAGTAGTAGTA	GTA(3*6)	2380	18	TGAAGAATGGATAAGGATCTGGAACATTGCCGCAGGAGGATGTTTCTTGCTGCCCACATCACTGACCAACAAGCACACT[GTAGTAGTAGTAGTAGTA]TAAGCAGAGGAACAGCGAAGCTCCTCCCACCTGAACAAGTAAATCA	TGAAGAATGGATAAGGATCTGGA	59.917	TGATTTACTTGTTCAGGTGGGAG	60.391	143
CL10451.Contig2_F0463-PN_739_1	ATATATATATATATATAT	AT(2*9)	236	18	GCAAGAAAAATCAAGAAACATGGAGACGAGCAAAAAATTGTCTCCAAAACCAAATACTGTAAACAAGAATGG[ATATATATATATATATAT]CAAAATTTTGGATAGCTTCTCTTCATTTTTTTATCCTCAAGCTCATTCATCC	GCAAGAAAAATCAAGAAACATGG	59.997	GGATGAATGAGCTTGAGGATAAA	59.585	142
CL10451.Contig2_F0463-PN_739_2	ATATATATATATATATAT	AT(2*9)	236	18	AAAATCAAGAAACATGGAGACGAGCAAAAAATTGTCTCCAAAACCAAATACTGTAAACAAGAATGG[ATATATATATATATATAT]CAAAATTTTGGATAGCTTCTCTTCATTTTTTTATCCTCAAGCTCATTCATCC	AAAATCAAGAAACATGGAGACGA	59.994	GGATGAATGAGCTTGAGGATAAA	59.585	136
CL10451.Contig2_F0463-PN_739_3	ATATATATATATATATAT	AT(2*9)	236	18	TAAAGACGCAATGCAAGAAAAATCAAGAAACATGGAGACGAGCAAAAAATTGTCTCCAAAACCAAATACTGTAAACAAGAATGG[ATATATATATATATATAT]CAAAATTTTGGATAGCTTCTCTTCATTTTTTTATCCTCAAGCTCATTCATCC	TAAAGACGCAATGCAAGAAAAAT	60.14	GGATGAATGAGCTTGAGGATAAA	59.585	154
CL10451.Contig2_F0463-PN_739_4	ATATATATATATATATAT	AT(2*9)	236	18	ATAAAGACGCAATGCAAGAAAAATCAAGAAACATGGAGACGAGCAAAAAATTGTCTCCAAAACCAAATACTGTAAACAAGAATGG[ATATATATATATATATAT]CAAAATTTTGGATAGCTTCTCTTCATTTTTTTATCCTCAAGCTCATTCATCC	ATAAAGACGCAATGCAAGAAAAA	60.14	GGATGAATGAGCTTGAGGATAAA	59.585	155
CL10451.Contig2_F0463-PN_739_5	ATATATATATATATATAT	AT(2*9)	236	18	AAATCAAGAAACATGGAGACGAGCAAAAAATTGTCTCCAAAACCAAATACTGTAAACAAGAATGG[ATATATATATATATATAT]CAAAATTTTGGATAGCTTCTCTTCATTTTTTTATCCTCAAGCTCATTCATCC	AAATCAAGAAACATGGAGACGAG	59.645	GGATGAATGAGCTTGAGGATAAA	59.585	135
CL1046.Contig1_F0463-PN_1908_1	CGAGCCGAGCCGAGCCGAGC	CGAGC(5*4)	1212	20	AAGAAAGGAGACCAAATCTCCACAGGTCGTGGATAGGCGTGTAAA[CGAGCCGAGCCGAGCCGAGC]AGAGGTGTGTTTGAATTTGGCTTGATATAAAACGAGCTGAGTCGAGCTTTAATGTAAACGAGC	AAGAAAGGAGACCAAATCTCCAC	59.995	GCTCGTTTACATTAAAGCTCGAC	59.49	128
CL1046.Contig1_F0463-PN_1908_2	CGAGCCGAGCCGAGCCGAGC	CGAGC(5*4)	1212	20	AAGAAAGGAGACCAAATCTCCACAGGTCGTGGATAGGCGTGTAAA[CGAGCCGAGCCGAGCCGAGC]AGAGGTGTGTTTGAATTTGGCTTGATATAAAACGAGCT	AAGAAAGGAGACCAAATCTCCAC	59.995	AGCTCGTTTTATATCAAGCCAAA	59.347	103
CL1046.Contig1_F0463-PN_1908_3	CGAGCCGAGCCGAGCCGAGC	CGAGC(5*4)	1212	20	CTTGTGAAAGAAAGGAGACCAAATCTCCACAGGTCGTGGATAGGCGTGTAAA[CGAGCCGAGCCGAGCCGAGC]AGAGGTGTGTTTGAATTTGGCTTGATATAAAACGAGCTGAGTCGAGCTTTAATGTAAACGAGC	CTTGTGAAAGAAAGGAGACCAAA	59.785	GCTCGTTTACATTAAAGCTCGAC	59.49	135
CL1046.Contig1_F0463-PN_1908_4	CGAGCCGAGCCGAGCCGAGC	CGAGC(5*4)	1212	20	CTTGTGAAAGAAAGGAGACCAAATCTCCACAGGTCGTGGATAGGCGTGTAAA[CGAGCCGAGCCGAGCCGAGC]AGAGGTGTGTTTGAATTTGGCTTGATATAAAACGAGCT	CTTGTGAAAGAAAGGAGACCAAA	59.785	AGCTCGTTTTATATCAAGCCAAA	59.347	110
CL1046.Contig1_F0463-PN_1908_5	CGAGCCGAGCCGAGCCGAGC	CGAGC(5*4)	1212	20	TGTGAAAGAAAGGAGACCAAATCTCCACAGGTCGTGGATAGGCGTGTAAA[CGAGCCGAGCCGAGCCGAGC]AGAGGTGTGTTTGAATTTGGCTTGATATAAAACGAGCTGAGTCGAGCTTTAATGTAAACGAGC	TGTGAAAGAAAGGAGACCAAATC	59.623	GCTCGTTTACATTAAAGCTCGAC	59.49	133
CL10518.Contig1_F0463-PN_1590_1	CACCACCACCACCACCACCAC	CAC(3*7)	3248	21	GACTTCAACACGATCAGACCCAGCACGTCGTCGTTCAATCGAGCATCGCCGGCGGTAGCCGACCGGAGCAGCGGCAGCAGCAGCAGCCG[CACCACCACCACCACCACCAC]CCGACCGAAGTCCGCCGGCGCCGCCATTAGTCGCAAAGATCCCAACTT	GACTTCAACACGATCAGACCC	59.57	AAGTTGGGATCTTTGCGACTAAT	60.365	158
CL10518.Contig1_F0463-PN_1590_2	CACCACCACCACCACCACCAC	CAC(3*7)	3248	21	ACTTCAACACGATCAGACCCAGCACGTCGTCGTTCAATCGAGCATCGCCGGCGGTAGCCGACCGGAGCAGCGGCAGCAGCAGCAGCCG[CACCACCACCACCACCACCAC]CCGACCGAAGTCCGCCGGCGCCGCCATTAGTCGCAAAGATCCCAACTT	ACTTCAACACGATCAGACCCAG	61.498	AAGTTGGGATCTTTGCGACTAAT	60.365	157
CL10518.Contig1_F0463-PN_1590_3	CACCACCACCACCACCACCAC	CAC(3*7)	3248	21	CTTCAACACGATCAGACCCAGCACGTCGTCGTTCAATCGAGCATCGCCGGCGGTAGCCGACCGGAGCAGCGGCAGCAGCAGCAGCCG[CACCACCACCACCACCACCAC]CCGACCGAAGTCCGCCGGCGCCGCCATTAGTCGCAAAGATCCCAACTT	CTTCAACACGATCAGACCCAG	60.695	AAGTTGGGATCTTTGCGACTAAT	60.365	156
CL10518.Contig1_F0463-PN_1590_4	CACCACCACCACCACCACCAC	CAC(3*7)	3248	21	CGACTTCAACACGATCAGACCCAGCACGTCGTCGTTCAATCGAGCATCGCCGGCGGTAGCCGACCGGAGCAGCGGCAGCAGCAGCAGCCG[CACCACCACCACCACCACCAC]CCGACCGAAGTCCGCCGGCGCCGCCATTAGTCGCAAAGATCCCAACTT	CGACTTCAACACGATCAGACC	60.706	AAGTTGGGATCTTTGCGACTAAT	60.365	159
CL10518.Contig1_F0463-PN_1590_5	CACCACCACCACCACCACCAC	CAC(3*7)	3248	21	CCGACTTCAACACGATCAGACCCAGCACGTCGTCGTTCAATCGAGCATCGCCGGCGGTAGCCGACCGGAGCAGCGGCAGCAGCAGCAGCCG[CACCACCACCACCACCACCAC]CCGACCGAAGTCCGCCGGCGCCGCCATTAGTCGCAAAGATCCCAACTT	CCGACTTCAACACGATCAGAC	60.706	AAGTTGGGATCTTTGCGACTAAT	60.365	160
CL10564.Contig3_F0463-PN_125_1	GTGTGTGTGTGTGTGTGT	GT(2*9)	248	18	TGGTTTAATGGCTAAGAAAACGAACCCCAAATTATCCTACCTTTTTATGTTGAACTTACACGATGTAATA[GTGTGTGTGTGTGTGTGT]TTGTTTTGAATGACAGAAATGGTGTAGTTCAGTGGATTATAAGTTGGTGTTTTACCCCGTAGTATG	TGGTTTAATGGCTAAGAAAACGA	60.013	CATACTACGGGGTAAAACACCAA	60.043	154
CL10564.Contig3_F0463-PN_125_2	GTGTGTGTGTGTGTGTGT	GT(2*9)	248	18	AAAACGAACCCCAAATTATCCTACCTTTTTATGTTGAACTTACACGATGTAATA[GTGTGTGTGTGTGTGTGT]TTGTTTTGAATGACAGAAATGGTGTAGTTCAGTGGATTATAAGTTGGTGTTTTACCCCGTAGTATG	AAAACGAACCCCAAATTATCCTA	59.966	CATACTACGGGGTAAAACACCAA	60.043	138
CL10564.Contig3_F0463-PN_125_3	GTGTGTGTGTGTGTGTGT	GT(2*9)	248	18	TGGTTTAATGGCTAAGAAAACGAACCCCAAATTATCCTACCTTTTTATGTTGAACTTACACGATGTAATA[GTGTGTGTGTGTGTGTGT]TTGTTTTGAATGACAGAAATGGTGTAGTTCAGTGGATTATAAGTTGGTGTTTTACCCCGTAGT	TGGTTTAATGGCTAAGAAAACGA	60.013	ACTACGGGGTAAAACACCAACTT	60.082	151
CL10564.Contig3_F0463-PN_125_4	GTGTGTGTGTGTGTGTGT	GT(2*9)	248	18	AAAACGAACCCCAAATTATCCTACCTTTTTATGTTGAACTTACACGATGTAATA[GTGTGTGTGTGTGTGTGT]TTGTTTTGAATGACAGAAATGGTGTAGTTCAGTGGATTATAAGTTGGTGTTTTACCCCGTAGT	AAAACGAACCCCAAATTATCCTA	59.966	ACTACGGGGTAAAACACCAACTT	60.082	135
CL10564.Contig3_F0463-PN_125_5	GTGTGTGTGTGTGTGTGT	GT(2*9)	248	18	AAAACGAACCCCAAATTATCCTACCTTTTTATGTTGAACTTACACGATGTAATA[GTGTGTGTGTGTGTGTGT]TTGTTTTGAATGACAGAAATGGTG	AAAACGAACCCCAAATTATCCTA	59.966	CACCATTTCTGTCATTCAAAACA	59.89	96
CL10615.Contig2_F0463-PN_326_2	AGGAGGAGGAGGAGGAGGAGG	AGG(3*7)	553	21	CTGTGCTTGTTGCTGTTGTATCTGAAC[AGGAGGAGGAGGAGGAGGAGG]TTGGCGCAGCTGTGTCTGCTGCAACTGATGAGACCATGCAGTAA	CTGTGCTTGTTGCTGTTGTATCT	59.502	TTACTGCATGGTCTCATCAGTTG	60.183	92
CL10651.Contig1_F0463-PN_365_1	TATATATATATATA	TA(2*7)	171	14	TCTCTTCTTGTTGATTCTTCCGACGATCGTT[TATATATATATATA]AATATAGGTCTTATGTACGTAGTTGGAATTGATAATCAGATCGC	TCTCTTCTTGTTGATTCTTCCGA	60.359	GCGATCTGATTATCAATTCCAAC	59.827	89
CL10651.Contig1_F0463-PN_365_2	TATATATATATATA	TA(2*7)	171	14	GCGTCTCTTCTTGTTGATTCTTCCGACGATCGTT[TATATATATATATA]AATATAGGTCTTATGTACGTAGTTGGAATTGATAATCAGATCGC	GCGTCTCTTCTTGTTGATTCTTC	59.539	GCGATCTGATTATCAATTCCAAC	59.827	92
CL10651.Contig1_F0463-PN_365_3	TATATATATATATA	TA(2*7)	171	14	CTCTTCTTGTTGATTCTTCCGACGATCGTT[TATATATATATATA]AATATAGGTCTTATGTACGTAGTTGGAATTGATAATCAGATCGC	CTCTTCTTGTTGATTCTTCCGAC	59.402	GCGATCTGATTATCAATTCCAAC	59.827	88
CL10651.Contig1_F0463-PN_365_4	TATATATATATATA	TA(2*7)	171	14	GTCTCTTCTTGTTGATTCTTCCGACGATCGTT[TATATATATATATA]AATATAGGTCTTATGTACGTAGTTGGAATTGATAATCAGATCGC	GTCTCTTCTTGTTGATTCTTCCG	59.402	GCGATCTGATTATCAATTCCAAC	59.827	90
CL10651.Contig1_F0463-PN_365_5	TATATATATATATA	TA(2*7)	171	14	CGTCTCTTCTTGTTGATTCTTCCGACGATCGTT[TATATATATATATA]AATATAGGTCTTATGTACGTAGTTGGAATTGATAATCAGATCGC	CGTCTCTTCTTGTTGATTCTTCC	59.402	GCGATCTGATTATCAATTCCAAC	59.827	91
CL10717.Contig2_F0463-PN_780_1	GGCGGCGGCGGCGGC	GGC(3*5)	476	15	GATGAGGATGATTGGGAGGATGTGGAGAGCACGGAGCTGGACGAGGCGTTCAGCGCGGCGACGGCGTTCGT[GGCGGCGGCGGCGGC]GGATCGGCGGGCGGGGAAGGTGTCCAGTGAGGTGCAGTTGAGGCTTTATGGGCTGTACAAGATTG	GATGAGGATGATTGGGAGGAT	60.111	CAATCTTGTACAGCCCATAAAGC	60.036	151
CL10717.Contig2_F0463-PN_780_2	GGCGGCGGCGGCGGC	GGC(3*5)	476	15	GATGAGGATGATTGGGAGGATGTGGAGAGCACGGAGCTGGACGAGGCGTTCAGCGCGGCGACGGCGTTCGT[GGCGGCGGCGGCGGC]GGATCGGCGGGCGGGGAAGGTGTCCAGTGAGGTGCAGTTGAGGCTTTATGGGCTGTACAAGATTGC	GATGAGGATGATTGGGAGGAT	60.111	GCAATCTTGTACAGCCCATAAAG	60.036	152
CL10717.Contig2_F0463-PN_780_3	GGCGGCGGCGGCGGC	GGC(3*5)	476	15	GATGAGGATGATTGGGAGGATGTGGAGAGCACGGAGCTGGACGAGGCGTTCAGCGCGGCGACGGCGTTCGT[GGCGGCGGCGGCGGC]GGATCGGCGGGCGGGGAAGGTGTCCAGTGAGGTGCAGTTGAGGCTTTATGGGCTGTACAAGATTGCT	GATGAGGATGATTGGGAGGAT	60.111	AGCAATCTTGTACAGCCCATAAA	60.036	153
CL10717.Contig2_F0463-PN_780_4	GGCGGCGGCGGCGGC	GGC(3*5)	476	15	GATGAGGATGATTGGGAGGATGTGGAGAGCACGGAGCTGGACGAGGCGTTCAGCGCGGCGACGGCGTTCGT[GGCGGCGGCGGCGGC]GGATCGGCGGGCGGGGAAGGTGTCCAGTGAGGTGCAGTTGAGGCTTTATGGGCTGTACAAGAT	GATGAGGATGATTGGGAGGAT	60.111	ATCTTGTACAGCCCATAAAGCCT	60.383	149
CL10717.Contig2_F0463-PN_780_5	GGCGGCGGCGGCGGC	GGC(3*5)	476	15	GATGAGGATGATTGGGAGGATGTGGAGAGCACGGAGCTGGACGAGGCGTTCAGCGCGGCGACGGCGTTCGT[GGCGGCGGCGGCGGC]GGATCGGCGGGCGGGGAAGGTGTCCAGTGAGGTGCAGTTGAGGCTTTATGGGCTGTACAAGATT	GATGAGGATGATTGGGAGGAT	60.111	AATCTTGTACAGCCCATAAAGCC	60.706	150
CL10724.Contig1_F0463-PN_281_1	TATATATATATA	TA(2*6)	247	12	CCACTGCTACACACAATGGTAAAAATTCCTGTCATGTGTG[TATATATATATA]TGTTCCACCATCACTACTCTAACCTCTGGTTAGTTCCCAGCACACTTTGTGCTTTAGCAGCTGAGCGTTTCAATCCATATCTT	CCACTGCTACACACAATGGTAAA	59.97	AAGATATGGATTGAAACGCTCAG	59.643	135
CL10724.Contig1_F0463-PN_281_2	TATATATATATA	TA(2*6)	247	12	GAAGAAAAGCTTCCACTGCTACACACAATGGTAAAAATTCCTGTCATGTGTG[TATATATATATA]TGTTCCACCATCACTACTCTAACCTCTGGTTAGTTCCCAGCACACTTTGTGCTTTAGCAGCTGAGCGTTTCAATCCATATCTT	GAAGAAAAGCTTCCACTGCTACA	60.069	AAGATATGGATTGAAACGCTCAG	59.643	147
CL10724.Contig1_F0463-PN_281_3	TATATATATATA	TA(2*6)	247	12	AAGCTTCCACTGCTACACACAATGGTAAAAATTCCTGTCATGTGTG[TATATATATATA]TGTTCCACCATCACTACTCTAACCTCTGGTTAGTTCCCAGCACACTTTGTGCTTTAGCAGCTGAGCGTTTCAATCCATATCTT	AAGCTTCCACTGCTACACACAAT	60.24	AAGATATGGATTGAAACGCTCAG	59.643	141
CL10724.Contig1_F0463-PN_281_4	TATATATATATA	TA(2*6)	247	12	GAAAAGCTTCCACTGCTACACACAATGGTAAAAATTCCTGTCATGTGTG[TATATATATATA]TGTTCCACCATCACTACTCTAACCTCTGGTTAGTTCCCAGCACACTTTGTGCTTTAGCAGCTGAGCGTTTCAATCCATATCTT	GAAAAGCTTCCACTGCTACACAC	60.349	AAGATATGGATTGAAACGCTCAG	59.643	144
CL10724.Contig1_F0463-PN_281_5	TATATATATATA	TA(2*6)	247	12	TCCACTGCTACACACAATGGTAAAAATTCCTGTCATGTGTG[TATATATATATA]TGTTCCACCATCACTACTCTAACCTCTGGTTAGTTCCCAGCACACTTTGTGCTTTAGCAGCTGAGCGTTTCAATCCATATCTT	TCCACTGCTACACACAATGGTAA	60.467	AAGATATGGATTGAAACGCTCAG	59.643	136
CL10739.Contig1_F0463-PN_2020_1	CAGCAGCAGCAGCAG	CAG(3*5)	1306	15	GTTCTTCAGTCCAGACTCAGCATTTCCAGAACCCATCCGGTGCTCAGATGGGTATGGATCAACATCAACCA[CAGCAGCAGCAGCAG]CTTGACTCGCAAAGTTTTCTTCCT	GTTCTTCAGTCCAGACTCAGCAT	59.937	AGGAAGAAAACTTTGCGAGTCAA	61.572	110
CL10739.Contig1_F0463-PN_2020_2	CAGCAGCAGCAGCAG	CAG(3*5)	1306	15	GTTCTTCAGTCCAGACTCAGCATTTCCAGAACCCATCCGGTGCTCAGATGGGTATGGATCAACATCAACCA[CAGCAGCAGCAGCAG]CTTGACTCGCAAAGTTTTCTTCC	GTTCTTCAGTCCAGACTCAGCAT	59.937	GGAAGAAAACTTTGCGAGTCAA	60.75	109
CL10739.Contig1_F0463-PN_2020_3	CAGCAGCAGCAGCAG	CAG(3*5)	1306	15	CTTCAGTCCAGACTCAGCATTTCCAGAACCCATCCGGTGCTCAGATGGGTATGGATCAACATCAACCA[CAGCAGCAGCAGCAG]CTTGACTCGCAAAGTTTTCTTCCT	CTTCAGTCCAGACTCAGCATTTC	60.43	AGGAAGAAAACTTTGCGAGTCA	60.405	107
CL10739.Contig1_F0463-PN_2020_4	CAGCAGCAGCAGCAG	CAG(3*5)	1306	15	CTTCAGTCCAGACTCAGCATTTCCAGAACCCATCCGGTGCTCAGATGGGTATGGATCAACATCAACCA[CAGCAGCAGCAGCAG]CTTGACTCGCAAAGTTTTCTTCCTG	CTTCAGTCCAGACTCAGCATTTC	60.43	CAGGAAGAAAACTTTGCGAGTC	60.405	108
CL10739.Contig1_F0463-PN_2020_5	CAGCAGCAGCAGCAG	CAG(3*5)	1306	15	TCTTCAGTCCAGACTCAGCATTTCCAGAACCCATCCGGTGCTCAGATGGGTATGGATCAACATCAACCA[CAGCAGCAGCAGCAG]CTTGACTCGCAAAGTTTTCTTCCT	TCTTCAGTCCAGACTCAGCATTT	60.43	AGGAAGAAAACTTTGCGAGTCA	60.405	108
CL10739.Contig1_F0463-PN_2021_1	GCAGCAGCAGCAGCA	GCA(3*5)	1392	15	AGCTTGACTCGCAAAGTTTTCTTCCTGGGCAGCAGTCTGTCCAGCAATTTTCCCGTCAGCAGCAACAGCAATT[GCAGCAGCAGCAGCA]ACAACAACATCAACAACAGCTTCAA	AGCTTGACTCGCAAAGTTTTCTT	60.9	TTGAAGCTGTTGTTGATGTTGTT	59.707	113
CL10739.Contig1_F0463-PN_2021_2	GCAGCAGCAGCAGCA	GCA(3*5)	1392	15	AGCTTGACTCGCAAAGTTTTCTTCCTGGGCAGCAGTCTGTCCAGCAATTTTCCCGTCAGCAGCAACAGCAATT[GCAGCAGCAGCAGCA]ACAACAACATCAACAACAGCTTCAATCTGCT	AGCTTGACTCGCAAAGTTTTCTT	60.9	AGCAGATTGAAGCTGTTGTTGAT	60.317	119
CL10739.Contig1_F0463-PN_2021_3	GCAGCAGCAGCAGCA	GCA(3*5)	1392	15	AGCTTGACTCGCAAAGTTTTCTTCCTGGGCAGCAGTCTGTCCAGCAATTTTCCCGTCAGCAGCAACAGCAATT[GCAGCAGCAGCAGCA]ACAACAACATCAACAACAGCTTCAATC	AGCTTGACTCGCAAAGTTTTCTT	60.9	GATTGAAGCTGTTGTTGATGTTG	59.668	115
CL10739.Contig1_F0463-PN_2021_4	GCAGCAGCAGCAGCA	GCA(3*5)	1392	15	GCTTGACTCGCAAAGTTTTCTTCCTGGGCAGCAGTCTGTCCAGCAATTTTCCCGTCAGCAGCAACAGCAATT[GCAGCAGCAGCAGCA]ACAACAACATCAACAACAGCTTCAA	GCTTGACTCGCAAAGTTTTCTT	60.062	TTGAAGCTGTTGTTGATGTTGTT	59.707	112
CL10739.Contig1_F0463-PN_2021_5	GCAGCAGCAGCAGCA	GCA(3*5)	1392	15	GCTTGACTCGCAAAGTTTTCTTCCTGGGCAGCAGTCTGTCCAGCAATTTTCCCGTCAGCAGCAACAGCAATT[GCAGCAGCAGCAGCA]ACAACAACATCAACAACAGCTTCAATCTGCT	GCTTGACTCGCAAAGTTTTCTT	60.062	AGCAGATTGAAGCTGTTGTTGAT	60.317	118
CL10785.Contig1_F0463-PN_1435_1	AGAGAGAGAGAGAGAG	AG(2*8)	172	16	CATAAACGAAACCCAAAAGAACACCTCAAACACCGCAAAAACCTTCCCACAAAA[AGAGAGAGAGAGAGAG]ATCACCATCCTCGAGAGGGATCAAGCACTCGTAGGAGATCTCGAACTG	CATAAACGAAACCCAAAAGAACA	60.25	CAGTTCGAGATCTCCTACGAGTG	60.442	118
CL10785.Contig1_F0463-PN_1435_2	AGAGAGAGAGAGAGAG	AG(2*8)	172	16	CAAAAACTTCCTCTCACAAGCACCACCAAACCAGCACCCATAAACGAAACCCAAAAGAACACCTCAAACACCGCAAAAACCTTCCCACAAAA[AGAGAGAGAGAGAGAG]ATCACCATCCTCGAGAGGGATCAAGCACTCGTAGGAGATCTCGAACTG	CAAAAACTTCCTCTCACAAGCAC	60.321	CAGTTCGAGATCTCCTACGAGTG	60.442	156
CL10785.Contig1_F0463-PN_1435_3	AGAGAGAGAGAGAGAG	AG(2*8)	172	16	CATCCAAAAACTTCCTCTCACAAGCACCACCAAACCAGCACCCATAAACGAAACCCAAAAGAACACCTCAAACACCGCAAAAACCTTCCCACAAAA[AGAGAGAGAGAGAGAG]ATCACCATCCTCGAGAGGGATCAAGCACTCGTAGGAGATCTCGAACTG	CATCCAAAAACTTCCTCTCACAA	60.5	CAGTTCGAGATCTCCTACGAGTG	60.442	160
CL10785.Contig1_F0463-PN_1435_4	AGAGAGAGAGAGAGAG	AG(2*8)	172	16	AAACCCAAAAGAACACCTCAAACACCGCAAAAACCTTCCCACAAAA[AGAGAGAGAGAGAGAG]ATCACCATCCTCGAGAGGGATCAAGCACTCGTAGGAGATCTCGAACTG	AAACCCAAAAGAACACCTCAAAC	60.623	CAGTTCGAGATCTCCTACGAGTG	60.442	110
CL10785.Contig1_F0463-PN_1435_5	AGAGAGAGAGAGAGAG	AG(2*8)	172	16	CATAAACGAAACCCAAAAGAACACCTCAAACACCGCAAAAACCTTCCCACAAAA[AGAGAGAGAGAGAGAG]ATCACCATCCTCGAGAGGGATCAAGCACTCGTAGGAGATCTC	CATAAACGAAACCCAAAAGAACA	60.25	GAGATCTCCTACGAGTGCTTGAT	59.028	112
CL1080.Contig2_F0463-PN_1867_1	ACACACACACACACAC	AC(2*8)	327	16	CCCTCAAGTATTTAGACAAGGG[ACACACACACACACAC]ATAAGAAAGGCAATCACCTGGCCCTGATCACCAACCCATTCAAAACGTGAGATTCATGCCTTCAGACCAAATGGACAAAGTTAGC	CCCTCAAGTATTTAGACAAGGGA	58.703	GCTAACTTTGTCCATTTGGTCTG	60.048	123
CL1080.Contig2_F0463-PN_1867_2	ACACACACACACACAC	AC(2*8)	327	16	ACCCTCAAGTATTTAGACAAGGG[ACACACACACACACAC]ATAAGAAAGGCAATCACCTGGCCCTGATCACCAACCCATTCAAAACGTGAGATTCATGCCTTCAGACCAAATGGACAAAGTTAGC	ACCCTCAAGTATTTAGACAAGGGA	59.461	GCTAACTTTGTCCATTTGGTCTG	60.048	124
CL1080.Contig2_F0463-PN_1867_3	ACACACACACACACAC	AC(2*8)	327	16	CCCTCAAGTATTTAGACAAGGG[ACACACACACACACAC]ATAAGAAAGGCAATCACCTGGCCCTGATCACCAACCCATTCAAAACGTGAGATTCATGCCTTCAGACCAAATGGACAAAGTTAGCAAG	CCCTCAAGTATTTAGACAAGGGA	58.703	CTTGCTAACTTTGTCCATTTGGT	59.589	126
CL1080.Contig2_F0463-PN_1867_4	ACACACACACACACAC	AC(2*8)	327	16	ACCCTCAAGTATTTAGACAAGGG[ACACACACACACACAC]ATAAGAAAGGCAATCACCTGGCCCTGATCACCAACCCATTCAAAACGTGAGATTCATGCCTTCAGACCAAATGGACAAAGTTAGCAAG	ACCCTCAAGTATTTAGACAAGGGA	59.461	CTTGCTAACTTTGTCCATTTGGT	59.589	127
CL1080.Contig2_F0463-PN_1867_5	ACACACACACACACAC	AC(2*8)	327	16	AACCCTCAAGTATTTAGACAAGGG[ACACACACACACACAC]ATAAGAAAGGCAATCACCTGGCCCTGATCACCAACCCATTCAAAACGTGAGATTCATGCCTTCAGACCAAATGGACAAAGTTAGC	AACCCTCAAGTATTTAGACAAGGG	59.038	GCTAACTTTGTCCATTTGGTCTG	60.048	125
CL10821.Contig1_F0463-PN_830_1	TCCTCCTCCTCCTCC	TCC(3*5)	599	15	CTGATCAGGATAGACAGCAGCTTCAACATGATGTGCCAAAGCAACTACAAAAAAT[TCCTCCTCCTCCTCC]ACCTCCGGCTTCTTGCAATAACATGGAAGAAGCAAGCCAAGGAACAACAACCGAAAATTCATA	CTGATCAGGATAGACAGCAGCTT	60.054	TATGAATTTTCGGTTGTTGTTCC	60.102	133
CL10821.Contig1_F0463-PN_830_2	TCCTCCTCCTCCTCC	TCC(3*5)	599	15	CTGATCAGGATAGACAGCAGCTTCAACATGATGTGCCAAAGCAACTACAAAAAAT[TCCTCCTCCTCCTCC]ACCTCCGGCTTCTTGCAATAACATGGAAGAAGCAAGCCAAGGAACAACAACCGAAAATTCATACG	CTGATCAGGATAGACAGCAGCTT	60.054	CGTATGAATTTTCGGTTGTTGTT	60.154	135
CL10821.Contig1_F0463-PN_830_3	TCCTCCTCCTCCTCC	TCC(3*5)	599	15	ATCTGATCAGGATAGACAGCAGCTTCAACATGATGTGCCAAAGCAACTACAAAAAAT[TCCTCCTCCTCCTCC]ACCTCCGGCTTCTTGCAATAACATGGAAGAAGCAAGCCAAGGAACAACAACCGAAAATTCATA	ATCTGATCAGGATAGACAGCAGC	59.89	TATGAATTTTCGGTTGTTGTTCC	60.102	135
CL10821.Contig1_F0463-PN_830_4	TCCTCCTCCTCCTCC	TCC(3*5)	599	15	ATCTGATCAGGATAGACAGCAGCTTCAACATGATGTGCCAAAGCAACTACAAAAAAT[TCCTCCTCCTCCTCC]ACCTCCGGCTTCTTGCAATAACATGGAAGAAGCAAGCCAAGGAACAACAACCGAAAATTCATACG	ATCTGATCAGGATAGACAGCAGC	59.89	CGTATGAATTTTCGGTTGTTGTT	60.154	137
CL10821.Contig1_F0463-PN_830_5	TCCTCCTCCTCCTCC	TCC(3*5)	599	15	ACCATCTGATCAGGATAGACAGCAGCTTCAACATGATGTGCCAAAGCAACTACAAAAAAT[TCCTCCTCCTCCTCC]ACCTCCGGCTTCTTGCAATAACATGGAAGAAGCAAGCCAAGGAACAACAACCGAAAATTCATA	ACCATCTGATCAGGATAGACAGC	59.618	TATGAATTTTCGGTTGTTGTTCC	60.102	138
CL10878.Contig2_F0463-PN_821_1	GAGAGAGAGAGAGAGA	GA(2*8)	525	16	TCATTACCATGAGCACTCTTTCTATGTATCAAAAAATACTGT[GAGAGAGAGAGAGAGA]AAGGGATATAATCTTAGTGTTTGAATGCAGTCTTTTTATTTCTTTTTCTTTTCTTTTTACTTTTGACAAGTCGTATGTAAGTTTTGTCTTACAGAAAGGGGG	TCATTACCATGAGCACTCTTTCT	58.021	CCCCCTTTCTGTAAGACAAAACT	59.922	160
CL10878.Contig2_F0463-PN_821_2	GAGAGAGAGAGAGAGA	GA(2*8)	525	16	CCATGAGCACTCTTTCTATGTATCAAAAAATACTGT[GAGAGAGAGAGAGAGA]AAGGGATATAATCTTAGTGTTTGAATGCAGTCTTTTTATTTCTTTTTCTTTTCTTTTTACTTTTGACAAGTCGTATGTAAGTTTTGTCTTACAGAAAGGGGG	CCATGAGCACTCTTTCTATGTATCA	59.7	CCCCCTTTCTGTAAGACAAAACT	59.922	154
CL10878.Contig2_F0463-PN_821_3	GAGAGAGAGAGAGAGA	GA(2*8)	525	16	CATTACCATGAGCACTCTTTCTATGTATCAAAAAATACTGT[GAGAGAGAGAGAGAGA]AAGGGATATAATCTTAGTGTTTGAATGCAGTCTTTTTATTTCTTTTTCTTTTCTTTTTACTTTTGACAAGTCGTATGTAAGTTTTGTCTTACAGAAAGGGGG	CATTACCATGAGCACTCTTTCTATGT	59.983	CCCCCTTTCTGTAAGACAAAACT	59.922	159
CL10878.Contig2_F0463-PN_821_4	GAGAGAGAGAGAGAGA	GA(2*8)	525	16	CATGTGAACTCCGTCTGTCATTACCATGAGCACTCTTTCTATGTATCAAAAAATACTGT[GAGAGAGAGAGAGAGA]AAGGGATATAATCTTAGTGTTTGAATGCAGTCTTTTTATTTC	CATGTGAACTCCGTCTGTCATTA	60.045	GAAATAAAAAGACTGCATTCAAACA	58.83	117
CL10878.Contig2_F0463-PN_821_5	GAGAGAGAGAGAGAGA	GA(2*8)	525	16	CATGTGAACTCCGTCTGTCATTACCATGAGCACTCTTTCTATGTATCAAAAAATACTGT[GAGAGAGAGAGAGAGA]AAGGGATATAATCTTAGTGTTTGAATGCAGTCTTTTT	CATGTGAACTCCGTCTGTCATTA	60.045	AAAAAGACTGCATTCAAACACTAAGA	59.787	112
CL10947.Contig1_F0463-PN_779_1	AGAGAGAGAGAG	AG(2*6)	1936	12	TCTCTCTTCCAAACTGCAAAAAGGTGAGACCTTGCTTGACAAAAACC[AGAGAGAGAGAG]GGAGAGAGCCGGGAAGGAAGTGTGGTAATGCTGGGAAGCGGGCAGAGAAATCACATGAATGAGTCTGCA	TCTCTCTTCCAAACTGCAAAAAG	60.042	TGCAGACTCATTCATGTGATTTC	60.133	128
CL10947.Contig1_F0463-PN_779_2	AGAGAGAGAGAG	AG(2*6)	1936	12	TAACGTTCTCTCTTCCAAACTGCAAAAAGGTGAGACCTTGCTTGACAAAAACC[AGAGAGAGAGAG]GGAGAGAGCCGGGAAGGAAGTGTGGTAATGCTGGGAAGCGGGCAGAGAAATCACATGAATGAGTCTGCA	TAACGTTCTCTCTTCCAAACTGC	59.941	TGCAGACTCATTCATGTGATTTC	60.133	134
CL10947.Contig1_F0463-PN_779_3	AGAGAGAGAGAG	AG(2*6)	1936	12	GTTCTCTCTTCCAAACTGCAAAAAGGTGAGACCTTGCTTGACAAAAACC[AGAGAGAGAGAG]GGAGAGAGCCGGGAAGGAAGTGTGGTAATGCTGGGAAGCGGGCAGAGAAATCACATGAATGAGTCTGCA	GTTCTCTCTTCCAAACTGCAAAA	59.92	TGCAGACTCATTCATGTGATTTC	60.133	130
CL10947.Contig1_F0463-PN_779_4	AGAGAGAGAGAG	AG(2*6)	1936	12	GTGAGACCTTGCTTGACAAAAACC[AGAGAGAGAGAG]GGAGAGAGCCGGGAAGGAAGTGTGGTAATGCTGGGAAGCGGGCAGAGAAATCACATGAATGAGTCTGCA	GTGAGACCTTGCTTGACAAAAAC	60.199	TGCAGACTCATTCATGTGATTTC	60.133	105
CL10947.Contig1_F0463-PN_779_5	AGAGAGAGAGAG	AG(2*6)	1936	12	TCTCTCTTCCAAACTGCAAAAAGGTGAGACCTTGCTTGACAAAAACC[AGAGAGAGAGAG]GGAGAGAGCCGGGAAGGAAGTGTGGTAATGCTGGGAAGCGGGCAGAGAAATCACATGAATGAGTCTGCAGCTCTGTAGAACACTGTTTCGAAAAGCG	TCTCTCTTCCAAACTGCAAAAAG	60.042	CGCTTTTCGAAACAGTGTTCTAC	60.333	156
CL10969.Contig2_F0463-PN_1770_1	GGAGGAGGAGGAGGA	GGA(3*5)	151	15	GAGTACGAGGAGTACGACGAGGTGGAGGGAGACGTTGAGATGGATGGGGGGCC[GGAGGAGGAGGAGGA]GGCGGGGGATCCAGCAGCTAAGGAGAAGGATCTTGAGGACATGAAGAAGAGGCTCAAGGAGAT	GAGTACGAGGAGTACGACGAGGT	61.08	ATCTCCTTGAGCCTCTTCTTCAT	59.873	131
CL10969.Contig2_F0463-PN_1770_2	GGAGGAGGAGGAGGA	GGA(3*5)	151	15	GAGTACGAGGAGTACGACGAGGTGGAGGGAGACGTTGAGATGGATGGGGGGCC[GGAGGAGGAGGAGGA]GGCGGGGGATCCAGCAGCTAAGGAGAAGGATCTTGAGGACATGAA	GAGTACGAGGAGTACGACGAGGT	61.08	TTCATGTCCTCAAGATCCTTCTC	59.705	113
CL10969.Contig2_F0463-PN_1770_3	GGAGGAGGAGGAGGA	GGA(3*5)	151	15	GAGTACGAGGAGTACGACGAGGTGGAGGGAGACGTTGAGATGGATGGGGGGCC[GGAGGAGGAGGAGGA]GGCGGGGGATCCAGCAGCTAAGGAGAAGGATCTTGAGGACATGAAGA	GAGTACGAGGAGTACGACGAGGT	61.08	TCTTCATGTCCTCAAGATCCTTC	59.705	115
CL10969.Contig2_F0463-PN_1770_4	GGAGGAGGAGGAGGA	GGA(3*5)	151	15	GAGTACGAGGAGTACGACGAGGTGGAGGGAGACGTTGAGATGGATGGGGGGCC[GGAGGAGGAGGAGGA]GGCGGGGGATCCAGCAGCTAAGGAGAAGGATCTTGAGGACATGAAGAAGA	GAGTACGAGGAGTACGACGAGGT	61.08	TCTTCTTCATGTCCTCAAGATCC	59.705	118
CL10969.Contig2_F0463-PN_1770_5	GGAGGAGGAGGAGGA	GGA(3*5)	151	15	GAGTACGAGGAGTACGACGAGGTGGAGGGAGACGTTGAGATGGATGGGGGGCC[GGAGGAGGAGGAGGA]GGCGGGGGATCCAGCAGCTAAGGAGAAGGATCTTGAGGA	GAGTACGAGGAGTACGACGAGGT	61.08	TCCTCAAGATCCTTCTCCTTAGC	60.335	107
CL10974.Contig1_F0463-PN_1450_1	CCACCACCACCACCA	CCA(3*5)	586	15	ACTACGACTTTCACCTCCACTCCATTTGTTG[CCACCACCACCACCA]CCTCCTGATCCCCACTGACCAGATTGCCCTCCAACCCCATATCCACCACCATAAGAAGTCATGTTGCGAAGCTCCGGAGGAACTATCTGACCTGCTCCTTCAAGA	ACTACGACTTTCACCTCCACTCC	60.935	TCTTGAAGGAGCAGGTCAGATAG	60.026	151
CL10974.Contig1_F0463-PN_1450_2	CCACCACCACCACCA	CCA(3*5)	586	15	ACTACGACTTTCACCTCCACTCCATTTGTTG[CCACCACCACCACCA]CCTCCTGATCCCCACTGACCAGATTGCCCTCCAACCCCATATCCACCACCATAAGAAGTCATGTTGCGAAGCTCCGGAGGAACTATCTGACCTGCTCCTTCA	ACTACGACTTTCACCTCCACTCC	60.935	TGAAGGAGCAGGTCAGATAGTTC	59.899	148
CL10974.Contig1_F0463-PN_1450_3	CCACCACCACCACCA	CCA(3*5)	586	15	ACTACGACTTTCACCTCCACTCCATTTGTTG[CCACCACCACCACCA]CCTCCTGATCCCCACTGACCAGATTGCCCTCCAACCCCATATCCACCACCATAAGAAGTCATG	ACTACGACTTTCACCTCCACTCC	60.935	CATGACTTCTTATGGTGGTGGAT	60.123	109
CL10974.Contig1_F0463-PN_1450_4	CCACCACCACCACCA	CCA(3*5)	586	15	ACTACGACTTTCACCTCCACTCCATTTGTTG[CCACCACCACCACCA]CCTCCTGATCCCCACTGACCAGATTGCCCTCCAACCCCATATCCACCACCATAAGAAGTCATGTT	ACTACGACTTTCACCTCCACTCC	60.935	AACATGACTTCTTATGGTGGTGG	60.158	111
CL10974.Contig1_F0463-PN_1450_5	CCACCACCACCACCA	CCA(3*5)	586	15	ACTACGACTTTCACCTCCACTCCATTTGTTG[CCACCACCACCACCA]CCTCCTGATCCCCACTGACCAGATTGCCCTCCAACCCCATATCCACCACCATAAGAAGTCATGTTGCGAAGCTCCGGAGGAACTATCTGACCTGCTCCTT	ACTACGACTTTCACCTCCACTCC	60.935	AAGGAGCAGGTCAGATAGTTCCT	59.801	146
CL11035.Contig2_F0463-PN_1355_1	ACCACCACCACCACC	ACC(3*5)	204	15	CTCTTCAAGCCCCTCTCCACCTCCTCCTCCCCTCCTCCCCCCAACT[ACCACCACCACCACC]ACTACCAACCGCCGCCGACGCCGCCCGCCGCCGGCCGCCCCAACCCCGCCCAATGGAGCCCCCGCCCCCAGAACTAGTGGAACCC	CTCTTCAAGCCCCTCTCCAC	61.299	GGGTTCCACTAGTTCTGGGG	60.736	146
CL11035.Contig2_F0463-PN_1355_2	ACCACCACCACCACC	ACC(3*5)	204	15	CTCTTCAAGCCCCTCTCCACCTCCTCCTCCCCTCCTCCCCCCAACT[ACCACCACCACCACC]ACTACCAACCGCCGCCGACGCCGCCCGCCGCCGGCCGCCCCAACCCCGCCCAATGGAGCCCCCGCCCCCAGAACTAGTGGAACCCC	CTCTTCAAGCCCCTCTCCAC	61.299	GGGGTTCCACTAGTTCTGGG	60.736	147
CL11035.Contig2_F0463-PN_1355_3	ACCACCACCACCACC	ACC(3*5)	204	15	CTCTTCAAGCCCCTCTCCACCTCCTCCTCCCCTCCTCCCCCCAACT[ACCACCACCACCACC]ACTACCAACCGCCGCCGACGCCGCCCGCCGCCGGCCGCCCCAACCCCGCCCAATGGAGCCCCCGCCCCCAGAACTAGTGGAACCCCC	CTCTTCAAGCCCCTCTCCAC	61.299	GGGGGTTCCACTAGTTCTGG	60.736	148
CL11035.Contig2_F0463-PN_1355_4	ACCACCACCACCACC	ACC(3*5)	204	15	TCTTCAAGCCCCTCTCCACCTCCTCCTCCCCTCCTCCCCCCAACT[ACCACCACCACCACC]ACTACCAACCGCCGCCGACGCCGCCCGCCGCCGGCCGCCCCAACCCCGCCCAATGGAGCCCCCGCCCCCAGAACTAGTGGAACCC	TCTTCAAGCCCCTCTCCAC	60.333	GGGTTCCACTAGTTCTGGGG	60.736	145
CL11035.Contig2_F0463-PN_1355_5	ACCACCACCACCACC	ACC(3*5)	204	15	TCTTCAAGCCCCTCTCCACCTCCTCCTCCCCTCCTCCCCCCAACT[ACCACCACCACCACC]ACTACCAACCGCCGCCGACGCCGCCCGCCGCCGGCCGCCCCAACCCCGCCCAATGGAGCCCCCGCCCCCAGAACTAGTGGAACCCC	TCTTCAAGCCCCTCTCCAC	60.333	GGGGTTCCACTAGTTCTGGG	60.736	146
CL11100.Contig2_F0463-PN_2092_1	CTGCTGCTGCTGCTGCTG	CTG(3*6)	892	18	ACTGCTACCACCTTTACCAAGT[CTGCTGCTGCTGCTGCTG]GCCTCGTCTTGGAGAAGGAAGGTGGCTATGGTGGAGGGGGGTCTGTCATCTCTGGGAGCAGTCCTTTCTCAAAGCCACTTTCGGGGGAATCCAATGGTTTGGGGAATAGCATTAGT	ACTGCTACCACCTTTACCAAGTC	58.775	ACTAATGCTATTCCCCAAACCAT	59.988	156
CL11100.Contig2_F0463-PN_2092_2	CTGCTGCTGCTGCTGCTG	CTG(3*6)	892	18	CATTACTGCTACCACCTTTACCAAGT[CTGCTGCTGCTGCTGCTG]GCCTCGTCTTGGAGAAGGAAGGTGGCTATGGTGGAGGGGGGTCTGTCATCTCTGGGAGCAGTCCTTTCTCAAAGCCACTTTCGGGGGAATCCAATGGTTTGGGGAATAGCATTAGT	CATTACTGCTACCACCTTTACCAA	59.51	ACTAATGCTATTCCCCAAACCAT	59.988	160
CL11100.Contig2_F0463-PN_2092_3	CTGCTGCTGCTGCTGCTG	CTG(3*6)	892	18	CATTACTGCTACCACCTTTACCAAGT[CTGCTGCTGCTGCTGCTG]GCCTCGTCTTGGAGAAGGAAGGTGGCTATGGTGGAGGGGGGTCTGTCATCTCTGGGAGCAGTCCTTTCTCAAAGCCACTTTCGGGGGAATCCAATGGTTTGGGGAATAGCATTAGT	CATTACTGCTACCACCTTTACCA	58.273	ACTAATGCTATTCCCCAAACCAT	59.988	160
CL11122.Contig1_F0463-PN_1528_1	CCTCCTCCTCCTCCT	CCT(3*5)	448	15	GAGGAGGTCGGCGGAGTCCGGCGGGGGGAGGAGCGGGGCGAGGGAGACCACGG[CCTCCTCCTCCTCCT]CCGACCAGGGGACGGCCTCGAGGAAGCGGACGCATGCGCGGACGAGATCGTCGAAGAGGAGGGCCAG	GAGGAGGTCGGCGGAGTC	63.361	CTGGCCCTCCTCTTCGAC	60.912	135
CL11122.Contig1_F0463-PN_1528_2	CCTCCTCCTCCTCCT	CCT(3*5)	448	15	GAGGAGGTCGGCGGAGTCCGGCGGGGGGAGGAGCGGGGCGAGGGAGACCACGG[CCTCCTCCTCCTCCT]CCGACCAGGGGACGGCCTCGAGGAAGCGGACGCATGCGCGGACGAGATCGTCGAAGAGGAGGGCCAGG	GAGGAGGTCGGCGGAGTC	63.361	CCTGGCCCTCCTCTTCGAC	64.527	136
CL11122.Contig1_F0463-PN_1528_3	CCTCCTCCTCCTCCT	CCT(3*5)	448	15	GAGGAGGTCGGCGGAGTCCGGCGGGGGGAGGAGCGGGGCGAGGGAGACCACGG[CCTCCTCCTCCTCCT]CCGACCAGGGGACGGCCTCGAGGAAGCGGACGCATGCGCGGACGAGATCGTCGAAGAGGAGGGCCAGGGCGACGGGGAGGACAGCGAT	GAGGAGGTCGGCGGAGTC	63.361	ATCGCTGTCCTCCCCGTC	63.621	156
CL11122.Contig1_F0463-PN_1528_4	CCTCCTCCTCCTCCT	CCT(3*5)	448	15	GAAGGCCTTGACCTTGTGGGAGCCGACGGAGGCGCGGACGAGGTCGTGCAGCATTTCCTCCGGGGAGGAGGACGGGGCAGGGGACAGGCGGGCGAGGAGGTCGGCGGAGTCCGGCGGGGGGAGGAGCGGGGCGAGGGAGACCACGG[CCTCCTCCTCCTCCT]CCGACCAGGGGACGGCCTCGAGGAAGCGGACGCATGCGCGGACGAGATCGTCGAAGAGGAGGG	GAAGGCCTTGACCTTGTGG	60.64	CCCTCCTCTTCGACGATCT	59.344	224
CL11122.Contig1_F0463-PN_1528_5	CCTCCTCCTCCTCCT	CCT(3*5)	448	15	GGTCGTGCAGCATTTCCTCCGGGGAGGAGGACGGGGCAGGGGACAGGCGGGCGAGGAGGTCGGCGGAGTCCGGCGGGGGGAGGAGCGGGGCGAGGGAGACCACGG[CCTCCTCCTCCTCCT]CCGACCAGGGGACGGCCTCGAGGAAGCGGACGCATGCGCGGACGAGATCGTCGAAGAGGAGGG	GGTCGTGCAGCATTTCCT	59.794	CCCTCCTCTTCGACGATCT	59.344	183
CL11129.Contig4_F0463-PN_2166_1	CCGCCGCCGCCGCCG	CCG(3*5)	1814	15	GTCGTCATGTGCGATGTCTCCGGCGAGCACTCGGCCGGGAGCAGCGGCCAGGCACAGCACCGCTA[CCGCCGCCGCCGCCG]CCAAAACCAGCCGCAACCGATCCAATTCCATGGCGAGCTACAACAGTTGTATCAACGCCGCAAGAACCACTACATCACCT	GTCGTCATGTGCGATGTCTC	60.288	AGGTGATGTAGTGGTTCTTGCG	61.468	160
CL11129.Contig4_F0463-PN_2166_2	CCGCCGCCGCCGCCG	CCG(3*5)	1814	15	GTCGTCATGTGCGATGTCTCCGGCGAGCACTCGGCCGGGAGCAGCGGCCAGGCACAGCACCGCTA[CCGCCGCCGCCGCCG]CCAAAACCAGCCGCAACCGATCCAATTCCATGGCGAGCTACAACAGTTGTATCAACGCCGCAAGAACCACTACATCAC	GTCGTCATGTGCGATGTCTC	60.288	GTGATGTAGTGGTTCTTGCGG	60.565	158
CL11129.Contig4_F0463-PN_2166_3	CCGCCGCCGCCGCCG	CCG(3*5)	1814	15	GTCGTCATGTGCGATGTCTCCGGCGAGCACTCGGCCGGGAGCAGCGGCCAGGCACAGCACCGCTA[CCGCCGCCGCCGCCG]CCAAAACCAGCCGCAACCGATCCAATTCCATGGCGAGCTACAACAGTTGTATCAACGCCGCAAGAACCACTACATCACC	GTCGTCATGTGCGATGTCTC	60.288	GGTGATGTAGTGGTTCTTGCG	60.565	159
CL11143.Contig2_F0463-PN_1165_1	AGCAGCAGCAGCAGC	AGC(3*5)	487	15	AGTAACATTAAGCTCCTGCAACGTCTAAACATTAGATCGGTCGCCGGTGGGGGAGATGGGGATCATGTTGATGATGAGCATGAGCATG[AGCAGCAGCAGCAGC]AGTTGCCTTTGGAGTTGAAGGAGAAGAT	AGTAACATTAAGCTCCTGCAACG	59.861	ATCTTCTCCTTCAACTCCAAAGG	60.115	131
CL11143.Contig2_F0463-PN_1165_2	AGCAGCAGCAGCAGC	AGC(3*5)	487	15	ACATTAAGCTCCTGCAACGTCTAAACATTAGATCGGTCGCCGGTGGGGGAGATGGGGATCATGTTGATGATGAGCATGAGCATG[AGCAGCAGCAGCAGC]AGTTGCCTTTGGAGTTGAAGGAGAAGAT	ACATTAAGCTCCTGCAACGTCTA	60.321	ATCTTCTCCTTCAACTCCAAAGG	60.115	127
CL11143.Contig2_F0463-PN_1165_3	AGCAGCAGCAGCAGC	AGC(3*5)	487	15	ACGTCTAAACATTAGATCGGTCGCCGGTGGGGGAGATGGGGATCATGTTGATGATGAGCATGAGCATG[AGCAGCAGCAGCAGC]AGTTGCCTTTGGAGTTGAAGGAGAAGAT	ACGTCTAAACATTAGATCGGTCG	59.573	ATCTTCTCCTTCAACTCCAAAGG	60.115	111
CL11143.Contig2_F0463-PN_1165_4	AGCAGCAGCAGCAGC	AGC(3*5)	487	15	ATTAAGCTCCTGCAACGTCTAAACATTAGATCGGTCGCCGGTGGGGGAGATGGGGATCATGTTGATGATGAGCATGAGCATG[AGCAGCAGCAGCAGC]AGTTGCCTTTGGAGTTGAAGGAGAAGAT	ATTAAGCTCCTGCAACGTCTAAA	59.486	ATCTTCTCCTTCAACTCCAAAGG	60.115	125
CL11143.Contig2_F0463-PN_1165_5	AGCAGCAGCAGCAGC	AGC(3*5)	487	15	TAACATTAAGCTCCTGCAACGTCTAAACATTAGATCGGTCGCCGGTGGGGGAGATGGGGATCATGTTGATGATGAGCATGAGCATG[AGCAGCAGCAGCAGC]AGTTGCCTTTGGAGTTGAAGGAGAAGAT	TAACATTAAGCTCCTGCAACGTC	60.657	ATCTTCTCCTTCAACTCCAAAGG	60.115	129
CL11173.Contig2_F0463-PN_1726_1	CTCCTCCTCCTCCTC	CTC(3*5)	206	15	CTAGAATATTCACGTACCCACCCGTTTGTGCACCACCGCATGGCCGTCTCCCCCCGGGACAACTTCCCGGCCAAAAAGGGCCGCCAGCAAGCCTCCCCCCTCCGCCG[CTCCTCCTCCTCCTC]TTCCTCCGGCGGCCGCCTCCTACACTCCCTCACC	CTAGAATATTCACGTACCCACCC	58.835	GGTGAGGGAGTGTAGGAGGC	61.052	156
CL11173.Contig2_F0463-PN_1726_2	CTCCTCCTCCTCCTC	CTC(3*5)	206	15	CCTAGAATATTCACGTACCCACCCGTTTGTGCACCACCGCATGGCCGTCTCCCCCCGGGACAACTTCCCGGCCAAAAAGGGCCGCCAGCAAGCCTCCCCCCTCCGCCG[CTCCTCCTCCTCCTC]TTCCTCCGGCGGCCGCCTCCTACACTCCCTCACC	CCTAGAATATTCACGTACCCACC	58.835	GGTGAGGGAGTGTAGGAGGC	61.052	157
CL11173.Contig2_F0463-PN_1726_3	CTCCTCCTCCTCCTC	CTC(3*5)	206	15	ATATTCACGTACCCACCCGTTTGTGCACCACCGCATGGCCGTCTCCCCCCGGGACAACTTCCCGGCCAAAAAGGGCCGCCAGCAAGCCTCCCCCCTCCGCCG[CTCCTCCTCCTCCTC]TTCCTCCGGCGGCCGCCTCCTACACTCCCTCACCCAC	ATATTCACGTACCCACCCGTT	60.366	GTGGGTGAGGGAGTGTAGGAG	60.947	154
CL11173.Contig2_F0463-PN_1726_4	CTCCTCCTCCTCCTC	CTC(3*5)	206	15	ATATTCACGTACCCACCCGTTTGTGCACCACCGCATGGCCGTCTCCCCCCGGGACAACTTCCCGGCCAAAAAGGGCCGCCAGCAAGCCTCCCCCCTCCGCCG[CTCCTCCTCCTCCTC]TTCCTCCGGCGGCCGCCTCCTACACTCCCTCACCCACCTC	ATATTCACGTACCCACCCGTT	60.366	GAGGTGGGTGAGGGAGTGTAG	60.947	157
CL11173.Contig2_F0463-PN_1726_5	CTCCTCCTCCTCCTC	CTC(3*5)	206	15	AATATTCACGTACCCACCCGTTTGTGCACCACCGCATGGCCGTCTCCCCCCGGGACAACTTCCCGGCCAAAAAGGGCCGCCAGCAAGCCTCCCCCCTCCGCCG[CTCCTCCTCCTCCTC]TTCCTCCGGCGGCCGCCTCCTACACTCCCTCACCCACCTC	AATATTCACGTACCCACCCGT	60.366	GAGGTGGGTGAGGGAGTGTAG	60.947	158
CL1117.Contig1_F0463-PN_1302_1	AGGAGGAGGAGGAGGAGG	AGG(3*6)	571	18	GCTTTCAAAGGACTTACTGGGTTCTCCCACGATGCGTTGCTACTCC[AGGAGGAGGAGGAGGAGG]CAGAGGATCACCCTTCATCAGATGT	GCTTTCAAAGGACTTACTGGGTT	60.05	ACATCTGATGAAGGGTGATCCTC	61.623	89
CL1117.Contig1_F0463-PN_1302_2	AGGAGGAGGAGGAGGAGG	AGG(3*6)	571	18	GCTTTCAAAGGACTTACTGGGTTCTCCCACGATGCGTTGCTACTCC[AGGAGGAGGAGGAGGAGG]CAGAGGATCACCCTTCATCAGATGTC	GCTTTCAAAGGACTTACTGGGTT	60.05	GACATCTGATGAAGGGTGATCC	60.724	90
CL1117.Contig1_F0463-PN_1302_3	AGGAGGAGGAGGAGGAGG	AGG(3*6)	571	18	AAGCTTTCAAAGGACTTACTGGGTTCTCCCACGATGCGTTGCTACTCC[AGGAGGAGGAGGAGGAGG]CAGAGGATCACCCTTCATCAGATGT	AAGCTTTCAAAGGACTTACTGGG	60.165	ACATCTGATGAAGGGTGATCCTC	61.623	91
CL1117.Contig1_F0463-PN_1302_4	AGGAGGAGGAGGAGGAGG	AGG(3*6)	571	18	AAGCTTTCAAAGGACTTACTGGGTTCTCCCACGATGCGTTGCTACTCC[AGGAGGAGGAGGAGGAGG]CAGAGGATCACCCTTCATCAGATGTC	AAGCTTTCAAAGGACTTACTGGG	60.165	GACATCTGATGAAGGGTGATCC	60.724	92
CL1117.Contig1_F0463-PN_1302_5	AGGAGGAGGAGGAGGAGG	AGG(3*6)	571	18	AGCTTTCAAAGGACTTACTGGGTTCTCCCACGATGCGTTGCTACTCC[AGGAGGAGGAGGAGGAGG]CAGAGGATCACCCTTCATCAGATGT	AGCTTTCAAAGGACTTACTGGGT	59.72	ACATCTGATGAAGGGTGATCCTC	61.623	90
CL11225.Contig1_F0463-PN_1005_1	TATATATATATATATATA	TA(2*9)	1531	18	ATGGAGTGCAATTCTAGCTCAACTTAAATTGGTGTTCATAAAGAATTGTATCTGCATTGTTGGCTT[TATATATATATATATATA]GATATCAGATTGACTAAAGTGGACCGTC	ATGGAGTGCAATTCTAGCTCAAC	59.803	GACGGTCCACTTTAGTCAATCTG	60.047	112
CL11225.Contig1_F0463-PN_1005_2	TATATATATATATATATA	TA(2*9)	1531	18	GCTAATAGGAAAAGGGTGGTGATGGAGTGCAATTCTAGCTCAACTTAAATTGGTGTTCATAAAGAATTGTATCTGCATTGTTGGCTT[TATATATATATATATATA]GATATCAGATTGACTAAAGTGGACCGTC	GCTAATAGGAAAAGGGTGGTGAT	59.765	GACGGTCCACTTTAGTCAATCTG	60.047	133
CL11225.Contig1_F0463-PN_1005_3	TATATATATATATATATA	TA(2*9)	1531	18	ATTGTATCTGCATTGTTGGCTT[TATATATATATATATATA]GATATCAGATTGACTAAAGTGGACCGTCCAATTGTATCTAATCCTGGCCGTCCGATTAGCCTGGTGTCGCCATCCTCCATTCGACCTCTAAGATGCTGAC	ATTGTATCTGCATTGTTGGCTTT	59.917	GTCAGCATCTTAGAGGTCGAATG	60.276	140
CL11225.Contig1_F0463-PN_1005_4	TATATATATATATATATA	TA(2*9)	1531	18	AATTGTATCTGCATTGTTGGCTT[TATATATATATATATATA]GATATCAGATTGACTAAAGTGGACCGTCCAATTGTATCTAATCCTGGCCGTCCGATTAGCCTGGTGTCGCCATCCTCCATTCGACCTCTAAGATGCTGAC	AATTGTATCTGCATTGTTGGCTT	59.917	GTCAGCATCTTAGAGGTCGAATG	60.276	141
CL11225.Contig1_F0463-PN_1005_5	TATATATATATATATATA	TA(2*9)	1531	18	TGGAGTGCAATTCTAGCTCAACTTAAATTGGTGTTCATAAAGAATTGTATCTGCATTGTTGGCTT[TATATATATATATATATA]GATATCAGATTGACTAAAGTGGACCGTC	TGGAGTGCAATTCTAGCTCAACT	60.438	GACGGTCCACTTTAGTCAATCTG	60.047	111
CL11229.Contig2_F0463-PN_1959_1	AGAGAGAGAGAGAG	AG(2*7)	206	14	GCCAAATGTTAAATGTATCAATCATTTGTTCATTAAAGAATTTAGAGTGAGAGATAGAGAGAT[AGAGAGAGAGAGAG]GGAAACCATTGCTACGTCTCATAGCAAACAAAATGTTTCATCAAAGTTCTAGCTTACATGAGCTGGGA	GCCAAATGTTAAATGTATCAATCA	58.023	TCCCAGCTCATGTAAGCTAGAAC	59.926	145
CL11229.Contig2_F0463-PN_1959_2	AGAGAGAGAGAGAG	AG(2*7)	206	14	AAGCCAAATGTTAAATGTATCAATCATTTGTTCATTAAAGAATTTAGAGTGAGAGATAGAGAGAT[AGAGAGAGAGAGAG]GGAAACCATTGCTACGTCTCATAGCAAACAAAATGTTTCATCAAAGTTCTAGCTTACATGAGCTGGGA	AAGCCAAATGTTAAATGTATCAATCA	60.036	TCCCAGCTCATGTAAGCTAGAAC	59.926	147
CL11229.Contig2_F0463-PN_1959_3	AGAGAGAGAGAGAG	AG(2*7)	206	14	AGCCAAATGTTAAATGTATCAATCATTTGTTCATTAAAGAATTTAGAGTGAGAGATAGAGAGAT[AGAGAGAGAGAGAG]GGAAACCATTGCTACGTCTCATAGCAAACAAAATGTTTCATCAAAGTTCTAGCTTACATGAGCTGGGA	AGCCAAATGTTAAATGTATCAATCA	58.912	TCCCAGCTCATGTAAGCTAGAAC	59.926	146
CL11229.Contig2_F0463-PN_1959_4	AGAGAGAGAGAGAG	AG(2*7)	206	14	GCCAAATGTTAAATGTATCAATCATTTGTTCATTAAAGAATTTAGAGTGAGAGATAGAGAGAT[AGAGAGAGAGAGAG]GGAAACCATTGCTACGTCTCATAGC	GCCAAATGTTAAATGTATCAATCA	58.023	GCTATGAGACGTAGCAATGGTTT	59.706	102
CL11229.Contig2_F0463-PN_1959_5	AGAGAGAGAGAGAG	AG(2*7)	206	14	AAGCCAAATGTTAAATGTATCAATCATTTGTTCATTAAAGAATTTAGAGTGAGAGATAGAGAGAT[AGAGAGAGAGAGAG]GGAAACCATTGCTACGTCTCATAGC	AAGCCAAATGTTAAATGTATCAATCA	60.036	GCTATGAGACGTAGCAATGGTTT	59.706	104
CL11232.Contig2_F0463-PN_375_1	TCTTCTTCTTCTTCTTCTTCT	TCT(3*7)	409	21	TAGCCATTCTAGGCAATAAGCTGTCTGA[TCTTCTTCTTCTTCTTCTTCT]CGCTTGAGTACTACTAGCCATTCTAGGGAATGGCTTGTGCGATATCTAGGCATGGGCTTGTTTGTGTTTGGTCTTTAATAAGGCG	TAGCCATTCTAGGCAATAAGCTG	59.917	CGCCTTATTAAAGACCAAACACA	60.391	134
CL11232.Contig2_F0463-PN_375_2	TCTTCTTCTTCTTCTTCTTCT	TCT(3*7)	409	21	TAGCCATTCTAGGCAATAAGCTGTCTGA[TCTTCTTCTTCTTCTTCTTCT]CGCTTGAGTACTACTAGCCATTCTAGGGAATGGCTTGTGCGATATCTAGGCATGGGCTTGTTTGTGTTTGGTCTTTA	TAGCCATTCTAGGCAATAAGCTG	59.917	TAAAGACCAAACACAAACAAGCC	60.419	126
CL11232.Contig2_F0463-PN_375_3	TCTTCTTCTTCTTCTTCTTCT	TCT(3*7)	409	21	TAGCCATTCTAGGCAATAAGCTGTCTGA[TCTTCTTCTTCTTCTTCTTCT]CGCTTGAGTACTACTAGCCATTCTAGGGAATGGCTTGTGCGATATCTAGGCATGGGCTTGTTTGTGTTTGGTCTTTAATAAGGCGTAAGGCATCTTTCAACTCCTCC	TAGCCATTCTAGGCAATAAGCTG	59.917	GGAGGAGTTGAAAGATGCCTTAC	60.479	156
CL11232.Contig2_F0463-PN_375_4	TCTTCTTCTTCTTCTTCTTCT	TCT(3*7)	409	21	TAGCCATTCTAGGCAATAAGCTGTCTGA[TCTTCTTCTTCTTCTTCTTCT]CGCTTGAGTACTACTAGCCATTCTAGGGAATGGCTTGTGCGATATCTAGGCATGGGCTTGTTTGTGTTTGGTCTTTAATAAGGCGTAAGGCATCTTTCAACTCCTCCT	TAGCCATTCTAGGCAATAAGCTG	59.917	AGGAGGAGTTGAAAGATGCCTTA	60.594	157
CL11232.Contig2_F0463-PN_375_5	TCTTCTTCTTCTTCTTCTTCT	TCT(3*7)	409	21	TAGCCATTCTAGGCAATAAGCTGTCTGA[TCTTCTTCTTCTTCTTCTTCT]CGCTTGAGTACTACTAGCCATTCTAGGGAATGGCTTGTGCGATATCTAGGCATGGGCTTGTTTGTGTTTGGTCTTTAATAAGGCGTAAGGCATCTTTCAACTCCTCCTA	TAGCCATTCTAGGCAATAAGCTG	59.917	TAGGAGGAGTTGAAAGATGCCTT	60.594	158
CL11272.Contig1_F0463-PN_242_1	CTCCTCCTCCTCCTCCTCCTC	CTC(3*7)	403	21	TACACGTTATTGCTGTCTTCCCTCTCTCCCACACCCGTGGCTATGATCATGGCTGCCACCAACCCCATCCTCCCT[CTCCTCCTCCTCCTCCTCCTC]CCCTTCTCCGCCGCCCGCCTCGACCACCCACTCGCCGGCGACGACCCTCTTATCCGCCAGGT	TACACGTTATTGCTGTCTTCCCT	60.069	ACCTGGCGGATAAGAGGGT	60.858	158
CL11272.Contig1_F0463-PN_242_2	CTCCTCCTCCTCCTCCTCCTC	CTC(3*7)	403	21	TACACGTTATTGCTGTCTTCCCTCTCTCCCACACCCGTGGCTATGATCATGGCTGCCACCAACCCCATCCTCCCT[CTCCTCCTCCTCCTCCTCCTC]CCCTTCTCCGCCGCCCGCCTCGACCACCCACTCGCCGGCGACGACCCTCTTATCCGCCAGG	TACACGTTATTGCTGTCTTCCCT	60.069	CCTGGCGGATAAGAGGGT	60.027	157
CL11272.Contig1_F0463-PN_242_3	CTCCTCCTCCTCCTCCTCCTC	CTC(3*7)	403	21	TACACGTTATTGCTGTCTTCCCTCTCTCCCACACCCGTGGCTATGATCATGGCTGCCACCAACCCCATCCTCCCT[CTCCTCCTCCTCCTCCTCCTC]CCCTTCTCCGCCGCCCGCCTCGACCACCCACTCGCCGGCGACGACCCTCTTATCCGCC	TACACGTTATTGCTGTCTTCCCT	60.069	GGCGGATAAGAGGGTCGT	60.034	154
CL11272.Contig1_F0463-PN_242_4	CTCCTCCTCCTCCTCCTCCTC	CTC(3*7)	403	21	ACGTTATTGCTGTCTTCCCTCTCTCCCACACCCGTGGCTATGATCATGGCTGCCACCAACCCCATCCTCCCT[CTCCTCCTCCTCCTCCTCCTC]CCCTTCTCCGCCGCCCGCCTCGACCACCCACTCGCCGGCGACGACCCTCTTATCCGCCAGGTCGT	ACGTTATTGCTGTCTTCCCTCTC	61.005	ACGACCTGGCGGATAAGAG	60.225	158
CL11272.Contig1_F0463-PN_242_5	CTCCTCCTCCTCCTCCTCCTC	CTC(3*7)	403	21	TTACACGTTATTGCTGTCTTCCCTCTCTCCCACACCCGTGGCTATGATCATGGCTGCCACCAACCCCATCCTCCCT[CTCCTCCTCCTCCTCCTCCTC]CCCTTCTCCGCCGCCCGCCTCGACCACCCACTCGCCGGCGACGACCCTCTTATCCGCCAGGT	TTACACGTTATTGCTGTCTTCCC	60.408	ACCTGGCGGATAAGAGGGT	60.858	159
CL11460.Contig1_F0463-PN_1286_1	TGGTGGTGGTGGTGG	TGG(3*5)	151	15	GTGACCAAGTTTACCAGCTCTTGAGGAGGCTGGCT[TGGTGGTGGTGGTGG]GTGTGGGGTGTTTTCGGTGATGTAGATTGGGGTAGGCTTGGTTGGTTTGATGTGCTGGGATGGTTCTAGGGTTTCTCTTTCG	GTGACCAAGTTTACCAGCTCTTG	60.212	CGAAAGAGAAACCCTAGAACCAT	60.011	132
CL11460.Contig1_F0463-PN_1286_2	TGGTGGTGGTGGTGG	TGG(3*5)	151	15	GTGACCAAGTTTACCAGCTCTTGAGGAGGCTGGCT[TGGTGGTGGTGGTGG]GTGTGGGGTGTTTTCGGTGATGTAGATTGGGGTAGGCTTGGTTGGTTTGATGTGCTGGGATGGTTCTAGGGTTTCTCTTTCGAG	GTGACCAAGTTTACCAGCTCTTG	60.212	CTCGAAAGAGAAACCCTAGAACC	59.784	134
CL11460.Contig1_F0463-PN_1286_3	TGGTGGTGGTGGTGG	TGG(3*5)	151	15	GTGACCAAGTTTACCAGCTCTTGAGGAGGCTGGCT[TGGTGGTGGTGGTGG]GTGTGGGGTGTTTTCGGTGATGTAGATTGGGGTAGGCTT	GTGACCAAGTTTACCAGCTCTTG	60.212	AAGCCTACCCCAATCTACATCAC	60.603	89
CL11460.Contig1_F0463-PN_1286_4	TGGTGGTGGTGGTGG	TGG(3*5)	151	15	GTGACCAAGTTTACCAGCTCTTGAGGAGGCTGGCT[TGGTGGTGGTGGTGG]GTGTGGGGTGTTTTCGGTGATGTAGATTGG	GTGACCAAGTTTACCAGCTCTTG	60.212	CCAATCTACATCACCGAAAACAC	60.637	80
CL11460.Contig1_F0463-PN_1286_5	TGGTGGTGGTGGTGG	TGG(3*5)	151	15	GTGACCAAGTTTACCAGCTCTTGAGGAGGCTGGCT[TGGTGGTGGTGGTGG]GTGTGGGGTGTTTTCGGTGATGTAGATTGGGGTAGGCTTGGTTGGTTTGATGTGCTGGGATGGTTCTAGGGTTTCTCTTTCGAGTCGACTTAAGC	GTGACCAAGTTTACCAGCTCTTG	60.212	GCTTAAGTCGACTCGAAAGAGAA	59.338	145
CL11573.Contig1_F0463-PN_2154_1	GAGAGAGAGAGA	GA(2*6)	1493	12	GTTCTTGAGCCACCAGATCAGTAAGGAGGCCAGCTCATGGCAGAAGGCCAGAGAGAGCAGTCTCATGTCACTGGCCCATGAGGGGAGTGGGGG[GAGAGAGAGAGA]CTTGGAGAGGAGGAAGAAGGAGACGCAGGAGAGGAGGAAGAAGAGCATCAGAT	GTTCTTGAGCCACCAGATCAGTA	60.675	ATCTGATGCTCTTCTTCCTCCTC	60.351	158
CL11573.Contig1_F0463-PN_2154_2	GAGAGAGAGAGA	GA(2*6)	1493	12	TCTTGAGCCACCAGATCAGTAAGGAGGCCAGCTCATGGCAGAAGGCCAGAGAGAGCAGTCTCATGTCACTGGCCCATGAGGGGAGTGGGGG[GAGAGAGAGAGA]CTTGGAGAGGAGGAAGAAGGAGACGCAGGAGAGGAGGAAGAAGAGCATCAGAT	TCTTGAGCCACCAGATCAGTAA	59.875	ATCTGATGCTCTTCTTCCTCCTC	60.351	156
CL11573.Contig1_F0463-PN_2154_3	GAGAGAGAGAGA	GA(2*6)	1493	12	TTCTTGAGCCACCAGATCAGTAAGGAGGCCAGCTCATGGCAGAAGGCCAGAGAGAGCAGTCTCATGTCACTGGCCCATGAGGGGAGTGGGGG[GAGAGAGAGAGA]CTTGGAGAGGAGGAAGAAGGAGACGCAGGAGAGGAGGAAGAAGAGCATCAGAT	TTCTTGAGCCACCAGATCAGTA	59.875	ATCTGATGCTCTTCTTCCTCCTC	60.351	157
CL11573.Contig1_F0463-PN_2154_4	GAGAGAGAGAGA	GA(2*6)	1493	12	TTCTTGAGCCACCAGATCAGTAAGGAGGCCAGCTCATGGCAGAAGGCCAGAGAGAGCAGTCTCATGTCACTGGCCCATGAGGGGAGTGGGGG[GAGAGAGAGAGA]CTTGGAGAGGAGGAAGAAGGAGACGCAGGAGAGGAGGAAGAAGAGCATCAGAT	TTCTTGAGCCACCAGATCAGTAA	61.147	ATCTGATGCTCTTCTTCCTCCTC	60.351	157
CL11573.Contig1_F0463-PN_2154_5	GAGAGAGAGAGA	GA(2*6)	1493	12	TCTTGAGCCACCAGATCAGTAAGGAGGCCAGCTCATGGCAGAAGGCCAGAGAGAGCAGTCTCATGTCACTGGCCCATGAGGGGAGTGGGGG[GAGAGAGAGAGA]CTTGGAGAGGAGGAAGAAGGAGACGCAGGAGAGGAGGAAGAAGAGCATCAGATGAG	TCTTGAGCCACCAGATCAGTAA	59.875	CTCATCTGATGCTCTTCTTCCTC	59.613	159
CL11576.Contig4_F0463-PN_850_1	ATATATATATATATATAT	AT(2*9)	159	18	ACTAGATAACATCAACCCGGGACACCAATTCAACAAAAAAAAGGTTC[ATATATATATATATATAT]TATTGGTTTGTTTGATTATATTGCTATATAAATGTTTTGGTTGGCATGTGGTAGTTTTTTCTTCTTGTTCGTTGCATGTACAG	ACTAGATAACATCAACCCGGGAC	60.479	CTGTACATGCAACGAACAAGAAG	59.858	148
CL11576.Contig4_F0463-PN_850_2	ATATATATATATATATAT	AT(2*9)	159	18	ACTAGATAACATCAACCCGGGACACCAATTCAACAAAAAAAAGGTTC[ATATATATATATATATAT]TATTGGTTTGTTTGATTATATTGCTATATAAATGTTTTGGTTGGCATGTGGTAGTTTTTTCTTCTTGTTCGTTGCATGTACAGTGT	ACTAGATAACATCAACCCGGGAC	60.479	ACACTGTACATGCAACGAACAAG	60.146	151
CL11576.Contig4_F0463-PN_850_3	ATATATATATATATATAT	AT(2*9)	159	18	ACTAGATAACATCAACCCGGGACACCAATTCAACAAAAAAAAGGTTC[ATATATATATATATATAT]TATTGGTTTGTTTGATTATATTGCTATATAAATGTTTTGGTTGGCATGTGGTAGTTTTTTCTTCTTGTTCGTTGCATGTA	ACTAGATAACATCAACCCGGGAC	60.479	TACATGCAACGAACAAGAAGAAA	59.808	145
CL11576.Contig4_F0463-PN_850_4	ATATATATATATATATAT	AT(2*9)	159	18	ACTAGATAACATCAACCCGGGACACCAATTCAACAAAAAAAAGGTTC[ATATATATATATATATAT]TATTGGTTTGTTTGATTATATTGCTATATAAATGTTTTGGTTGGCATGTGGTAGTTTTTTCTTCTTGTTCGTTGCATGTACAGT	ACTAGATAACATCAACCCGGGAC	60.479	ACTGTACATGCAACGAACAAGAA	59.729	149
CL11576.Contig4_F0463-PN_850_5	ATATATATATATATATAT	AT(2*9)	159	18	AAACAACAACTCCCACTATCGAACAACTAGATAACATCAACCCGGGACACCAATTCAACAAAAAAAAGGTTC[ATATATATATATATATAT]TATTGGTTTGTTTGATTATATTGCTATATAAATGTTTTGGTTGGCATGTG	AAACAACAACTCCCACTATCGAA	59.92	CACATGCCAACCAAAACATTTAT	60.848	140
CL11587.Contig2_F0463-PN_1948_1	GGCGGCGGCGGCGGC	GGC(3*5)	839	15	ATGAGTCGTCGGTAAGCCACCAGTCGGAGGCGAGGGCTGACGGACGGGGCCGGTCGCCGAGCGTTGTGTCGGGCGTCGCGTCGCCGGTTAGCTCCGACGA[GGCGGCGGCGGCGGC]GTCGGACGAGAGCGATGTGGAGCTTGAG	ATGAGTCGTCGGTAAGCCAC	60.142	CTCAAGCTCCACATCGCTCT	60.7	143
CL11587.Contig2_F0463-PN_1948_2	GGCGGCGGCGGCGGC	GGC(3*5)	839	15	AGCCATGAGTCGTCGGTAAGCCACCAGTCGGAGGCGAGGGCTGACGGACGGGGCCGGTCGCCGAGCGTTGTGTCGGGCGTCGCGTCGCCGGTTAGCTCCGACGA[GGCGGCGGCGGCGGC]GTCGGACGAGAGCGATGTGGAGCTTGAG	AGCCATGAGTCGTCGGTAAG	60.277	CTCAAGCTCCACATCGCTCT	60.7	147
CL11587.Contig2_F0463-PN_1948_3	GGCGGCGGCGGCGGC	GGC(3*5)	839	15	ATGAGTCGTCGGTAAGCCACCAGTCGGAGGCGAGGGCTGACGGACGGGGCCGGTCGCCGAGCGTTGTGTCGGGCGTCGCGTCGCCGGTTAGCTCCGACGA[GGCGGCGGCGGCGGC]GTCGGACGAGAGCGATGTGGAGCTTG	ATGAGTCGTCGGTAAGCCAC	60.142	CAAGCTCCACATCGCTCTC	59.672	141
CL11587.Contig2_F0463-PN_1948_4	GGCGGCGGCGGCGGC	GGC(3*5)	839	15	ATGAGTCGTCGGTAAGCCACCAGTCGGAGGCGAGGGCTGACGGACGGGGCCGGTCGCCGAGCGTTGTGTCGGGCGTCGCGTCGCCGGTTAGCTCCGACGA[GGCGGCGGCGGCGGC]GTCGGACGAGAGCGATGTGGAGCTTGA	ATGAGTCGTCGGTAAGCCAC	60.142	TCAAGCTCCACATCGCTCT	59.672	142
CL11587.Contig2_F0463-PN_1948_5	GGCGGCGGCGGCGGC	GGC(3*5)	839	15	ATGAGTCGTCGGTAAGCCACCAGTCGGAGGCGAGGGCTGACGGACGGGGCCGGTCGCCGAGCGTTGTGTCGGGCGTCGCGTCGCCGGTTAGCTCCGACGA[GGCGGCGGCGGCGGC]GTCGGACGAGAGCGATGTGGAGCTTGAG	ATGAGTCGTCGGTAAGCCAC	60.142	CTCAAGCTCCACATCGCTC	59.672	143
CL1160.Contig1_F0463-PN_1132_1	TGCGTGTGCGTGTGCGTGTGCGTG	TGCGTG(6*4)	229	24	TGGATTGGTTTGATAGTTTCACCTTGTATTTGTATTGTATTTAATAGTGTTCAGAATGTATCATTTATGTGGAAAAACATGCATCTTGT[TGCGTGTGCGTGTGCGTGTGCGTG]TGAAAGGTATTATGGTGTCGAAATTCGTTGT	TGGATTGGTTTGATAGTTTCACC	60.102	ACAACGAATTTCGACACCATAAT	59.664	144
CL1160.Contig1_F0463-PN_1132_2	TGCGTGTGCGTGTGCGTGTGCGTG	TGCGTG(6*4)	229	24	TGGATTGGTTTGATAGTTTCACCTTGTATTTGTATTGTATTTAATAGTGTTCAGAATGTATCATTTATGTGGAAAAACATGCATCTTGT[TGCGTGTGCGTGTGCGTGTGCGTG]TGAAAGGTATTATGGTGTCGAAATTCGTTGTCTGTGATT	TGGATTGGTTTGATAGTTTCACC	60.102	AATCACAGACAACGAATTTCGAC	60.407	152
CL1160.Contig1_F0463-PN_1132_3	TGCGTGTGCGTGTGCGTGTGCGTG	TGCGTG(6*4)	229	24	TGGATTGGTTTGATAGTTTCACCTTGTATTTGTATTGTATTTAATAGTGTTCAGAATGTATCATTTATGTGGAAAAACATGCATCTTGT[TGCGTGTGCGTGTGCGTGTGCGTG]TGAAAGGTATTATGGTGTCGAAATTCGTTGTCTGTGATTGTTGTTT	TGGATTGGTTTGATAGTTTCACC	60.102	AAACAACAATCACAGACAACGAA	59.571	159
CL1160.Contig1_F0463-PN_1132_4	TGCGTGTGCGTGTGCGTGTGCGTG	TGCGTG(6*4)	229	24	TGGATTGGTTTGATAGTTTCACCTTGTATTTGTATTGTATTTAATAGTGTTCAGAATGTATCATTTATGTGGAAAAACATGCATCTTGT[TGCGTGTGCGTGTGCGTGTGCGTG]TGAAAGGTATTATGGTGTCGAAATTCG	TGGATTGGTTTGATAGTTTCACC	60.102	CGAATTTCGACACCATAATACCT	59.302	140
CL1160.Contig1_F0463-PN_1132_5	TGCGTGTGCGTGTGCGTGTGCGTG	TGCGTG(6*4)	229	24	TGGATTGGTTTGATAGTTTCACCTTGTATTTGTATTGTATTTAATAGTGTTCAGAATGTATCATTTATGTGGAAAAACATGCATCTTGT[TGCGTGTGCGTGTGCGTGTGCGTG]TGAAAGGTATTATGGTGTCGAAATTCGTTGTCT	TGGATTGGTTTGATAGTTTCACC	60.102	AGACAACGAATTTCGACACCATA	60.764	146
CL11620.Contig2_F0463-PN_841_1	ACACACACACACAC	AC(2*7)	809	14	ACATGCCTGACACGAATTTTTAT[ACACACACACACAC]AATAAATTCCCAACTATTACCATTAAGCATTAAATTGAGATAGAAACATCCAATCTTTTCATATATGCATATGACTCTTTCACCAAGTAGCAGCAAACATCTATATGGGCAGCAAGA	ACATGCCTGACACGAATTTTTAT	59.791	TCTTGCTGCCCATATAGATGTTT	60.003	154
CL11620.Contig2_F0463-PN_841_2	ACACACACACACAC	AC(2*7)	809	14	ACATGCCTGACACGAATTTTTAT[ACACACACACACAC]AATAAATTCCCAACTATTACCATTAAGCATTAAATTGAGATAGAAACATCCAATCTTTTCATATATGCATATGACTCTTTCACCAAGTAGCAGCAAACATCTATATGGGCAGCAAGAA	ACATGCCTGACACGAATTTTTAT	59.791	TTCTTGCTGCCCATATAGATGTT	60.003	155
CL11620.Contig2_F0463-PN_841_3	ACACACACACACAC	AC(2*7)	809	14	ACATGCCTGACACGAATTTTTAT[ACACACACACACAC]AATAAATTCCCAACTATTACCATTAAGCATTAAATTGAGATAGAAACATCCAATCTTTTCATATATGCATATGACTCTTTCACCAAGTAGCAGCAA	ACATGCCTGACACGAATTTTTAT	59.791	TTGCTGCTACTTGGTGAAAGAGT	60.469	133
CL11620.Contig2_F0463-PN_841_4	ACACACACACACAC	AC(2*7)	809	14	ACATGCCTGACACGAATTTTTAT[ACACACACACACAC]AATAAATTCCCAACTATTACCATTAAGCATTAAATTGAGATAGAAACATCCAATCTTTTCATATATGCATATGACTCTTTCACCAAGTAGCAGCAAACATCTATATGGGC	ACATGCCTGACACGAATTTTTAT	59.791	GCCCATATAGATGTTTGCTGCTA	60.479	147
CL11620.Contig2_F0463-PN_841_5	ACACACACACACAC	AC(2*7)	809	14	ACATGCCTGACACGAATTTTTAT[ACACACACACACAC]AATAAATTCCCAACTATTACCATTAAGCATTAAATTGAGATAGAAACATCCAATCTTTTCATATATGCATATGACTCTTTCACCAAGTAGCAGCAAACATCTA	ACATGCCTGACACGAATTTTTAT	59.791	TAGATGTTTGCTGCTACTTGGTG	59.477	140
CL11639.Contig2_F0463-PN_1317_1	GTGTGTGTGTGTGTGT	GT(2*8)	874	16	TTATTTATTTGCATGGCTCTCGTCATCCATTACTTATTAGTTATTATTAATTATCGCTTGGGATAAATATATACAATATAAATGTGC[GTGTGTGTGTGTGTGT]GACGTTGGGGATGCTACTTCAATCATCAGGCAGGAG	TTATTTATTTGCATGGCTCTCGT	60.006	CTCCTGCCTGATGATTGAAGTAG	60.268	139
CL11639.Contig2_F0463-PN_1317_2	GTGTGTGTGTGTGTGT	GT(2*8)	874	16	TTATTTATTTGCATGGCTCTCGTCATCCATTACTTATTAGTTATTATTAATTATCGCTTGGGATAAATATATACAATATAAATGTGC[GTGTGTGTGTGTGTGT]GACGTTGGGGATGCTACTTCAATCATCAGGCAG	TTATTTATTTGCATGGCTCTCGT	60.006	CTGCCTGATGATTGAAGTAGCAT	60.646	136
CL11639.Contig2_F0463-PN_1317_3	GTGTGTGTGTGTGTGT	GT(2*8)	874	16	TTTATTTATTTGCATGGCTCTCGTCATCCATTACTTATTAGTTATTATTAATTATCGCTTGGGATAAATATATACAATATAAATGTGC[GTGTGTGTGTGTGTGT]GACGTTGGGGATGCTACTTCAATCATCAGGCAGGAG	TTTATTTATTTGCATGGCTCTCG	60.442	CTCCTGCCTGATGATTGAAGTAG	60.268	140
CL11639.Contig2_F0463-PN_1317_4	GTGTGTGTGTGTGTGT	GT(2*8)	874	16	TATTTATTTGCATGGCTCTCGTCATCCATTACTTATTAGTTATTATTAATTATCGCTTGGGATAAATATATACAATATAAATGTGC[GTGTGTGTGTGTGTGT]GACGTTGGGGATGCTACTTCAATCATCAGGCAGGAG	TATTTATTTGCATGGCTCTCGTC	60.461	CTCCTGCCTGATGATTGAAGTAG	60.268	138
CL11639.Contig2_F0463-PN_1317_5	GTGTGTGTGTGTGTGT	GT(2*8)	874	16	ACCACCTCATCGGGTTAAATAATTTATTTATTTGCATGGCTCTCGTCATCCATTACTTATTAGTTATTATTAATTATCGCTTGGGATAAATATATACAATATAAATGTGC[GTGTGTGTGTGTGTGT]GACGTTGGGGATGCTACTTCAATCATCAGGCAG	ACCACCTCATCGGGTTAAATAAT	59.867	CTGCCTGATGATTGAAGTAGCAT	60.646	159
CL11644.Contig3_F0463-PN_1663_1	TCTTCTTCTTCTTCT	TCT(3*5)	394	15	GGGCATTTCGCTGTATGGTATACCAATTTTATCGACTACTAC[TCTTCTTCTTCTTCT]TCGTCCCTTGGAACCGCCGGAGCACCCCTTCGACAGCGACGTCGACGGCGTCAGGCAGCCCCGGCAGCCCCTCTTTCGGGGATGCGTACACTAACCTCGGC	GGGCATTTCGCTGTATGGTAT	61.072	GCCGAGGTTAGTGTACGCAT	60.162	158
CL11644.Contig3_F0463-PN_1663_2	TCTTCTTCTTCTTCT	TCT(3*5)	394	15	GGGCATTTCGCTGTATGGTATACCAATTTTATCGACTACTAC[TCTTCTTCTTCTTCT]TCGTCCCTTGGAACCGCCGGAGCACCCCTTCGACAGCGACGTCGACGGCGTCAGGCAGCCCCGGCAGCCCCTCTTTCGGGGATGCGTACACTAACCTCG	GGGCATTTCGCTGTATGGTAT	61.072	CGAGGTTAGTGTACGCATCCC	61.8	156
CL11644.Contig3_F0463-PN_1663_3	TCTTCTTCTTCTTCT	TCT(3*5)	394	15	GGGCATTTCGCTGTATGGTATACCAATTTTATCGACTACTAC[TCTTCTTCTTCTTCT]TCGTCCCTTGGAACCGCCGGAGCACCCCTTCGACAGCGACGTCGACGGCGTCAGGCAGCCCCGGCAGCCCCTCTTTCGGGGATGCGTACACTAAC	GGGCATTTCGCTGTATGGTAT	61.072	GTTAGTGTACGCATCCCCGA	60.914	152
CL11644.Contig3_F0463-PN_1663_4	TCTTCTTCTTCTTCT	TCT(3*5)	394	15	GGGCATTTCGCTGTATGGTATACCAATTTTATCGACTACTAC[TCTTCTTCTTCTTCT]TCGTCCCTTGGAACCGCCGGAGCACCCCTTCGACAGCGACGTCGACGGCGTCAGGCAGCCCCGGCAGCCCCTCTTTCGGGGATGCGTACACTAACCTCGGC	GGGCATTTCGCTGTATGGTAT	61.072	GCCGAGGTTAGTGTACGCATC	61.941	158
CL11644.Contig3_F0463-PN_1663_5	TCTTCTTCTTCTTCT	TCT(3*5)	394	15	GGGCATTTCGCTGTATGGTATACCAATTTTATCGACTACTAC[TCTTCTTCTTCTTCT]TCGTCCCTTGGAACCGCCGGAGCACCCCTTCGACAGCGACGTCGACGGCGTCAGGCAGCCCCGGCAGCCCCTCTTTCGGGGATGCGTACACTAACCT	GGGCATTTCGCTGTATGGTAT	61.072	AGGTTAGTGTACGCATCCCC	58.936	154
CL11723.Contig1_F0463-PN_2088_1	ACCACCACCACCACC	ACC(3*5)	983	15	TCTAACATAGTCACCTGGCACCTGGGATTCAGGAATTCCACAATTTCTCTGCAGGAA[ACCACCACCACCACC]GTGTGAAACCATGCAGGTAGGATCCCGGGAAGAAAGAAACGGCTTTATA	TCTAACATAGTCACCTGGCACCT	60.068	TATAAAGCCGTTTCTTTCTTCCC	59.985	121
CL11723.Contig1_F0463-PN_2088_2	ACCACCACCACCACC	ACC(3*5)	983	15	CTCTAACATAGTCACCTGGCACCTGGGATTCAGGAATTCCACAATTTCTCTGCAGGAA[ACCACCACCACCACC]GTGTGAAACCATGCAGGTAGGATCCCGGGAAGAAAGAAACGGCTTTATA	CTCTAACATAGTCACCTGGCACC	60.068	TATAAAGCCGTTTCTTTCTTCCC	59.985	122
CL11723.Contig1_F0463-PN_2088_5	ACCACCACCACCACC	ACC(3*5)	983	15	TCTAACATAGTCACCTGGCACCTGGGATTCAGGAATTCCACAATTTCTCTGCAGGAA[ACCACCACCACCACC]GTGTGAAACCATGCAGGTAGGATCCCGGGAAGAAAGAAACGGCTTTATATCATGCTCTG	TCTAACATAGTCACCTGGCACCT	60.068	CAGAGCATGATATAAAGCCGTTT	59.677	131
CL1180.Contig1_F0463-PN_1230_1	AGAAGAAGAAGAAGA	AGA(3*5)	1207	15	CCATTTGGGAATGGATTAGAATAGTAAAACAGGGCACATCATGTATAAGTAGAGGAAGAAGCTATGG[AGAAGAAGAAGAAGA]TTTGAGCGGTGAATTGATTGGTAGCAGAATTAGGAGGGAAGGGTAGCAGAATTAGGAGGGAAGGTGTAGGTAGAAA	CCATTTGGGAATGGATTAGAATA	59.101	TTTCTACCTACACCTTCCCTCCT	59.554	158
CL1180.Contig1_F0463-PN_1230_2	AGAAGAAGAAGAAGA	AGA(3*5)	1207	15	CCATTTGGGAATGGATTAGAATAGTAAAACAGGGCACATCATGTATAAGTAGAGGAAGAAGCTATGG[AGAAGAAGAAGAAGA]TTTGAGCGGTGAATTGATTGGTAGCAGAATTAGGAGGGAAGGGTAGCAGAATTAGGAGGGAAGGTGTAGGTAGAAAG	CCATTTGGGAATGGATTAGAATA	59.101	CTTTCTACCTACACCTTCCCTCC	59.554	159
CL1180.Contig1_F0463-PN_1230_3	AGAAGAAGAAGAAGA	AGA(3*5)	1207	15	CCATTTGGGAATGGATTAGAATAGTAAAACAGGGCACATCATGTATAAGTAGAGGAAGAAGCTATGG[AGAAGAAGAAGAAGA]TTTGAGCGGTGAATTGATTGGTAGCAGAATTAGGAGGGAAGGGTAGCAGAATTAGGAGGGAAGGTGTAGGTAGAAAGG	CCATTTGGGAATGGATTAGAATA	59.101	CCTTTCTACCTACACCTTCCCTC	59.554	160
CL1180.Contig1_F0463-PN_1230_4	AGAAGAAGAAGAAGA	AGA(3*5)	1207	15	CCATTTGGGAATGGATTAGAATAGTAAAACAGGGCACATCATGTATAAGTAGAGGAAGAAGCTATGG[AGAAGAAGAAGAAGA]TTTGAGCGGTGAATTGATTGGTAGCAGAATTAGGAGGGAAGGGTAGCAGAATTAGGAGGGAAGGTGTAGGTAGAAAG	CCATTTGGGAATGGATTAGAATAG	59.941	CTTTCTACCTACACCTTCCCTCC	59.554	159
CL1180.Contig1_F0463-PN_1230_5	AGAAGAAGAAGAAGA	AGA(3*5)	1207	15	AAAACAGGGCACATCATGTATAAGTAGAGGAAGAAGCTATGG[AGAAGAAGAAGAAGA]TTTGAGCGGTGAATTGATTGGTAGCAGAATTAGGAGGGAAGGGTAGCAGAATTAGGAGGGAAGGTGTAGGTAGAAAGGATGCC	AAAACAGGGCACATCATGTATAA	58.446	GGCATCCTTTCTACCTACACCTT	59.914	140
CL11845.Contig2_F0463-PN_1140_1	CCGCCGCCGCCGCCG	CCG(3*5)	1785	15	ACCTCTCCTCCAGCTCCCTCACGA[CCGCCGCCGCCGCCG]CATCCCGCCGGCCCTCGTCCATCCGCCGCCTCACCACCACCACCGCCACCGCGCACGCGGCCGCCGCACACACCGCCGCCGCCCCTACCACCATACTTCCCATGCACCAGACAAC	ACCTCTCCTCCAGCTCCCT	60.352	GTTGTCTGGTGCATGGGAAGTAT	62.382	154
CL11845.Contig2_F0463-PN_1140_2	CCGCCGCCGCCGCCG	CCG(3*5)	1785	15	ACCTCTCCTCCAGCTCCCTCACGA[CCGCCGCCGCCGCCG]CATCCCGCCGGCCCTCGTCCATCCGCCGCCTCACCACCACCACCGCCACCGCGCACGCGGCCGCCGCACACACCGCCGCCGCCCCTACCACCATACTTCCCATGCACCAGAC	ACCTCTCCTCCAGCTCCCT	60.352	GTCTGGTGCATGGGAAGTATG	60.39	151
CL11845.Contig2_F0463-PN_1140_3	CCGCCGCCGCCGCCG	CCG(3*5)	1785	15	ACCTCTCCTCCAGCTCCCTCACGA[CCGCCGCCGCCGCCG]CATCCCGCCGGCCCTCGTCCATCCGCCGCCTCACCACCACCACCGCCACCGCGCACGCGGCCGCCGCACACACCGCCGCCGCCCCTACCACCATACTTCCCATGCACCAGACA	ACCTCTCCTCCAGCTCCCT	60.352	TGTCTGGTGCATGGGAAGTAT	60.39	152
CL11845.Contig2_F0463-PN_1140_4	CCGCCGCCGCCGCCG	CCG(3*5)	1785	15	CTCTCCTCCAGCTCCCTCACGA[CCGCCGCCGCCGCCG]CATCCCGCCGGCCCTCGTCCATCCGCCGCCTCACCACCACCACCGCCACCGCGCACGCGGCCGCCGCACACACCGCCGCCGCCCCTACCACCATACTTCCCATGCACCAGACAAC	CTCTCCTCCAGCTCCCTCAC	61.486	GTTGTCTGGTGCATGGGAAGTAT	62.382	152
CL11845.Contig2_F0463-PN_1140_5	CCGCCGCCGCCGCCG	CCG(3*5)	1785	15	CTCTCCTCCAGCTCCCTCACGA[CCGCCGCCGCCGCCG]CATCCCGCCGGCCCTCGTCCATCCGCCGCCTCACCACCACCACCGCCACCGCGCACGCGGCCGCCGCACACACCGCCGCCGCCCCTACCACCATACTTCCCATGCACCAGAC	CTCTCCTCCAGCTCCCTCAC	61.486	GTCTGGTGCATGGGAAGTATG	60.39	149
CL11894.Contig2_F0463-PN_660_1	CTCTCTCTCTCTCTCT	CT(2*8)	1839	16	TGATAAATCCCTCTCTCCCTCTCTCC[CTCTCTCTCTCTCTCT]ATAAATGCACAACTATAATAATAAGAGGACTTAAGAATAAGAACCATAGAAAGGTATCTGCTGGTGTGGAAATATTAGCAAG	TGATAAATCCCTCTCTCCCTCTC	60.048	CTTGCTAATATTTCCACACCAGC	60.036	124
CL11894.Contig2_F0463-PN_660_2	CTCTCTCTCTCTCTCT	CT(2*8)	1839	16	TGATAAATCCCTCTCTCCCTCTCTCC[CTCTCTCTCTCTCTCT]ATAAATGCACAACTATAATAATAAGAGGACTTAAGAATAAGAACCATAGAAAGGTATCTGCTGGTGTGGAAATATTAGC	TGATAAATCCCTCTCTCCCTCTC	60.048	GCTAATATTTCCACACCAGCAGA	60.503	121
CL11894.Contig2_F0463-PN_660_3	CTCTCTCTCTCTCTCT	CT(2*8)	1839	16	TGATAAATCCCTCTCTCCCTCTCTCC[CTCTCTCTCTCTCTCT]ATAAATGCACAACTATAATAATAAGAGGACTTAAGAATAAGAACCATAGAAAGGTATCTGCTGGTGTGG	TGATAAATCCCTCTCTCCCTCTC	60.048	CCACACCAGCAGATACCTTTCTA	60.539	111
CL11894.Contig2_F0463-PN_660_4	CTCTCTCTCTCTCTCT	CT(2*8)	1839	16	GATGATAAATCCCTCTCTCCCTCTCTCC[CTCTCTCTCTCTCTCT]ATAAATGCACAACTATAATAATAAGAGGACTTAAGAATAAGAACCATAGAAAGGTATCTGCTGGTGTGGAAATATTAGCAAG	GATGATAAATCCCTCTCTCCCTC	59.424	CTTGCTAATATTTCCACACCAGC	60.036	126
CL11894.Contig2_F0463-PN_660_5	CTCTCTCTCTCTCTCT	CT(2*8)	1839	16	GAGATGATAAATCCCTCTCTCCCTCTCTCC[CTCTCTCTCTCTCTCT]ATAAATGCACAACTATAATAATAAGAGGACTTAAGAATAAGAACCATAGAAAGGTATCTGCTGGTGTGGAAATATTAGCAAG	GAGATGATAAATCCCTCTCTCCC	59.424	CTTGCTAATATTTCCACACCAGC	60.036	128
CL11897.Contig1_F0463-PN_946_1	TGTGTGTGTGTG	TG(2*6)	784	12	TCTTCTCTCCCAGCAAGTATGAGCTCATCTTCTCACCAGTC[TGTGTGTGTGTG]AAGAAATTGTGTTCCTCTCAGTCTGTTGCAGAAGTCTGTCCTCGCTAACAACAC	TCTTCTCTCCCAGCAAGTATGAG	60.026	GTGTTGTTAGCGAGGACAGACTT	59.867	107
CL11897.Contig1_F0463-PN_946_2	TGTGTGTGTGTG	TG(2*6)	784	12	TCTTCTCTCCCAGCAAGTATGAGCTCATCTTCTCACCAGTC[TGTGTGTGTGTG]AAGAAATTGTGTTCCTCTCAGTCTGTTGCAGAAGTCTG	TCTTCTCTCCCAGCAAGTATGAG	60.026	CAGACTTCTGCAACAGACTGAGA	59.841	91
CL11897.Contig1_F0463-PN_946_3	TGTGTGTGTGTG	TG(2*6)	784	12	ACAGGGACTTCTCGTTCTTCTCTCCCAGCAAGTATGAGCTCATCTTCTCACCAGTC[TGTGTGTGTGTG]AAGAAATTGTGTTCCTCTCAGTCTGTTGCAGAAGTCTGTCCTCGCTAACAACAC	ACAGGGACTTCTCGTTCTTCTCT	59.938	GTGTTGTTAGCGAGGACAGACTT	59.867	122
CL11897.Contig1_F0463-PN_946_4	TGTGTGTGTGTG	TG(2*6)	784	12	ACAGGGACTTCTCGTTCTTCTCTCCCAGCAAGTATGAGCTCATCTTCTCACCAGTC[TGTGTGTGTGTG]AAGAAATTGTGTTCCTCTCAGTCTGTTGCAGAAGTCTG	ACAGGGACTTCTCGTTCTTCTCT	59.938	CAGACTTCTGCAACAGACTGAGA	59.841	106
CL11897.Contig1_F0463-PN_946_5	TGTGTGTGTGTG	TG(2*6)	784	12	CGAGATATTAGTTGGTCCACAGGGACTTCTCGTTCTTCTCTCCCAGCAAGTATGAGCTCATCTTCTCACCAGTC[TGTGTGTGTGTG]AAGAAATTGTGTTCCTCTCAGTCTGTTGCAGAAGTCTGTCCTCGCTAACAACAC	CGAGATATTAGTTGGTCCACAGG	59.9	GTGTTGTTAGCGAGGACAGACTT	59.867	140
CL11906.Contig1_F0463-PN_1014_1	TATATATATATA	TA(2*6)	1831	12	GCCCAGAAGTACTACTATGGCCTCTTGAGAT[TATATATATATA]GAGGAAAAATTTCCTTCAAGAGAGTTCTATAGATATAGATATATATATCTCATTGACCGATTACAGCTATAGCTGTGTGCTGCTTCTATTGGTCTGGTTTAAAGGTGAAGA	GCCCAGAAGTACTACTATGGCCT	60.057	TCTTCACCTTTAAACCAGACCAA	60.022	154
CL11906.Contig1_F0463-PN_1014_2	TATATATATATA	TA(2*6)	1831	12	GCCCAGAAGTACTACTATGGCCTCTTGAGAT[TATATATATATA]GAGGAAAAATTTCCTTCAAGAGAGTTCTATAGATATAGATATATATATCTCATTGACCGATTACAGCTATAGCTGTGTGCTGCTTCTATTGGTCT	GCCCAGAAGTACTACTATGGCCT	60.057	AGACCAATAGAAGCAGCACACAG	60.855	138
CL11906.Contig1_F0463-PN_1014_3	TATATATATATA	TA(2*6)	1831	12	GCCCAGAAGTACTACTATGGCCTCTTGAGAT[TATATATATATA]GAGGAAAAATTTCCTTCAAGAGAGTTCTATAGATATAGATATATATATCTCATTGACCGATTACAGCTATAGCTGTGTGCTGCTTCTATTGGTC	GCCCAGAAGTACTACTATGGCCT	60.057	GACCAATAGAAGCAGCACACAG	59.943	137
CL11906.Contig1_F0463-PN_1014_4	TATATATATATA	TA(2*6)	1831	12	GCCCAGAAGTACTACTATGGCCTCTTGAGAT[TATATATATATA]GAGGAAAAATTTCCTTCAAGAGAGTTCTATAGATATAGATATATATATCTCATTGACCGATTACAGCTATAGCTGTGTGCTGCTTCTATTGGTCT	GCCCAGAAGTACTACTATGGCCT	60.057	AGACCAATAGAAGCAGCACACA	59.943	138
CL11906.Contig1_F0463-PN_1014_5	TATATATATATA	TA(2*6)	1831	12	GCCCAGAAGTACTACTATGGCCTCTTGAGAT[TATATATATATA]GAGGAAAAATTTCCTTCAAGAGAGTTCTATAGATATAGATATATATATCTCATTGACCGATTACAGCTATAGCTGTGTGCTGCTTCTATTGGTCTG	GCCCAGAAGTACTACTATGGCCT	60.057	CAGACCAATAGAAGCAGCACAC	59.943	139
CL11921.Contig1_F0463-PN_1924_1	ATATATATATAT	AT(2*6)	1171	12	GGACAGAATTTCCCCTAAAAATGCAATTAGGGGCCACCCTGTCAAGATA[ATATATATATAT]AAACATATATACAAATCAACATTTTTAGTCACACAGAATCTAATCTACAGCGTTATGAAACTTGGGT	GGACAGAATTTCCCCTAAAAATG	60.064	ACCCAAGTTTCATAACGCTGTAG	59.61	128
CL11921.Contig1_F0463-PN_1924_2	ATATATATATAT	AT(2*6)	1171	12	GGACAGAATTTCCCCTAAAAATGCAATTAGGGGCCACCCTGTCAAGATA[ATATATATATAT]AAACATATATACAAATCAACATTTTTAGTCACACAGAATCTAATCTACAGCGTTATGAAACTTGGGTC	GGACAGAATTTCCCCTAAAAATG	60.064	GACCCAAGTTTCATAACGCTGTA	60.408	129
CL11921.Contig1_F0463-PN_1924_3	ATATATATATAT	AT(2*6)	1171	12	ATAACGGACAGAATTTCCCCTAAAAATGCAATTAGGGGCCACCCTGTCAAGATA[ATATATATATAT]AAACATATATACAAATCAACATTTTTAGTCACACAGAATCTAATCTACAGCGTTATGAAACTTGGGT	ATAACGGACAGAATTTCCCCTAA	60.083	ACCCAAGTTTCATAACGCTGTAG	59.61	133
CL11921.Contig1_F0463-PN_1924_4	ATATATATATAT	AT(2*6)	1171	12	ATAACGGACAGAATTTCCCCTAAAAATGCAATTAGGGGCCACCCTGTCAAGATA[ATATATATATAT]AAACATATATACAAATCAACATTTTTAGTCACACAGAATCTAATCTACAGCGTTATGAAACTTGGGTC	ATAACGGACAGAATTTCCCCTAA	60.083	GACCCAAGTTTCATAACGCTGTA	60.408	134
CL11921.Contig1_F0463-PN_1924_5	ATATATATATAT	AT(2*6)	1171	12	GACAGAATTTCCCCTAAAAATGCAATTAGGGGCCACCCTGTCAAGATA[ATATATATATAT]AAACATATATACAAATCAACATTTTTAGTCACACAGAATCTAATCTACAGCGTTATGAAACTTGGGT	GACAGAATTTCCCCTAAAAATGC	60.19	ACCCAAGTTTCATAACGCTGTAG	59.61	127
CL11921.Contig3_F0463-PN_920_1	TATATATATATA	TA(2*6)	1096	12	GGAGGAATTATTTCCAGCTGTTGGATACAATCCAACGGCTGGATCAAAAGCTGTGCTGCAGCACACACTTCTTTTTTCTCATG[TATATATATATA]AAATAAGACGGATGGTGTATACCTGG	GGAGGAATTATTTCCAGCTGTTG	61.147	CCAGGTATACACCATCCGTCTTA	60.136	121
CL11921.Contig3_F0463-PN_920_2	TATATATATATA	TA(2*6)	1096	12	GGAGGAATTATTTCCAGCTGTTGGATACAATCCAACGGCTGGATCAAAAGCTGTGCTGCAGCACACACTTCTTTTTTCTCATG[TATATATATATA]AAATAAGACGGATGGTGTATACCTGGGAAGGTGATATTAACTCA	GGAGGAATTATTTCCAGCTGTTG	61.147	TGAGTTAATATCACCTTCCCAGG	59.381	139
CL11921.Contig3_F0463-PN_920_3	TATATATATATA	TA(2*6)	1096	12	GGGAGGAATTATTTCCAGCTGTTGGATACAATCCAACGGCTGGATCAAAAGCTGTGCTGCAGCACACACTTCTTTTTTCTCATG[TATATATATATA]AAATAAGACGGATGGTGTATACCTGG	GGGAGGAATTATTTCCAGCTGTT	61.781	CCAGGTATACACCATCCGTCTTA	60.136	122
CL11921.Contig3_F0463-PN_920_4	TATATATATATA	TA(2*6)	1096	12	GGAGGAATTATTTCCAGCTGTTGGATACAATCCAACGGCTGGATCAAAAGCTGTGCTGCAGCACACACTTCTTTTTTCTCATG[TATATATATATA]AAATAAGACGGATGGTGTATACCTGG	GGAGGAATTATTTCCAGCTGTTG	61.147	CCAGGTATACACCATCCGTCTT	60.13	121
CL11921.Contig3_F0463-PN_920_5	TATATATATATA	TA(2*6)	1096	12	GGGAGGAATTATTTCCAGCTGTTGGATACAATCCAACGGCTGGATCAAAAGCTGTGCTGCAGCACACACTTCTTTTTTCTCATG[TATATATATATA]AAATAAGACGGATGGTGTATACCTGGGAAGGTGATATTAACTCA	GGGAGGAATTATTTCCAGCTGTT	61.781	TGAGTTAATATCACCTTCCCAGG	59.381	140
CL11.Contig1_F0463-PN_47_1	CCGCCGCCGCCGCCGCCG	CCG(3*6)	1252	18	CATATTCGGTTTAGATGCGGTAGGGGAGAACATATCTGGGTTCGGAGCCGGGTAGTTGTTGGCCC[CCGCCGCCGCCGCCGCCG]CGTCCGCCACCGCCGTGGGCGGTAAGAAGGAGAAGACGGAGGTGGACTTGAAGAAGCTGGAGTA	CATATTCGGTTTAGATGCGGTAG	59.898	TACTCCAGCTTCTTCAAGTCCAC	59.936	147
CL11.Contig1_F0463-PN_47_2	CCGCCGCCGCCGCCGCCG	CCG(3*6)	1252	18	GTAGGGGAGAACATATCTGGGTTCGGAGCCGGGTAGTTGTTGGCCC[CCGCCGCCGCCGCCGCCG]CGTCCGCCACCGCCGTGGGCGGTAAGAAGGAGAAGACGGAGGTGGACTTGAAGAAGCTGGAGTA	GTAGGGGAGAACATATCTGGGTT	59.628	TACTCCAGCTTCTTCAAGTCCAC	59.936	128
CL11.Contig1_F0463-PN_47_3	CCGCCGCCGCCGCCGCCG	CCG(3*6)	1252	18	ATATTCGGTTTAGATGCGGTAGGGGAGAACATATCTGGGTTCGGAGCCGGGTAGTTGTTGGCCC[CCGCCGCCGCCGCCGCCG]CGTCCGCCACCGCCGTGGGCGGTAAGAAGGAGAAGACGGAGGTGGACTTGAAGAAGCTGGAGTA	ATATTCGGTTTAGATGCGGTAGG	60.555	TACTCCAGCTTCTTCAAGTCCAC	59.936	146
CL11.Contig1_F0463-PN_47_4	CCGCCGCCGCCGCCGCCG	CCG(3*6)	1252	18	GTGGAGACAGTCATATTCGGTTTAGATGCGGTAGGGGAGAACATATCTGGGTTCGGAGCCGGGTAGTTGTTGGCCC[CCGCCGCCGCCGCCGCCG]CGTCCGCCACCGCCGTGGGCGGTAAGAAGGAGAAGACGGAGGTGGACTTGAAGAAGCTGGAGTA	GTGGAGACAGTCATATTCGGTTT	59.406	TACTCCAGCTTCTTCAAGTCCAC	59.936	158
CL11.Contig1_F0463-PN_47_5	CCGCCGCCGCCGCCGCCG	CCG(3*6)	1252	18	CATATTCGGTTTAGATGCGGTAGGGGAGAACATATCTGGGTTCGGAGCCGGGTAGTTGTTGGCCC[CCGCCGCCGCCGCCGCCG]CGTCCGCCACCGCCGTGGGCGGTAAGAAGGAGAAGACGGAGGTGGACTTGAAGAAGCTGGAGTAT	CATATTCGGTTTAGATGCGGTAG	59.898	ATACTCCAGCTTCTTCAAGTCCA	59.424	148
CL12034.Contig2_F0463-PN_413_1	CGCCGCCGCCGCCGCCGC	CGC(3*6)	261	18	GATGAGCATATCCTCCGTCATGGAGGTGCCGTGGTTCAAACGCGGGTTCACCCGCCCCCCTTCCTTCTCCGCCGCCCCCTTGGCCGACGAGGACGCCAT[CGCCGCCGCCGCCGCCGC]TGTCAATAATAATGCTTATGGCAATAAAGAGGA	GATGAGCATATCCTCCGTCAT	58.976	TCCTCTTTATTGCCATAAGCATT	59.186	150
CL12034.Contig2_F0463-PN_413_2	CGCCGCCGCCGCCGCCGC	CGC(3*6)	261	18	GATGAGCATATCCTCCGTCATGGAGGTGCCGTGGTTCAAACGCGGGTTCACCCGCCCCCCTTCCTTCTCCGCCGCCCCCTTGGCCGACGAGGACGCCAT[CGCCGCCGCCGCCGCCGC]TGTCAATAATAATGCTTATGGCAATAAAGAGGAG	GATGAGCATATCCTCCGTCAT	58.976	CTCCTCTTTATTGCCATAAGCATT	60.016	151
CL12034.Contig2_F0463-PN_413_3	CGCCGCCGCCGCCGCCGC	CGC(3*6)	261	18	GGATGAGCATATCCTCCGTCATGGAGGTGCCGTGGTTCAAACGCGGGTTCACCCGCCCCCCTTCCTTCTCCGCCGCCCCCTTGGCCGACGAGGACGCCAT[CGCCGCCGCCGCCGCCGC]TGTCAATAATAATGCTTATGGCAATAAAGAGGA	GGATGAGCATATCCTCCGTCAT	62.444	TCCTCTTTATTGCCATAAGCATT	59.186	151
CL12034.Contig2_F0463-PN_413_4	CGCCGCCGCCGCCGCCGC	CGC(3*6)	261	18	GAGCATATCCTCCGTCATGGAGGTGCCGTGGTTCAAACGCGGGTTCACCCGCCCCCCTTCCTTCTCCGCCGCCCCCTTGGCCGACGAGGACGCCAT[CGCCGCCGCCGCCGCCGC]TGTCAATAATAATGCTTATGGCAATAAAGAGGA	GAGCATATCCTCCGTCATGG	60.448	TCCTCTTTATTGCCATAAGCATT	59.186	147
CL12034.Contig2_F0463-PN_413_5	CGCCGCCGCCGCCGCCGC	CGC(3*6)	261	18	GGATGAGCATATCCTCCGTCATGGAGGTGCCGTGGTTCAAACGCGGGTTCACCCGCCCCCCTTCCTTCTCCGCCGCCCCCTTGGCCGACGAGGACGCCAT[CGCCGCCGCCGCCGCCGC]TGTCAATAATAATGCTTATGGCAATAAAGAGGAG	GGATGAGCATATCCTCCGTCAT	62.444	CTCCTCTTTATTGCCATAAGCATT	60.016	152
CL1203.Contig1_F0463-PN_1712_1	CTCTCTCTCTCT	CT(2*6)	172	12	CCAGTTCTTAGAATCGTTTGGAATTTTGTTCGTCGGCGAAAA[CTCTCTCTCTCT]AGCTACCTTGCCTCGCCAAAATGGCTTCCGCCCAGCTTCTTTGGAATCCCCCTTGTCATTTTTTGGCATGCAACAGGTCGACCAATCTTCACCAAAGAAGCCATTT	CCAGTTCTTAGAATCGTTTGGAAT	59.907	AAATGGCTTCTTTGGTGAAGATT	60.346	160
CL1203.Contig1_F0463-PN_1712_2	CTCTCTCTCTCT	CT(2*6)	172	12	ATCGTTTGGAATTTTGTTCGTCGGCGAAAA[CTCTCTCTCTCT]AGCTACCTTGCCTCGCCAAAATGGCTTCCGCCCAGCTTCTTTGGAATCCCCCTTGTCATTTTTTGGCATGCAACAGGTCGACCAATCTTCACCAAAGAAGCCATTT	ATCGTTTGGAATTTTGTTCGTC	60.224	AAATGGCTTCTTTGGTGAAGATT	60.346	148
CL1203.Contig1_F0463-PN_1712_3	CTCTCTCTCTCT	CT(2*6)	172	12	ATCGTTTGGAATTTTGTTCGTCGGCGAAAA[CTCTCTCTCTCT]AGCTACCTTGCCTCGCCAAAATGGCTTCCGCCCAGCTTCTTTGGAATCCCCCTTGTCATTTTTTGGCATGCAACAGGTCGACCAATCTTCACCAAAGAAGCCATTTT	ATCGTTTGGAATTTTGTTCGTC	60.224	AAAATGGCTTCTTTGGTGAAGAT	60.346	149
CL1203.Contig1_F0463-PN_1712_4	CTCTCTCTCTCT	CT(2*6)	172	12	AATCGTTTGGAATTTTGTTCGTCGGCGAAAA[CTCTCTCTCTCT]AGCTACCTTGCCTCGCCAAAATGGCTTCCGCCCAGCTTCTTTGGAATCCCCCTTGTCATTTTTTGGCATGCAACAGGTCGACCAATCTTCACCAAAGAAGCCATTT	AATCGTTTGGAATTTTGTTCGT	59.758	AAATGGCTTCTTTGGTGAAGATT	60.346	149
CL1203.Contig1_F0463-PN_1712_5	CTCTCTCTCTCT	CT(2*6)	172	12	AATCGTTTGGAATTTTGTTCGTCGGCGAAAA[CTCTCTCTCTCT]AGCTACCTTGCCTCGCCAAAATGGCTTCCGCCCAGCTTCTTTGGAATCCCCCTTGTCATTTTTTGGCATGCAACAGGTCGACCAATCTTCACCAAAGAAGCCATTTT	AATCGTTTGGAATTTTGTTCGT	59.758	AAAATGGCTTCTTTGGTGAAGAT	60.346	150
CL1205.Contig2_F0463-PN_1653_1	GCAGCAGCAGCAGCA	GCA(3*5)	245	15	AGCAATAAAACAACAAGGAGCAGAGGGGAAGGGAGATCAGATTTTGCAGGCAAGGCATCAACAGCAACAGCAATATTAGCAGCGG[GCAGCAGCAGCAGCA]GCTACCAATCGTAGATCAGATGCCAGATTGTTTCATCAGATGTGTTGCA	AGCAATAAAACAACAAGGAGCAG	59.841	TGCAACACATCTGATGAAACAAT	60.422	149
CL1205.Contig2_F0463-PN_1653_2	GCAGCAGCAGCAGCA	GCA(3*5)	245	15	AAGCAATAAAACAACAAGGAGCAGAGGGGAAGGGAGATCAGATTTTGCAGGCAAGGCATCAACAGCAACAGCAATATTAGCAGCGG[GCAGCAGCAGCAGCA]GCTACCAATCGTAGATCAGATGCCAGATTGTTTCATCAGATGTGTTGCA	AAGCAATAAAACAACAAGGAGCA	60.173	TGCAACACATCTGATGAAACAAT	60.422	150
CL1205.Contig2_F0463-PN_1653_3	GCAGCAGCAGCAGCA	GCA(3*5)	245	15	AGCAATAAAACAACAAGGAGCAGAGGGGAAGGGAGATCAGATTTTGCAGGCAAGGCATCAACAGCAACAGCAATATTAGCAGCGG[GCAGCAGCAGCAGCA]GCTACCAATCGTAGATCAGATGCCAGAT	AGCAATAAAACAACAAGGAGCAG	59.841	ATCTGGCATCTGATCTACGATTG	60.485	128
CL1205.Contig2_F0463-PN_1653_4	GCAGCAGCAGCAGCA	GCA(3*5)	245	15	AAGCAATAAAACAACAAGGAGCAGAGGGGAAGGGAGATCAGATTTTGCAGGCAAGGCATCAACAGCAACAGCAATATTAGCAGCGG[GCAGCAGCAGCAGCA]GCTACCAATCGTAGATCAGATGCCAGAT	AAGCAATAAAACAACAAGGAGCA	60.173	ATCTGGCATCTGATCTACGATTG	60.485	129
CL1205.Contig2_F0463-PN_1653_5	GCAGCAGCAGCAGCA	GCA(3*5)	245	15	AGCAATAAAACAACAAGGAGCAGAGGGGAAGGGAGATCAGATTTTGCAGGCAAGGCATCAACAGCAACAGCAATATTAGCAGCGG[GCAGCAGCAGCAGCA]GCTACCAATCGTAGATCAGATGCCAGATTGTTTCATCAGATGTGTTGC	AGCAATAAAACAACAAGGAGCAG	59.841	GCAACACATCTGATGAAACAATC	59.495	148
CL1205.Contig2_F0463-PN_1654_1	TTCTTCTTCTTCTTC	TTC(3*5)	474	15	TCCTTGGTTTATAATTCCCTGCTGGCTGCCCCCTCCCAGTCCCAGCCTTGAATTGTACCCCCATCTGCCTCCCACACTACCCAACCCAATTTCTTCTTCT[TTCTTCTTCTTCTTC]TCATCACCGTCACCTCTTCTCAACTCTGCTC	TCCTTGGTTTATAATTCCCTGCT	60.202	GAGCAGAGTTGAGAAGAGGTGAC	59.682	146
CL1205.Contig2_F0463-PN_1654_2	TTCTTCTTCTTCTTC	TTC(3*5)	474	15	TCCTTGGTTTATAATTCCCTGCTGGCTGCCCCCTCCCAGTCCCAGCCTTGAATTGTACCCCCATCTGCCTCCCACACTACCCAACCCAATTTCTTCTTCT[TTCTTCTTCTTCTTC]TCATCACCGTCACCTCTTCTCAACTCTGCTCAACGAT	TCCTTGGTTTATAATTCCCTGCT	60.202	ATCGTTGAGCAGAGTTGAGAAGA	60.563	152
CL1205.Contig2_F0463-PN_1654_3	TTCTTCTTCTTCTTC	TTC(3*5)	474	15	TTCCTTGGTTTATAATTCCCTGCTGGCTGCCCCCTCCCAGTCCCAGCCTTGAATTGTACCCCCATCTGCCTCCCACACTACCCAACCCAATTTCTTCTTCT[TTCTTCTTCTTCTTC]TCATCACCGTCACCTCTTCTCAACTCTGCTC	TTCCTTGGTTTATAATTCCCTGC	60.519	GAGCAGAGTTGAGAAGAGGTGAC	59.682	147
CL1205.Contig2_F0463-PN_1654_4	TTCTTCTTCTTCTTC	TTC(3*5)	474	15	TCCTTGGTTTATAATTCCCTGCTGGCTGCCCCCTCCCAGTCCCAGCCTTGAATTGTACCCCCATCTGCCTCCCACACTACCCAACCCAATTTCTTCTTCT[TTCTTCTTCTTCTTC]TCATCACCGTCACCTCTTCTCAACTCTGCTCAAC	TCCTTGGTTTATAATTCCCTGCT	60.202	GTTGAGCAGAGTTGAGAAGAGGT	59.196	149
CL1205.Contig2_F0463-PN_1654_5	TTCTTCTTCTTCTTC	TTC(3*5)	474	15	TTCCTTGGTTTATAATTCCCTGCTGGCTGCCCCCTCCCAGTCCCAGCCTTGAATTGTACCCCCATCTGCCTCCCACACTACCCAACCCAATTTCTTCTTCT[TTCTTCTTCTTCTTC]TCATCACCGTCACCTCTTCTCAACTCTGCTCAACGAT	TTCCTTGGTTTATAATTCCCTGC	60.519	ATCGTTGAGCAGAGTTGAGAAGA	60.563	153
CL12129.Contig1_F0463-PN_1000_1	AGAGAGAGAGAG	AG(2*6)	700	12	GCTGTTGATATACCCCTTTACCCATGTACCGTTTGTTTGTCCATTTTTTCCAC[AGAGAGAGAGAG]GGAGTGAGAGAGTGAGAGAGTGGAGAGGGGAGAAAAATTTTGCTTGGCGTTTGGTTTTACAACTAAC	GCTGTTGATATACCCCTTTACCC	59.988	GTTAGTTGTAAAACCAAACGCCA	60.307	132
CL12129.Contig1_F0463-PN_1000_2	AGAGAGAGAGAG	AG(2*6)	700	12	GCTGTTGATATACCCCTTTACCCATGTACCGTTTGTTTGTCCATTTTTTCCAC[AGAGAGAGAGAG]GGAGTGAGAGAGTGAGAGAGTGGAGAGGGGAGAAAAATTTTGCTTGGCGTTTGGTTTTACAACTAACA	GCTGTTGATATACCCCTTTACCC	59.988	TGTTAGTTGTAAAACCAAACGCC	60.307	133
CL12129.Contig1_F0463-PN_1000_3	AGAGAGAGAGAG	AG(2*6)	700	12	GGCTGTTGATATACCCCTTTACCCATGTACCGTTTGTTTGTCCATTTTTTCCAC[AGAGAGAGAGAG]GGAGTGAGAGAGTGAGAGAGTGGAGAGGGGAGAAAAATTTTGCTTGGCGTTTGGTTTTACAACTAAC	GGCTGTTGATATACCCCTTTACC	59.988	GTTAGTTGTAAAACCAAACGCCA	60.307	133
CL12129.Contig1_F0463-PN_1000_4	AGAGAGAGAGAG	AG(2*6)	700	12	GGCTGTTGATATACCCCTTTACCCATGTACCGTTTGTTTGTCCATTTTTTCCAC[AGAGAGAGAGAG]GGAGTGAGAGAGTGAGAGAGTGGAGAGGGGAGAAAAATTTTGCTTGGCGTTTGGTTTTACAACTAACA	GGCTGTTGATATACCCCTTTACC	59.988	TGTTAGTTGTAAAACCAAACGCC	60.307	134
CL12129.Contig1_F0463-PN_1000_5	AGAGAGAGAGAG	AG(2*6)	700	12	GCTGTTGATATACCCCTTTACCCATGTACCGTTTGTTTGTCCATTTTTTCCAC[AGAGAGAGAGAG]GGAGTGAGAGAGTGAGAGAGTGGAGAGGGGAGAAAAATTTTGCTTGGCGTTTGGTTTTACAACTA	GCTGTTGATATACCCCTTTACCC	59.988	TAGTTGTAAAACCAAACGCCAAG	60.42	130
CL1212.Contig1_F0463-PN_1433_1	TGGTGGTGGTGGTGGTGGTGGTGG	TGG(3*8)	265	24	ACATTTTGAGAAGATCAGGTGGAGCAGCTAAACATAAGCATACATGAGTGGAATGGA[TGGTGGTGGTGGTGGTGGTGGTGG]AGATGCGTCGAGACCGGCACTTGGCTTCCCCTTGGGGACAGCGCTGCTGCTGCTTGTCATCTTTAGCCTTA	ACATTTTGAGAAGATCAGGTGGA	59.99	TAAGGCTAAAGATGACAAGCAGC	60.056	152
CL1212.Contig1_F0463-PN_1433_2	TGGTGGTGGTGGTGGTGGTGGTGG	TGG(3*8)	265	24	ACATTTTGAGAAGATCAGGTGGAGCAGCTAAACATAAGCATACATGAGTGGAATGGA[TGGTGGTGGTGGTGGTGGTGGTGG]AGATGCGTCGAGACCGGCACTTGGCTTCCCCTTGGGGACAGCGCTGCTGCTGCTTGTCATCTTTAGCCTTAGC	ACATTTTGAGAAGATCAGGTGGA	59.99	GCTAAGGCTAAAGATGACAAGCA	60.056	154
CL12139.Contig1_F0463-PN_574_1	TCCTCCTCCTCCTCC	TCC(3*5)	250	15	GTTGAGACCGAGCTATCACACTCCAAGTCGACAAATCCCCAGCAA[TCCTCCTCCTCCTCC]TCTGGCATCTTCCAATTGTCTCTA	GTTGAGACCGAGCTATCACACTC	60.324	TAGAGACAATTGGAAGATGCCAG	60.617	84
CL12139.Contig1_F0463-PN_574_2	TCCTCCTCCTCCTCC	TCC(3*5)	250	15	AAACTAATATATGCCGCAAGTGGGTTAGCTAGAACTAAGAGCTGGAACAAGAATTATATAGAGGGGACGTTGAGACCGAGCTATCACACTCCAAGTCGACAAATCCCCAGCAA[TCCTCCTCCTCCTCC]TCTGGCATCTTCCAATTGTCTCTA	AAACTAATATATGCCGCAAGTGG	59.468	TAGAGACAATTGGAAGATGCCAG	60.617	152
CL12139.Contig1_F0463-PN_574_3	TCCTCCTCCTCCTCC	TCC(3*5)	250	15	TAATATATGCCGCAAGTGGGTTAGCTAGAACTAAGAGCTGGAACAAGAATTATATAGAGGGGACGTTGAGACCGAGCTATCACACTCCAAGTCGACAAATCCCCAGCAA[TCCTCCTCCTCCTCC]TCTGGCATCTTCCAATTGTCTCTA	TAATATATGCCGCAAGTGGGTTA	60.56	TAGAGACAATTGGAAGATGCCAG	60.617	148
CL12139.Contig1_F0463-PN_574_4	TCCTCCTCCTCCTCC	TCC(3*5)	250	15	GTTGAGACCGAGCTATCACACTCCAAGTCGACAAATCCCCAGCAA[TCCTCCTCCTCCTCC]TCTGGCATCTTCCAATTGTCTCTATC	GTTGAGACCGAGCTATCACACTC	60.324	GATAGAGACAATTGGAAGATGCC	59.107	86
CL12139.Contig1_F0463-PN_574_5	TCCTCCTCCTCCTCC	TCC(3*5)	250	15	ATCACACTCCAAGTCGACAAATCCCCAGCAA[TCCTCCTCCTCCTCC]TCTGGCATCTTCCAATTGTCTCTATCTATTTCATCACCCTCTAGTACCTGTATGACCTCACTCATGGA	ATCACACTCCAAGTCGACAAATC	60.417	TCCATGAGTGAGGTCATACAGGT	60.812	114
CL12191.Contig1_F0463-PN_1344_1	ATGATGATGATGATGATGATG	ATG(3*7)	477	21	AGATAGCAGCGAAAGGGAAAA[ATGATGATGATGATGATGATG]CGCATGCCTGTGCCATCTGCCTTAGTCGCCTAAAGGGGCACCACCAGGTCAGAAAGCTGTGCAACTGCAAGCATGTGTTCCATGTGGGTTGTTTGGATAGGTG	AGATAGCAGCGAAAGGGAAAA	60.338	CACCTATCCAAACAACCCACAT	60.884	145
CL12191.Contig1_F0463-PN_1344_2	ATGATGATGATGATGATGATG	ATG(3*7)	477	21	AGATAGCAGCGAAAGGGAAAA[ATGATGATGATGATGATGATG]CGCATGCCTGTGCCATCTGCCTTAGTCGCCTAAAGGGGCACCACCAGGTCAGAAAGCTGTGCAACTGCAAGCATGTGTTCCATGTGGGTTGTT	AGATAGCAGCGAAAGGGAAAA	60.338	AACAACCCACATGGAACACAT	60.005	135
CL12191.Contig1_F0463-PN_1344_3	ATGATGATGATGATGATGATG	ATG(3*7)	477	21	AGATAGCAGCGAAAGGGAAAA[ATGATGATGATGATGATGATG]CGCATGCCTGTGCCATCTGCCTTAGTCGCCTAAAGGGGCACCACCAGGTCAGAAAGCTGTGCAACTGCAAGCATGTGTTCCATGTGGGTTGTTTGGATAGGTG	AGATAGCAGCGAAAGGGAAAAA	61.488	CACCTATCCAAACAACCCACAT	60.884	145
CL12191.Contig1_F0463-PN_1344_4	ATGATGATGATGATGATGATG	ATG(3*7)	477	21	AGATAGCAGCGAAAGGGAAAA[ATGATGATGATGATGATGATG]CGCATGCCTGTGCCATCTGCCTTAGTCGCCTAAAGGGGCACCACCAGGTCAGAAAGCTGTGCAACTGCAAGCATGTGTTCCATGTGGGTTGTT	AGATAGCAGCGAAAGGGAAAAA	61.488	AACAACCCACATGGAACACAT	60.005	135
CL12191.Contig1_F0463-PN_1344_5	ATGATGATGATGATGATGATG	ATG(3*7)	477	21	CTCAGATAGCAGCGAAAGGGAAAA[ATGATGATGATGATGATGATG]CGCATGCCTGTGCCATCTGCCTTAGTCGCCTAAAG	CTCAGATAGCAGCGAAAGGG	60.11	CTTTAGGCGACTAAGGCAGATG	60.395	80
CL122.Contig1_F0463-PN_640_1	CGGCGGCGGCGGCGG	CGG(3*5)	1240	15	AAGGTCTTCCACAAGCTCTCCCGGAAATC[CGGCGGCGGCGGCGG]CGCCGAGGCGGAGAATGCGGAGAGGTTTGTGGGGGTTTCCGACGTCGTCTCGCACCTGGTGCCGTTCTTGGGGTCGTCGGTGGATCCGGCCCTGGTTTTTGAGGTTGGGATGAACA	AAGGTCTTCCACAAGCTCTCC	59.87	TGTTCATCCCAACCTCAAAAAC	61.107	160
CL122.Contig1_F0463-PN_640_2	CGGCGGCGGCGGCGG	CGG(3*5)	1240	15	ATCAAGGTCTTCCACAAGCTCTCCCGGAAATC[CGGCGGCGGCGGCGG]CGCCGAGGCGGAGAATGCGGAGAGGTTTGTGGGGGTTTCCGACGTCGTCTCGCACCTGGTGCCGTTCTTGGGGTCGTCGGTGGATCCGGCCCTGGTTTTTGAGGTTGGGATGA	ATCAAGGTCTTCCACAAGCTCTC	61.144	TCATCCCAACCTCAAAAACC	59.767	160
CL122.Contig1_F0463-PN_640_3	CGGCGGCGGCGGCGG	CGG(3*5)	1240	15	AAGGTCTTCCACAAGCTCTCCCGGAAATC[CGGCGGCGGCGGCGG]CGCCGAGGCGGAGAATGCGGAGAGGTTTGTGGGGGTTTCCGACGTCGTCTCGCACCTGGTGCCGTTCTTGGGGTCGTCGGTGGATCCGGCCCTGGTTTTTGAGGTTGGGATGAACA	AAGGTCTTCCACAAGCTCTCC	59.87	TGTTCATCCCAACCTCAAAAA	60.329	160
CL122.Contig1_F0463-PN_640_4	CGGCGGCGGCGGCGG	CGG(3*5)	1240	15	ATCAAGGTCTTCCACAAGCTCTCCCGGAAATC[CGGCGGCGGCGGCGG]CGCCGAGGCGGAGAATGCGGAGAGGTTTGTGGGGGTTTCCGACGTCGTCTCGCACCTGGTGCCGTTCTTGGGGTCGTCGGTGGATCCGGCCCTGGTTTTTGAGGTTGGGATG	ATCAAGGTCTTCCACAAGCTCTC	61.144	CATCCCAACCTCAAAAACCAG	61.623	159
CL122.Contig1_F0463-PN_640_5	CGGCGGCGGCGGCGG	CGG(3*5)	1240	15	ATCAAGGTCTTCCACAAGCTCTCCCGGAAATC[CGGCGGCGGCGGCGG]CGCCGAGGCGGAGAATGCGGAGAGGTTTGTGGGGGTTTCCGACGTCGTCTCGCACCTGGTGCCGTTCTTGGGGTCGTCGGTGGATCCGGCCCTGGTTTTTGAGGTTGGGATGA	ATCAAGGTCTTCCACAAGCTCT	59.392	TCATCCCAACCTCAAAAACC	59.767	160
CL12300.Contig1_F0463-PN_974_5	TCTCTCTCTCTCTCTCTCTC	TC(2*10)	178	20	AGCTTATGCTTTCCTATCATCCCATCTCTTCTTCTTCTCAGA[TCTCTCTCTCTCTCTCTCTC]TATAAATACACACACACGCTTCAACTCCCCATAGCCCCCATCATCCGTTTCTTCATCAGCTGCTTCTCCTCT	AGCTTATGCTTTCCTATCATCCC	59.974	AGAGGAGAAGCAGCTGATGAAG	60.289	134
CL12349.Contig1_F0463-PN_991_1	TATATATATATA	TA(2*6)	795	12	AATGTGCTAAGAGTTTTGCAAGGCCTATATTTAGAAGGTTTGTATGTTTGATGTCACAAGCATATAACATCCTATTTCC[TATATATATATA]GTAGTGTTGTTTGTAACTAGTAATCAGGTTTTATAGCAGCTTGAGA	AATGTGCTAAGAGTTTTGCAAGG	59.841	TCTCAAGCTGCTATAAAACCTGATT	59.845	137
CL12349.Contig1_F0463-PN_991_2	TATATATATATA	TA(2*6)	795	12	TGCTCAAGGATGTAATGTGCTAAGAGTTTTGCAAGGCCTATATTTAGAAGGTTTGTATGTTTGATGTCACAAGCATATAACATCCTATTTCC[TATATATATATA]GTAGTGTTGTTTGTAACTAGTAATCAGGTTTTATAGCAGCTTGAGA	TGCTCAAGGATGTAATGTGCTAA	59.793	TCTCAAGCTGCTATAAAACCTGATT	59.845	150
CL12349.Contig1_F0463-PN_991_3	TATATATATATA	TA(2*6)	795	12	AATGTGCTAAGAGTTTTGCAAGGCCTATATTTAGAAGGTTTGTATGTTTGATGTCACAAGCATATAACATCCTATTTCC[TATATATATATA]GTAGTGTTGTTTGTAACTAGTAATCAGGTTTTATAGCAGCTTGAGATCCTAATTTTTATG	AATGTGCTAAGAGTTTTGCAAGG	59.841	CATAAAAATTAGGATCTCAAGCTGC	59.706	151
CL12349.Contig1_F0463-PN_991_4	TATATATATATA	TA(2*6)	795	12	AATGTGCTAAGAGTTTTGCAAGGCCTATATTTAGAAGGTTTGTATGTTTGATGTCACAAGCATATAACATCCTATTTCC[TATATATATATA]GTAGTGTTGTTTGTAACTAGTAATCAGGTTTTATAGCAGCTTGAGA	AATGTGCTAAGAGTTTTGCAAGG	59.841	TCTCAAGCTGCTATAAAACCTGAT	58.677	137
CL12349.Contig1_F0463-PN_991_5	TATATATATATA	TA(2*6)	795	12	AATGTGCTAAGAGTTTTGCAAGGCCTATATTTAGAAGGTTTGTATGTTTGATGTCACAAGCATATAACATCCTATTTCC[TATATATATATA]GTAGTGTTGTTTGTAACTAGTAATCAGGTTTTATAGCAGCTTGAGATC	AATGTGCTAAGAGTTTTGCAAGG	59.841	GATCTCAAGCTGCTATAAAACCTG	58.677	139
CL1240.Contig3_F0463-PN_1818_1	GAGTCGAGTCGAGTCGAGTC	GAGTC(5*4)	521	20	AGCTCTGAAGAGGACGAAGATGACGACGAAACCAACGACGGTTGTT[GAGTCGAGTCGAGTCGAGTC]ATGGAGTCGAGTGGGTTGGACGCCGATGAGTCGACCCGTGCTGACCGAGCGTGTCCGTCGTTTCCTTTGTTGTGCATAT	AGCTCTGAAGAGGACGAAGATG	60.153	ATATGCACAACAAAGGAAACGAC	60.29	145
CL1240.Contig3_F0463-PN_1818_2	GAGTCGAGTCGAGTCGAGTC	GAGTC(5*4)	521	20	GAGCTCTGAAGAGGACGAAGATGACGACGAAACCAACGACGGTTGTT[GAGTCGAGTCGAGTCGAGTC]ATGGAGTCGAGTGGGTTGGACGCCGATGAGTCGACCCGTGCTGACCGAGCGTGTCCGTCGTTTCCTTTGTTGTGCATAT	GAGCTCTGAAGAGGACGAAGAT	59.234	ATATGCACAACAAAGGAAACGAC	60.29	146
CL1240.Contig3_F0463-PN_1818_3	GAGTCGAGTCGAGTCGAGTC	GAGTC(5*4)	521	20	GCTCTGAAGAGGACGAAGATGACGACGAAACCAACGACGGTTGTT[GAGTCGAGTCGAGTCGAGTC]ATGGAGTCGAGTGGGTTGGACGCCGATGAGTCGACCCGTGCTGACCGAGCGTGTCCGTCGTTTCCTTTGTTGTGCATAT	GCTCTGAAGAGGACGAAGATGAC	61.79	ATATGCACAACAAAGGAAACGAC	60.29	144
CL1240.Contig3_F0463-PN_1818_4	GAGTCGAGTCGAGTCGAGTC	GAGTC(5*4)	521	20	AGCTCTGAAGAGGACGAAGATGACGACGAAACCAACGACGGTTGTT[GAGTCGAGTCGAGTCGAGTC]ATGGAGTCGAGTGGGTTGGACGCCGATGAGTCGACCCGTGCTGACCGAGCGTGTCCGTCGTTTCCTTTGTTGTGCATAT	AGCTCTGAAGAGGACGAAGATGA	61.903	ATATGCACAACAAAGGAAACGAC	60.29	145
CL1240.Contig3_F0463-PN_1818_5	GAGTCGAGTCGAGTCGAGTC	GAGTC(5*4)	521	20	GAGCTCTGAAGAGGACGAAGATGACGACGAAACCAACGACGGTTGTT[GAGTCGAGTCGAGTCGAGTC]ATGGAGTCGAGTGGGTTGGACGCCGATGAGTCGACCCGTGCTGACCGAGCGTGTCCGTCGTTTCCTTTGTTGTGCATAT	GAGCTCTGAAGAGGACGAAGATG	61.903	ATATGCACAACAAAGGAAACGAC	60.29	146
CL12438.Contig3_F0463-PN_1966_1	TCGTCGTCGTCGTCG	TCG(3*5)	2031	15	AGAAAGAGAAGAGATCGGGAGGTGTCGCGCCAT[TCGTCGTCGTCGTCG]GAGATTCGGATCAGATACGGATCTAGGTAGCGATACGA	AGAAAGAGAAGAGATCGGGAGGT	61.062	TCGTATCGCTACCTAGATCCGTA	60.141	86
CL12438.Contig3_F0463-PN_1966_2	TCGTCGTCGTCGTCG	TCG(3*5)	2031	15	GAAAGAGAAGAGATCGGGAGGTGTCGCGCCAT[TCGTCGTCGTCGTCG]GAGATTCGGATCAGATACGGATCTAGGTAGCGATACGA	GAAAGAGAAGAGATCGGGAGGT	60.206	TCGTATCGCTACCTAGATCCGTA	60.141	85
CL12438.Contig3_F0463-PN_1966_3	TCGTCGTCGTCGTCG	TCG(3*5)	2031	15	AGAAAGAGAAGAGATCGGGAGGTGTCGCGCCAT[TCGTCGTCGTCGTCG]GAGATTCGGATCAGATACGGATCTAGGTAGCGATACGA	AGAAAGAGAAGAGATCGGGAGG	60.329	TCGTATCGCTACCTAGATCCGTA	60.141	86
CL12438.Contig3_F0463-PN_1966_4	TCGTCGTCGTCGTCG	TCG(3*5)	2031	15	AGAAAGAGAAGAGATCGGGAGGTGTCGCGCCAT[TCGTCGTCGTCGTCG]GAGATTCGGATCAGATACGGATCTAGGTAGCGATACGAGGAATCATGGGGTATT	AGAAAGAGAAGAGATCGGGAGG	60.329	AATACCCCATGATTCCTCGTATC	60.285	102
CL12438.Contig3_F0463-PN_1966_5	TCGTCGTCGTCGTCG	TCG(3*5)	2031	15	AGAAAGAGAAGAGATCGGGAGGTGTCGCGCCAT[TCGTCGTCGTCGTCG]GAGATTCGGATCAGATACGGATCTAGGTAGCGATACGAGGAATCATGGGGTATTGACGATGATCCCTTCCTT	AGAAAGAGAAGAGATCGGGAGGT	61.062	AAGGAAGGGATCATCGTCAATAC	60.555	120
CL12478.Contig1_F0463-PN_259_1	CACACACACACACACA	CA(2*8)	198	16	CAACCTGAAGTCCTATGAAGCTCTCTTT[CACACACACACACACA]TATAAAGGCCAACAATGATATAAGAATTCACATTCCATTGCAGGATCAAACCCAAAGCTCTGAAACT	CAACCTGAAGTCCTATGAAGCTC	59.424	AGTTTCAGAGCTTTGGGTTTGAT	60.509	111
CL12478.Contig1_F0463-PN_259_2	CACACACACACACACA	CA(2*8)	198	16	GGAGCTAGAAAACATCAACCTGAAGTCCTATGAAGCTCTCTTT[CACACACACACACACA]TATAAAGGCCAACAATGATATAAGAATTCACATTCCATTGCAGGATCAAACCCAAAGCTCTGAAACT	GGAGCTAGAAAACATCAACCTGA	59.776	AGTTTCAGAGCTTTGGGTTTGA	60.275	126
CL12478.Contig1_F0463-PN_259_3	CACACACACACACACA	CA(2*8)	198	16	GGAGCTAGAAAACATCAACCTGAAGTCCTATGAAGCTCTCTTT[CACACACACACACACA]TATAAAGGCCAACAATGATATAAGAATTCACATTCCATTGCAGGATCAAACCCAAAGCTCTGAAACTGGCGTTGGTTAT	GGAGCTAGAAAACATCAACCTGA	59.776	ATAACCAACGCCAGTTTCAGAG	60.533	138
CL12478.Contig1_F0463-PN_259_4	CACACACACACACACA	CA(2*8)	198	16	CAACCTGAAGTCCTATGAAGCTCTCTTT[CACACACACACACACA]TATAAAGGCCAACAATGATATAAGAATTCACATTCCATTGCAGGATCAAACCCAAAGCTCTGAAACT	CAACCTGAAGTCCTATGAAGCTCT	60.305	AGTTTCAGAGCTTTGGGTTTGAT	60.509	111
CL12478.Contig1_F0463-PN_259_5	CACACACACACACACA	CA(2*8)	198	16	GGGAGCTAGAAAACATCAACCTGAAGTCCTATGAAGCTCTCTTT[CACACACACACACACA]TATAAAGGCCAACAATGATATAAGAATTCACATTCCATTGCAGGATCAAACCCAAAGCTCTGAAACT	GGGAGCTAGAAAACATCAACCTG	61.327	AGTTTCAGAGCTTTGGGTTTGAT	60.509	127
CL12490.Contig2_F0463-PN_1579_1	GCCGCCGCCGCCGCC	GCC(3*5)	384	15	ACAGCCAACTATCTCTCCCAGTTGCACGACAACTTCTCCCAGGCGCTGACCGAGACCAATCGCGTTCGGGCCAAGCGAGCCCGCCTCGCCGTCTCCGCCGCA[GCCGCCGCCGCCGCC]ACCGTGGCGGAAGAGGAGGATCACCAGAAC	ACAGCCAACTATCTCTCCCAGTT	60.541	GTTCTGGTGATCCTCCTCTTCC	61.365	147
CL12490.Contig2_F0463-PN_1579_2	GCCGCCGCCGCCGCC	GCC(3*5)	384	15	ACAGCCAACTATCTCTCCCAGTTGCACGACAACTTCTCCCAGGCGCTGACCGAGACCAATCGCGTTCGGGCCAAGCGAGCCCGCCTCGCCGTCTCCGCCGCA[GCCGCCGCCGCCGCC]ACCGTGGCGGAAGAGGAGGATCACCAGAA	ACAGCCAACTATCTCTCCCAGTT	60.541	TTCTGGTGATCCTCCTCTTCC	60.581	146
CL12490.Contig2_F0463-PN_1579_3	GCCGCCGCCGCCGCC	GCC(3*5)	384	15	ACAGCCAACTATCTCTCCCAGTTGCACGACAACTTCTCCCAGGCGCTGACCGAGACCAATCGCGTTCGGGCCAAGCGAGCCCGCCTCGCCGTCTCCGCCGCA[GCCGCCGCCGCCGCC]ACCGTGGCGGAAGAGGAGGATCACCAGAACG	ACAGCCAACTATCTCTCCCAGTT	60.541	CGTTCTGGTGATCCTCCTCTT	60.634	148
CL12490.Contig2_F0463-PN_1579_4	GCCGCCGCCGCCGCC	GCC(3*5)	384	15	AGCCAACTATCTCTCCCAGTTGCACGACAACTTCTCCCAGGCGCTGACCGAGACCAATCGCGTTCGGGCCAAGCGAGCCCGCCTCGCCGTCTCCGCCGCA[GCCGCCGCCGCCGCC]ACCGTGGCGGAAGAGGAGGATCACCAGAAC	AGCCAACTATCTCTCCCAGTTG	59.773	GTTCTGGTGATCCTCCTCTTCC	61.365	145
CL12490.Contig2_F0463-PN_1579_5	GCCGCCGCCGCCGCC	GCC(3*5)	384	15	CAGCCAACTATCTCTCCCAGTTGCACGACAACTTCTCCCAGGCGCTGACCGAGACCAATCGCGTTCGGGCCAAGCGAGCCCGCCTCGCCGTCTCCGCCGCA[GCCGCCGCCGCCGCC]ACCGTGGCGGAAGAGGAGGATCACCAGAAC	CAGCCAACTATCTCTCCCAGTT	59.773	GTTCTGGTGATCCTCCTCTTCC	61.365	146
CL12566.Contig1_F0463-PN_162_1	TATATATATATA	TA(2*6)	1859	12	TTTCTTTGTCTCAGAGGAGCAACTCGGACACCAGAATCTTTGAAGGATGCAGATTTCAATGTCGCAGTTGTTTAAATTTGAATGAATTTTAACAGTGTTCATATGAGAGCACTTTGAGAATGG[TATATATATATA]CCATTTCGTCATCCCTGCATATAT	TTTCTTTGTCTCAGAGGAGCAAC	60.047	ATATATGCAGGGATGACGAAATG	60.075	159
CL12566.Contig1_F0463-PN_162_2	TATATATATATA	TA(2*6)	1859	12	AGATTTCAATGTCGCAGTTGTTTAAATTTGAATGAATTTTAACAGTGTTCATATGAGAGCACTTTGAGAATGG[TATATATATATA]CCATTTCGTCATCCCTGCATATAT	AGATTTCAATGTCGCAGTTGTTT	60.055	ATATATGCAGGGATGACGAAATG	60.075	109
CL12566.Contig1_F0463-PN_162_3	TATATATATATA	TA(2*6)	1859	12	AGATTTCAATGTCGCAGTTGTTTAAATTTGAATGAATTTTAACAGTGTTCATATGAGAGCACTTTGAGAATGG[TATATATATATA]CCATTTCGTCATCCCTGCATATATTCGCTGTTA	AGATTTCAATGTCGCAGTTGTTT	60.055	TAACAGCGAATATATGCAGGGAT	59.87	118
CL12566.Contig1_F0463-PN_162_4	TATATATATATA	TA(2*6)	1859	12	AGATTTCAATGTCGCAGTTGTTTAAATTTGAATGAATTTTAACAGTGTTCATATGAGAGCACTTTGAGAATGG[TATATATATATA]CCATTTCGTCATCCCTGCATATATTC	AGATTTCAATGTCGCAGTTGTTT	60.055	GAATATATGCAGGGATGACGAAA	60.181	111
CL12566.Contig2_F0463-PN_433_1	TATATATATATA	TA(2*6)	444	12	GCAACTCAAACAGCAGAATCTTTGAAGGATGCAGATTTCAATGCCGCGGTCTTCTAAATTTGAATGAAGTTGTACAGAGTGTTCATATGAGAGCACTTTGAGAATGG[TATATATATATA]CCATTTCGTCATCCCTGCATATAT	GCAACTCAAACAGCAGAATCTTT	59.947	ATATATGCAGGGATGACGAAATG	60.075	143
CL12566.Contig2_F0463-PN_433_2	TATATATATATA	TA(2*6)	444	12	GCAACTCAAACAGCAGAATCTTTGAAGGATGCAGATTTCAATGCCGCGGTCTTCTAAATTTGAATGAAGTTGTACAGAGTGTTCATATGAGAGCACTTTGAGAATGG[TATATATATATA]CCATTTCGTCATCCCTGCATATATTCGCTGTTA	GCAACTCAAACAGCAGAATCTTT	59.947	TAACAGCGAATATATGCAGGGAT	59.87	152
CL12566.Contig2_F0463-PN_433_3	TATATATATATA	TA(2*6)	444	12	GCAACTCAAACAGCAGAATCTTTGAAGGATGCAGATTTCAATGCCGCGGTCTTCTAAATTTGAATGAAGTTGTACAGAGTGTTCATATGAGAGCACTTTGAGAATGG[TATATATATATA]CCATTTCGTCATCCCTGCATATATTC	GCAACTCAAACAGCAGAATCTTT	59.947	GAATATATGCAGGGATGACGAAA	60.181	145
CL1257.Contig1_F0463-PN_1860_1	TTCTTCTTCTTCTTCTTC	TTC(3*6)	1199	18	TATACGAAAGCATGACGACCAATCCCACCTTT[TTCTTCTTCTTCTTCTTC]CTCTCCACACAAAGTTTGTGCGTCTGTATATTATTGGAGGCAGTTTTTTATGTTGTTCTTCTATTTTAGCCGTGGA	TATACGAAAGCATGACGACCAAT	60.734	TCCACGGCTAAAATAGAAGAACA	60.134	126
CL1257.Contig1_F0463-PN_1860_2	TTCTTCTTCTTCTTCTTC	TTC(3*6)	1199	18	TATACGAAAGCATGACGACCAATCCCACCTTT[TTCTTCTTCTTCTTCTTC]CTCTCCACACAAAGTTTGTGCGTCTGTATATTATTGGAGGCAGTTTTTTATGTTGTTCTTCTATTTTAGCCGTGG	TATACGAAAGCATGACGACCAAT	60.734	CCACGGCTAAAATAGAAGAACAA	59.687	125
CL1257.Contig1_F0463-PN_1860_3	TTCTTCTTCTTCTTCTTC	TTC(3*6)	1199	18	TATACGAAAGCATGACGACCAATCCCACCTTT[TTCTTCTTCTTCTTCTTC]CTCTCCACACAAAGTTTGTGCGTCTGTATATTATTGGAGGC	TATACGAAAGCATGACGACCAAT	60.734	GCCTCCAATAATATACAGACGCA	60.357	91
CL1257.Contig1_F0463-PN_1860_4	TTCTTCTTCTTCTTCTTC	TTC(3*6)	1199	18	TATACGAAAGCATGACGACCAATCCCACCTTT[TTCTTCTTCTTCTTCTTC]CTCTCCACACAAAGTTTGTGCGTCTGTATATTATTGGAGGCA	TATACGAAAGCATGACGACCAAT	60.734	TGCCTCCAATAATATACAGACGC	60.357	92
CL1257.Contig1_F0463-PN_1860_5	TTCTTCTTCTTCTTCTTC	TTC(3*6)	1199	18	GTATACGAAAGCATGACGACCAATCCCACCTTT[TTCTTCTTCTTCTTCTTC]CTCTCCACACAAAGTTTGTGCGTCTGTATATTATTGGAGGCAGTTTTTTATGTTGTTCTTCTATTTTAGCCGTGGA	GTATACGAAAGCATGACGACCA	60.025	TCCACGGCTAAAATAGAAGAACA	60.134	127
CL12582.Contig2_F0463-PN_465_1	CTCCTCCTCCTCCTC	CTC(3*5)	318	15	TTTTCCGTCGTCTACCAGTACATGGAGGACCGCCGCCTCCGCTTCAAGCTCCT[CTCCTCCTCCTCCTC]CAAGCCCTCTCCCCCGCCGGCCTCCGACGCCATCGGCGCGCCTCTCCTCCCCCGCCGGCCGTACGGCGGCAAGAGCTCGGCGAGGTT	TTTTCCGTCGTCTACCAGTACAT	59.941	AACCTCGCCGAGCTCTTG	61.65	155
CL12582.Contig2_F0463-PN_465_2	CTCCTCCTCCTCCTC	CTC(3*5)	318	15	TTTTCCGTCGTCTACCAGTACATGGAGGACCGCCGCCTCCGCTTCAAGCTCCT[CTCCTCCTCCTCCTC]CAAGCCCTCTCCCCCGCCGGCCTCCGACGCCATCGGCGCGCCTCTCCTCCCCCGCCGGCCGTACGGCGGCAAGAGCTCGGCGAGGTTC	TTTTCCGTCGTCTACCAGTACAT	59.941	GAACCTCGCCGAGCTCTTG	63.507	156
CL12582.Contig2_F0463-PN_465_3	CTCCTCCTCCTCCTC	CTC(3*5)	318	15	CTCTTTTCCGTCGTCTACCAGTACATGGAGGACCGCCGCCTCCGCTTCAAGCTCCT[CTCCTCCTCCTCCTC]CAAGCCCTCTCCCCCGCCGGCCTCCGACGCCATCGGCGCGCCTCTCCTCCCCCGCCGGCCGTACGGCGGCAAGAGCTCGGCGAGGTT	CTCTTTTCCGTCGTCTACCAGT	59.81	AACCTCGCCGAGCTCTTG	61.65	158
CL12582.Contig2_F0463-PN_465_4	CTCCTCCTCCTCCTC	CTC(3*5)	318	15	CTTTTCCGTCGTCTACCAGTACATGGAGGACCGCCGCCTCCGCTTCAAGCTCCT[CTCCTCCTCCTCCTC]CAAGCCCTCTCCCCCGCCGGCCTCCGACGCCATCGGCGCGCCTCTCCTCCCCCGCCGGCCGTACGGCGGCAAGAGCTCGGCGAGGTT	CTTTTCCGTCGTCTACCAGTACAT	60.785	AACCTCGCCGAGCTCTTG	61.65	156
CL12582.Contig2_F0463-PN_465_5	CTCCTCCTCCTCCTC	CTC(3*5)	318	15	GTCTACCAGTACATGGAGGACCGCCGCCTCCGCTTCAAGCTCCT[CTCCTCCTCCTCCTC]CAAGCCCTCTCCCCCGCCGGCCTCCGACGCCATCGGCGCGCCTCTCCTCCCCCGCCGGCCGTACGGCGGCAAGAGCTCGGCGAGGTT	GTCTACCAGTACATGGAGGACCG	62.03	AACCTCGCCGAGCTCTTG	61.65	146
CL1261.Contig1_F0463-PN_620_1	AGAGAGAGAGAGAGAG	AG(2*8)	154	16	GATGACCCTGGAACATGAAAATAAGTGAGTATGTGTAGGTGTAAGAGAAT[AGAGAGAGAGAGAGAG]ACTAAGCTATCAAACATTCTTATTCTTTAACAACCATCCTCCTTTATCTAGCCTG	GATGACCCTGGAACATGAAAATA	60.068	CAGGCTAGATAAAGGAGGATGGT	59.998	121
CL1261.Contig1_F0463-PN_620_2	AGAGAGAGAGAGAGAG	AG(2*8)	154	16	GATGACCCTGGAACATGAAAATAAGTGAGTATGTGTAGGTGTAAGAGAAT[AGAGAGAGAGAGAGAG]ACTAAGCTATCAAACATTCTTATTCTTTAACAACCATCCTCCTTTATCTAGCCTGGGATTGACAATGAGTGACTGCCAAACATAA	GATGACCCTGGAACATGAAAATA	60.068	TTATGTTTGGCAGTCACTCATTG	60.046	151
CL1261.Contig1_F0463-PN_620_3	AGAGAGAGAGAGAGAG	AG(2*8)	154	16	CCCTGGAACATGAAAATAAGTGAGTATGTGTAGGTGTAAGAGAAT[AGAGAGAGAGAGAGAG]ACTAAGCTATCAAACATTCTTATTCTTTAACAACCATCCTCCTTTATCTAGCCTG	CCCTGGAACATGAAAATAAGTGA	60.223	CAGGCTAGATAAAGGAGGATGGT	59.998	116
CL1261.Contig1_F0463-PN_620_4	AGAGAGAGAGAGAGAG	AG(2*8)	154	16	TGACCCTGGAACATGAAAATAAGTGAGTATGTGTAGGTGTAAGAGAAT[AGAGAGAGAGAGAGAG]ACTAAGCTATCAAACATTCTTATTCTTTAACAACCATCCTCCTTTATCTAGCCTG	TGACCCTGGAACATGAAAATAAG	60.223	CAGGCTAGATAAAGGAGGATGGT	59.998	119
CL1261.Contig1_F0463-PN_620_5	AGAGAGAGAGAGAGAG	AG(2*8)	154	16	TGACCCTGGAACATGAAAATAAGTGAGTATGTGTAGGTGTAAGAGAAT[AGAGAGAGAGAGAGAG]ACTAAGCTATCAAACATTCTTATTCTTTAACAACCATCCTCCTTTATCTAGCCTGGGATTGACAATGAGTGACTGCCAAACATAA	TGACCCTGGAACATGAAAATAAG	60.223	TTATGTTTGGCAGTCACTCATTG	60.046	149
CL12631.Contig2_F0463-PN_1761_1	CGTCGTCGTCGTCGT	CGT(3*5)	672	15	CTGCCGTCTGCAACTTCTCCGGCCTCCCCCTCTTCCCCTCCGACAGGCCGGCGCTTCCGCCGCCGGAGCCGTCTCCGGCGCCGGCGGAGGATGCGC[CGTCGTCGTCGTCGT]CGGGGGCGGCACAGTTTGCGACGCCGTTGATTGACGGGATCATTCG	CTGCCGTCTGCAACTTCTC	59.717	CGAATGATCCCGTCAATCA	60.428	157
CL12631.Contig2_F0463-PN_1761_2	CGTCGTCGTCGTCGT	CGT(3*5)	672	15	CTGCCGTCTGCAACTTCTCCGGCCTCCCCCTCTTCCCCTCCGACAGGCCGGCGCTTCCGCCGCCGGAGCCGTCTCCGGCGCCGGCGGAGGATGCGC[CGTCGTCGTCGTCGT]CGGGGGCGGCACAGTTTGCGACGCCGTTGATTGACGGGATCATTCG	CTGCCGTCTGCAACTTCTC	59.717	CGAATGATCCCGTCAATCAAC	62.543	157
CL12631.Contig2_F0463-PN_1761_3	CGTCGTCGTCGTCGT	CGT(3*5)	672	15	CTCTTCCCCTCCGACAGGCCGGCGCTTCCGCCGCCGGAGCCGTCTCCGGCGCCGGCGGAGGATGCGC[CGTCGTCGTCGTCGT]CGGGGGCGGCACAGTTTGCGACGCCGTTGATTGACGGGATCATTCGGGACTTGATCAGCAG	CTCTTCCCCTCCGACAGG	60.751	CTGCTGATCAAGTCCCGAAT	60.218	143
CL12631.Contig2_F0463-PN_1761_4	CGTCGTCGTCGTCGT	CGT(3*5)	672	15	CCTCTTCCCCTCCGACAGGCCGGCGCTTCCGCCGCCGGAGCCGTCTCCGGCGCCGGCGGAGGATGCGC[CGTCGTCGTCGTCGT]CGGGGGCGGCACAGTTTGCGACGCCGTTGATTGACGGGATCATTCGGGACTTGATCAGCAG	CCTCTTCCCCTCCGACAG	60.751	CTGCTGATCAAGTCCCGAAT	60.218	144
CL12631.Contig2_F0463-PN_1761_5	CGTCGTCGTCGTCGT	CGT(3*5)	672	15	CTGCCGTCTGCAACTTCTCCGGCCTCCCCCTCTTCCCCTCCGACAGGCCGGCGCTTCCGCCGCCGGAGCCGTCTCCGGCGCCGGCGGAGGATGCGC[CGTCGTCGTCGTCGT]CGGGGGCGGCACAGTTTGCGACGCCGTTGATTGACGGGATCATTCG	CTGCCGTCTGCAACTTCTC	59.717	CGAATGATCCCGTCAATCAA	61.789	157
CL12748.Contig1_F0463-PN_411_2	TATTATTATTATTAT	TAT(3*5)	1014	15	TTTGAGTTTAATTAGCCGATCCATTAACTCTTA[TATTATTATTATTAT]TGTTGTTATTAGTATTAGTATTATTATCAATCAATATTATGTACATAGAGAGAAAGAGAGAGGCTTTTTGTTGAAAAA	TTTGAGTTTAATTAGCCGATCCA	59.98	TTTTTCAACAAAAAGCCTCTCTC	59.088	126
CL12764.Contig1_F0463-PN_92_1	GGCGGCGGCGGCGGC	GGC(3*5)	329	15	TATACCATCTGCATATTGCACCAAGGTCAATCTTACTAGGAAGAAGCTCAAGTGGTGGTGGAAGAAAGAAGCAGAAGAAGGTTTATCTAGA[GGCGGCGGCGGCGGC]CATGGCGACGGGGCGCCATGCAGAGGCAGTGAGCAAGCAAAGGTCCTT	TATACCATCTGCATATTGCACCA	60.24	AAGGACCTTTGCTTGCTCACT	60.43	154
CL12764.Contig1_F0463-PN_92_2	GGCGGCGGCGGCGGC	GGC(3*5)	329	15	GCACCAAGGTCAATCTTACTAGGAAGAAGCTCAAGTGGTGGTGGAAGAAAGAAGCAGAAGAAGGTTTATCTAGA[GGCGGCGGCGGCGGC]CATGGCGACGGGGCGCCATGCAGAGGCAGTGAGCAAGCAAAGGTCCTT	GCACCAAGGTCAATCTTACTAGG	59.209	AAGGACCTTTGCTTGCTCACT	60.43	137
CL12764.Contig1_F0463-PN_92_3	GGCGGCGGCGGCGGC	GGC(3*5)	329	15	ACTAGGAAGAAGCTCAAGTGGTGGTGGAAGAAAGAAGCAGAAGAAGGTTTATCTAGA[GGCGGCGGCGGCGGC]CATGGCGACGGGGCGCCATGCAGAGGCAGTGAGCAAGCAAAGGTCCTT	ACTAGGAAGAAGCTCAAGTGGTG	59.111	AAGGACCTTTGCTTGCTCACT	60.43	120
CL12764.Contig1_F0463-PN_92_4	GGCGGCGGCGGCGGC	GGC(3*5)	329	15	ATTGCACCAAGGTCAATCTTACTAGGAAGAAGCTCAAGTGGTGGTGGAAGAAAGAAGCAGAAGAAGGTTTATCTAGA[GGCGGCGGCGGCGGC]CATGGCGACGGGGCGCCATGCAGAGGCAGTGAGCAAGCAAAGGTCCTT	ATTGCACCAAGGTCAATCTTACT	59.082	AAGGACCTTTGCTTGCTCACT	60.43	140
CL12764.Contig1_F0463-PN_92_5	GGCGGCGGCGGCGGC	GGC(3*5)	329	15	TATACCATCTGCATATTGCACCAAGGTCAATCTTACTAGGAAGAAGCTCAAGTGGTGGTGGAAGAAAGAAGCAGAAGAAGGTTTATCTAGA[GGCGGCGGCGGCGGC]CATGGCGACGGGGCGCCATGCAGAGGCAGTGAGCAAGCAAAGGTCCTTC	TATACCATCTGCATATTGCACCA	60.24	GAAGGACCTTTGCTTGCTCACT	62.152	155
CL12798.Contig1_F0463-PN_812_1	GAAGAAGAAGAAGAA	GAA(3*5)	218	15	AAAACCCTCCATACCCAGAAATAGAAAAATCTTCCATCCAACCGCAACATCAATCGAATAACCATGCCCCAACGGGGCCAGAAAACT[GAAGAAGAAGAAGAA]GACGGCGACATCAAAGTCAAAAGCGAAGAC	AAAACCCTCCATACCCAGAAATA	59.962	GTCTTCGCTTTTGACTTTGATGT	59.818	132
CL12798.Contig1_F0463-PN_812_2	GAAGAAGAAGAAGAA	GAA(3*5)	218	15	ACCCTCCATACCCAGAAATAGAAAAATCTTCCATCCAACCGCAACATCAATCGAATAACCATGCCCCAACGGGGCCAGAAAACT[GAAGAAGAAGAAGAA]GACGGCGACATCAAAGTCAAAAGCGAAGAC	ACCCTCCATACCCAGAAATAGAA	60.082	GTCTTCGCTTTTGACTTTGATGT	59.818	129
CL12798.Contig1_F0463-PN_812_3	GAAGAAGAAGAAGAA	GAA(3*5)	218	15	AACCCTCCATACCCAGAAATAGAAAAATCTTCCATCCAACCGCAACATCAATCGAATAACCATGCCCCAACGGGGCCAGAAAACT[GAAGAAGAAGAAGAA]GACGGCGACATCAAAGTCAAAAGCGAAGAC	AACCCTCCATACCCAGAAATAGA	60.082	GTCTTCGCTTTTGACTTTGATGT	59.818	130
CL12798.Contig1_F0463-PN_812_4	GAAGAAGAAGAAGAA	GAA(3*5)	218	15	AAACCCTCCATACCCAGAAATAGAAAAATCTTCCATCCAACCGCAACATCAATCGAATAACCATGCCCCAACGGGGCCAGAAAACT[GAAGAAGAAGAAGAA]GACGGCGACATCAAAGTCAAAAGCGAAGAC	AAACCCTCCATACCCAGAAATAG	59.637	GTCTTCGCTTTTGACTTTGATGT	59.818	131
CL12798.Contig1_F0463-PN_812_5	GAAGAAGAAGAAGAA	GAA(3*5)	218	15	AAAACCCTCCATACCCAGAAATAGAAAAATCTTCCATCCAACCGCAACATCAATCGAATAACCATGCCCCAACGGGGCCAGAAAACT[GAAGAAGAAGAAGAA]GACGGCGACATCAAAGTCAAAAGCGAAGACCT	AAAACCCTCCATACCCAGAAATA	59.962	AGGTCTTCGCTTTTGACTTTGAT	60.631	134
CL12834.Contig1_F0463-PN_1854_3	GTCGTCGTCGTCGTC	GTC(3*5)	241	15	GCCTGCCACTTCTCTGG[GTCGTCGTCGTCGTC]GCCGCCGCCGTCGCCGTTTCCGGCGTCGTCCCTGCGTTGTGGCCGCTGGGGAGGGTGCTCGAACTGGACCCATGAGGAGAACAAGCTGTTTGAG	GCCTGCCACTTCTCTGGG	61.965	CTCAAACAGCTTGTTCTCCTCAT	59.936	126
CL12834.Contig1_F0463-PN_1854_5	GTCGTCGTCGTCGTC	GTC(3*5)	241	15	GCCTGCCACTTCTCTGG[GTCGTCGTCGTCGTC]GCCGCCGCCGTCGCCGTTTCCGGCGTCGTCCCTGCGTTGTGGCCGCTGGGGAGGGTGCTCGAACTGGACCCATGAGGAGAACAAGCTGTTTGAGTACG	GCCTGCCACTTCTCTGGG	61.965	CGTACTCAAACAGCTTGTTCTCC	60.341	130
CL1289.Contig2_F0463-PN_1787_1	TTCTTCTTCTTCTTCTTCTTC	TTC(3*7)	173	21	GTCCTCATCCGTCAAGCTCTTGGTCCGCGCCACCTCCGGCGCCCCGTCCTCCATGAACACCAGG[TTCTTCTTCTTCTTCTTCTTC]GTCGCCCGCTTCGTCCACGGGTCCTT	GTCCTCATCCGTCAAGCTCT	59.41	AAGGACCCGTGGACGAAG	61.071	111
CL1289.Contig2_F0463-PN_1787_2	TTCTTCTTCTTCTTCTTCTTC	TTC(3*7)	173	21	GTCCTCATCCGTCAAGCTCTTGGTCCGCGCCACCTCCGGCGCCCCGTCCTCCATGAACACCAGG[TTCTTCTTCTTCTTCTTCTTC]GTCGCCCGCTTCGTCCACGGGTCCTTGCTC	GTCCTCATCCGTCAAGCTCT	59.41	GAGCAAGGACCCGTGGAC	61.686	115
CL1289.Contig2_F0463-PN_1787_3	TTCTTCTTCTTCTTCTTCTTC	TTC(3*7)	173	21	AGGTCCTCATCCGTCAAGCTCTTGGTCCGCGCCACCTCCGGCGCCCCGTCCTCCATGAACACCAGG[TTCTTCTTCTTCTTCTTCTTC]GTCGCCCGCTTCGTCCACGGGTCCTT	AGGTCCTCATCCGTCAAGC	60.215	AAGGACCCGTGGACGAAG	61.071	113
CL1289.Contig2_F0463-PN_1787_4	TTCTTCTTCTTCTTCTTCTTC	TTC(3*7)	173	21	CTCATCCGTCAAGCTCTTGGTCCGCGCCACCTCCGGCGCCCCGTCCTCCATGAACACCAGG[TTCTTCTTCTTCTTCTTCTTC]GTCGCCCGCTTCGTCCACGGGTCCTTGCTC	CTCATCCGTCAAGCTCTTGGT	61.727	GAGCAAGGACCCGTGGAC	61.686	112
CL1289.Contig2_F0463-PN_1787_5	TTCTTCTTCTTCTTCTTCTTC	TTC(3*7)	173	21	CATCCGTCAAGCTCTTGGTCCGCGCCACCTCCGGCGCCCCGTCCTCCATGAACACCAGG[TTCTTCTTCTTCTTCTTCTTC]GTCGCCCGCTTCGTCCACGGGTCCTTGCTC	CATCCGTCAAGCTCTTGGTC	60.801	GAGCAAGGACCCGTGGAC	61.686	110
CL12903.Contig1_F0463-PN_1401_1	TCGTCGTCGTCGTCG	TCG(3*5)	524	15	CTTTTACCCCTCTCTCAACGATTCATGGCTTCTTTTTCTTACAGCGATTTCCCGAACTTGTTTGGTGGGTATGCTTCGAATCTCGGTGCGAAGCCGGCGGGGCGAAGTGGGTGT[TCGTCGTCGTCGTCG]TTGGTGCTGGACAGTGAGAAG	CTTTTACCCCTCTCTCAACGATT	60.011	CTTCTCACTGTCCAGCACCA	60.022	150
CL12903.Contig1_F0463-PN_1401_5	TCGTCGTCGTCGTCG	TCG(3*5)	524	15	TTTGCTTCTTTTACCCCTCTCTCAACGATTCATGGCTTCTTTTTCTTACAGCGATTTCCCGAACTTGTTTGGTGGGTATGCTTCGAATCTCGGTGCGAAGCCGGCGGGGCGAAGTGGGTGT[TCGTCGTCGTCGTCG]TTGGTGCTGGACAGTGAGAAG	TTTGCTTCTTTTACCCCTCTCTC	60.236	CTTCTCACTGTCCAGCACCA	60.022	157
CL13005.Contig1_F0463-PN_778_1	GGCGGCGGCGGCGGCGGCGGC	GGC(3*7)	550	21	GACGTGTTCACCGAGTTCTTCGGCTTCTCGAGCCCGTTCGGGGGCATG[GGCGGCGGCGGCGGCGGCGGC]GGGGTGTGTTAGCAGTAAAGAGATCATGGAGATGGATGCCAAGGTTTTTGTGGGTACTTACG	GACGTGTTCACCGAGTTCTTC	59.76	CGTAAGTACCCACAAAAACCTTG	59.85	131
CL13005.Contig1_F0463-PN_778_2	GGCGGCGGCGGCGGCGGCGGC	GGC(3*7)	550	21	GACGTGTTCACCGAGTTCTTCGGCTTCTCGAGCCCGTTCGGGGGCATG[GGCGGCGGCGGCGGCGGCGGC]GGGGTGTGTTAGCAGTAAAGAGATCATGGAGATGGATGCCAAGGTTTTTGTGGGTACTTACGC	GACGTGTTCACCGAGTTCTTC	59.76	GCGTAAGTACCCACAAAAACCTT	60.642	132
CL13005.Contig1_F0463-PN_778_3	GGCGGCGGCGGCGGCGGCGGC	GGC(3*7)	550	21	GACGTGTTCACCGAGTTCTTCGGCTTCTCGAGCCCGTTCGGGGGCATG[GGCGGCGGCGGCGGCGGCGGC]GGGGTGTGTTAGCAGTAAAGAGATCATGGAGATGGATGCCAAGGTTTTTGTGGGTACTTAC	GACGTGTTCACCGAGTTCTTC	59.76	GTAAGTACCCACAAAAACCTTGG	58.897	130
CL13005.Contig1_F0463-PN_778_4	GGCGGCGGCGGCGGCGGCGGC	GGC(3*7)	550	21	GACGTGTTCACCGAGTTCTTCGGCTTCTCGAGCCCGTTCGGGGGCATG[GGCGGCGGCGGCGGCGGCGGC]GGGGTGTGTTAGCAGTAAAGAGATCATGGAGATGGA	GACGTGTTCACCGAGTTCTTC	59.76	TCCATCTCCATGATCTCTTTACTG	59.615	105
CL13005.Contig1_F0463-PN_778_5	GGCGGCGGCGGCGGCGGCGGC	GGC(3*7)	550	21	GACGTGTTCACCGAGTTCTTCGGCTTCTCGAGCCCGTTCGGGGGCATG[GGCGGCGGCGGCGGCGGCGGC]GGGGTGTGTTAGCAGTAAAGAGATCATGGAGATGGATGCCAAGGTTTTTGTGGGTACTTA	GACGTGTTCACCGAGTTCTTC	59.76	TAAGTACCCACAAAAACCTTGGC	61.411	129
CL13006.Contig1_F0463-PN_1640_1	CGACGACGACGACGACGACGA	CGA(3*7)	399	21	CTCTCTCCACCGACTGTCAAGATCGTTCGAAGT[CGACGACGACGACGACGACGA]CGCCGGCGGAAACTCCGGCCACACCGCCGGCGGAGAACCCGCCGATCCCCCCGCCGCCGCCGCCTCGCCGCGGGGCGTGAAGGAGGACCTCTC	CTCTCTCCACCGACTGTCAAG	60.034	GAGAGGTCCTCCTTCACGC	59.936	147
CL13006.Contig1_F0463-PN_1640_2	CGACGACGACGACGACGACGA	CGA(3*7)	399	21	CTCTCTCCACCGACTGTCAAGATCGTTCGAAGT[CGACGACGACGACGACGACGA]CGCCGGCGGAAACTCCGGCCACACCGCCGGCGGAGAACCCGCCGATCCCCCCGCCGCCGCCGCCTCGCCGCGGGGCGTGAAGGAGGACCTCTC	CTCTCTCCACCGACTGTCAAGAT	62.096	GAGAGGTCCTCCTTCACGC	59.936	147
CL13006.Contig1_F0463-PN_1640_3	CGACGACGACGACGACGACGA	CGA(3*7)	399	21	TCTCTCCACCGACTGTCAAGATCGTTCGAAGT[CGACGACGACGACGACGACGA]CGCCGGCGGAAACTCCGGCCACACCGCCGGCGGAGAACCCGCCGATCCCCCCGCCGCCGCCGCCTCGCCGCGGGGCGTGAAGGAGGACCTCTC	TCTCTCCACCGACTGTCAAGAT	61.219	GAGAGGTCCTCCTTCACGC	59.936	146
CL13006.Contig1_F0463-PN_1640_4	CGACGACGACGACGACGACGA	CGA(3*7)	399	21	CTCTCTCCACCGACTGTCAAGATCGTTCGAAGT[CGACGACGACGACGACGACGA]CGCCGGCGGAAACTCCGGCCACACCGCCGGCGGAGAACCCGCCGATCCCCCCGCCGCCGCCGCCTCGCCGCGGGGCGTGAAGGAGGACCTCTCGG	CTCTCTCCACCGACTGTCAAGAT	62.096	CCGAGAGGTCCTCCTTCAC	59.776	149
CL13006.Contig1_F0463-PN_1640_5	CGACGACGACGACGACGACGA	CGA(3*7)	399	21	TCTCTCCACCGACTGTCAAGATCGTTCGAAGT[CGACGACGACGACGACGACGA]CGCCGGCGGAAACTCCGGCCACACCGCCGGCGGAGAACCCGCCGATCCCCCCGCCGCCGCCGCCTCGCCGCGGGGCGTGAAGGAGGACCTCTCGG	TCTCTCCACCGACTGTCAAGAT	61.219	CCGAGAGGTCCTCCTTCAC	59.776	148
CL13059.Contig2_F0463-PN_628_1	CATTACATTACATTACATTA	CATTA(5*4)	176	20	TAACACATATACGTGCAGCGAAGCCAAAAGTATTCCACTAGACCATTCAAACGTACATTG[CATTACATTACATTACATTA]CATACAGTTCCACGCAAGATTTAAAGCTCATATGC	TAACACATATACGTGCAGCGAAG	60.217	GCATATGAGCTTTAAATCTTGCG	60.247	115
CL13059.Contig2_F0463-PN_628_2	CATTACATTACATTACATTA	CATTA(5*4)	176	20	AGTAACACATATACGTGCAGCGAAGCCAAAAGTATTCCACTAGACCATTCAAACGTACATTG[CATTACATTACATTACATTA]CATACAGTTCCACGCAAGATTTAAAGCTCATATGC	AGTAACACATATACGTGCAGCGA	59.747	GCATATGAGCTTTAAATCTTGCG	60.247	117
CL13059.Contig2_F0463-PN_628_3	CATTACATTACATTACATTA	CATTA(5*4)	176	20	TAACACATATACGTGCAGCGAAGCCAAAAGTATTCCACTAGACCATTCAAACGTACATTG[CATTACATTACATTACATTA]CATACAGTTCCACGCAAGATTTAAAG	TAACACATATACGTGCAGCGAAG	60.217	CTTTAAATCTTGCGTGGAACTGT	59.716	106
CL13059.Contig2_F0463-PN_628_4	CATTACATTACATTACATTA	CATTA(5*4)	176	20	AGTAACACATATACGTGCAGCGAAGCCAAAAGTATTCCACTAGACCATTCAAACGTACATTG[CATTACATTACATTACATTA]CATACAGTTCCACGCAAGATTTAAAG	AGTAACACATATACGTGCAGCGA	59.747	CTTTAAATCTTGCGTGGAACTGT	59.716	108
CL13059.Contig2_F0463-PN_628_5	CATTACATTACATTACATTA	CATTA(5*4)	176	20	GCCAAAAGTATTCCACTAGACCATTCAAACGTACATTG[CATTACATTACATTACATTA]CATACAGTTCCACGCAAGATTTAAAGCTCATATGC	GCCAAAAGTATTCCACTAGACCA	59.552	GCATATGAGCTTTAAATCTTGCG	60.247	93
CL13097.Contig2_F0463-PN_1810_1	TGATGATGATGATGA	TGA(3*5)	342	15	TGTCCGATTTGATTAATCCTTTGAAGCAAATGATTGAAGCTGTGAAATCTATGCCCCTGACCCAGCCTAGCTCCATAGC[TGATGATGATGATGA]CCATGGTTAGGATTCATCTGTTTATTCTATCTTTTTCATATGATCACGAGAAAAGGTTTCAGATC	TGTCCGATTTGATTAATCCTTTG	60.187	GATCTGAAACCTTTTCTCGTGAT	58.772	159
CL13097.Contig2_F0463-PN_1810_2	TGATGATGATGATGA	TGA(3*5)	342	15	TCCGATTTGATTAATCCTTTGAAGCAAATGATTGAAGCTGTGAAATCTATGCCCCTGACCCAGCCTAGCTCCATAGC[TGATGATGATGATGA]CCATGGTTAGGATTCATCTGTTTATTCTATCTTTTTCATATGATCACGAGAAAAGGTTTCAGATC	TCCGATTTGATTAATCCTTTGAA	59.804	GATCTGAAACCTTTTCTCGTGAT	58.772	157
CL13097.Contig2_F0463-PN_1810_3	TGATGATGATGATGA	TGA(3*5)	342	15	TGTCCGATTTGATTAATCCTTTGAAGCAAATGATTGAAGCTGTGAAATCTATGCCCCTGACCCAGCCTAGCTCCATAGC[TGATGATGATGATGA]CCATGGTTAGGATTCATCTGTTTATTCTATCTTTTTCATATGATCACGAGAAAAGGTTTCA	TGTCCGATTTGATTAATCCTTTG	60.187	TGAAACCTTTTCTCGTGATCATA	58.753	155
CL13097.Contig2_F0463-PN_1810_4	TGATGATGATGATGA	TGA(3*5)	342	15	TCCGATTTGATTAATCCTTTGAAGCAAATGATTGAAGCTGTGAAATCTATGCCCCTGACCCAGCCTAGCTCCATAGC[TGATGATGATGATGA]CCATGGTTAGGATTCATCTGTTTATTCTATCTTTTTCATATGATCACGAGAAAAGGTTTCA	TCCGATTTGATTAATCCTTTGAA	59.804	TGAAACCTTTTCTCGTGATCATA	58.753	153
CL13097.Contig2_F0463-PN_1810_5	TGATGATGATGATGA	TGA(3*5)	342	15	TGTCCGATTTGATTAATCCTTTGAAGCAAATGATTGAAGCTGTGAAATCTATGCCCCTGACCCAGCCTAGCTCCATAGC[TGATGATGATGATGA]CCATGGTTAGGATTCATCTGTTTATTCTATCTTTTTCATATGATCACGAGAAAAGGTTTCAGATCT	TGTCCGATTTGATTAATCCTTTG	60.187	AGATCTGAAACCTTTTCTCGTGAT	59.677	160
CL13148.Contig2_F0463-PN_771_1	GCCGCCGCCGCCGCCGCC	GCC(3*6)	816	18	GTGAACACGGCATCACTGGCGACGGTGGCGAGAACGCCGGAGGTGGCATGGACGGCGGG[GCCGCCGCCGCCGCCGCC]GACGGGGCAGAGGAGCTGCTTGGAGAGCTCGTAGACAGAGAAGTACACGGCGT	GTGAACACGGCATCACTGG	61.188	ACGCCGTGTACTTCTCTGTCTAC	59.888	130
CL13148.Contig2_F0463-PN_771_2	GCCGCCGCCGCCGCCGCC	GCC(3*6)	816	18	TGAACACGGCATCACTGGCGACGGTGGCGAGAACGCCGGAGGTGGCATGGACGGCGGG[GCCGCCGCCGCCGCCGCC]GACGGGGCAGAGGAGCTGCTTGGAGAGCTCGTAGACAGAGAAGTACACGGCGT	TGAACACGGCATCACTGG	60.255	ACGCCGTGTACTTCTCTGTCTAC	59.888	129
CL13148.Contig2_F0463-PN_771_3	GCCGCCGCCGCCGCCGCC	GCC(3*6)	816	18	GTGAACACGGCATCACTGGCGACGGTGGCGAGAACGCCGGAGGTGGCATGGACGGCGGG[GCCGCCGCCGCCGCCGCC]GACGGGGCAGAGGAGCTGCTTGGAGAGCTCGTAGACAGAGAAG	GTGAACACGGCATCACTGG	61.188	CTTCTCTGTCTACGAGCTCTCCA	60.329	120
CL13148.Contig2_F0463-PN_771_4	GCCGCCGCCGCCGCCGCC	GCC(3*6)	816	18	TGAACACGGCATCACTGGCGACGGTGGCGAGAACGCCGGAGGTGGCATGGACGGCGGG[GCCGCCGCCGCCGCCGCC]GACGGGGCAGAGGAGCTGCTTGGAGAGCTCGTAGACAGAGAAG	TGAACACGGCATCACTGG	60.255	CTTCTCTGTCTACGAGCTCTCCA	60.329	119
CL13148.Contig2_F0463-PN_771_5	GCCGCCGCCGCCGCCGCC	GCC(3*6)	816	18	GTGAACACGGCATCACTGGCGACGGTGGCGAGAACGCCGGAGGTGGCATGGACGGCGGG[GCCGCCGCCGCCGCCGCC]GACGGGGCAGAGGAGCTGCTTGGAGAGCTCGTAGACAGAGAA	GTGAACACGGCATCACTGG	61.188	TTCTCTGTCTACGAGCTCTCCAA	60.686	119
CL13162.Contig3_F0463-PN_1425_1	TGCTGCTGCTGCTGC	TGC(3*5)	2758	15	CTGGCAATTTGTCTTGGAATAAGAGGCCTTTGTCTGATCTCACCAATGTTAGCAACTGAATTCCCATGTACGAAG[TGCTGCTGCTGCTGC]TGATGCAACAGCTGGACATTGTTAACGGAATTCACTAGTTGCCTG	CTGGCAATTTGTCTTGGAATAAG	60.01	CAGGCAACTAGTGAATTCCGTTA	60.525	135
CL13162.Contig3_F0463-PN_1425_2	TGCTGCTGCTGCTGC	TGC(3*5)	2758	15	GGAATAAGAGGCCTTTGTCTGATCTCACCAATGTTAGCAACTGAATTCCCATGTACGAAG[TGCTGCTGCTGCTGC]TGATGCAACAGCTGGACATTGTTAACGGAATTCACTAGTTGCCTG	GGAATAAGAGGCCTTTGTCTGAT	59.984	CAGGCAACTAGTGAATTCCGTTA	60.525	120
CL13162.Contig3_F0463-PN_1425_3	TGCTGCTGCTGCTGC	TGC(3*5)	2758	15	CTGGCAATTTGTCTTGGAATAAGAGGCCTTTGTCTGATCTCACCAATGTTAGCAACTGAATTCCCATGTACGAAG[TGCTGCTGCTGCTGC]TGATGCAACAGCTGGACATTGTTAACGGAATTCACT	CTGGCAATTTGTCTTGGAATAAG	60.01	AGTGAATTCCGTTAACAATGTCC	59.299	126
CL13162.Contig3_F0463-PN_1425_4	TGCTGCTGCTGCTGC	TGC(3*5)	2758	15	GGAATAAGAGGCCTTTGTCTGATCTCACCAATGTTAGCAACTGAATTCCCATGTACGAAG[TGCTGCTGCTGCTGC]TGATGCAACAGCTGGACATTGTTAACGGAATTCACT	GGAATAAGAGGCCTTTGTCTGAT	59.984	AGTGAATTCCGTTAACAATGTCC	59.299	111
CL13162.Contig3_F0463-PN_1425_5	TGCTGCTGCTGCTGC	TGC(3*5)	2758	15	TCTGATCTCACCAATGTTAGCAACTGAATTCCCATGTACGAAG[TGCTGCTGCTGCTGC]TGATGCAACAGCTGGACATTGTTAACGGAATTCACTAGTTGCCTG	TCTGATCTCACCAATGTTAGCAA	59.761	CAGGCAACTAGTGAATTCCGTTA	60.525	103
CL1316.Contig1_F0463-PN_569_1	AGAGAGAGAGAGAGAG	AG(2*8)	733	16	TGAGGTGTGAGTCGATCTGAAGTATTCC[AGAGAGAGAGAGAGAG]AAAGAGAGATGTCAGCCTGCGAACCCCCGCCTTCACCATCTATCCCTTGATGTAGACCTGCCAAAATC	TGAGGTGTGAGTCGATCTGAAGT	61.262	GATTTTGGCAGGTCTACATCAAG	60.014	112
CL1316.Contig1_F0463-PN_569_2	AGAGAGAGAGAGAGAG	AG(2*8)	733	16	GTGAGGTGTGAGTCGATCTGAAGTATTCC[AGAGAGAGAGAGAGAG]AAAGAGAGATGTCAGCCTGCGAACCCCCGCCTTCACCATCTATCCCTTGATGTAGACCTGCCAAAATC	GTGAGGTGTGAGTCGATCTGAAG	61.262	GATTTTGGCAGGTCTACATCAAG	60.014	113
CL1316.Contig1_F0463-PN_569_3	AGAGAGAGAGAGAGAG	AG(2*8)	733	16	GTGAGGTGTGAGTCGATCTGAAGTATTCC[AGAGAGAGAGAGAGAG]AAAGAGAGATGTCAGCCTGCGAACCCCCGCCTTCACCATCTATCCCTTGATGTAGACCTGCCAAAATC	GTGAGGTGTGAGTCGATCTGAA	60.307	GATTTTGGCAGGTCTACATCAAG	60.014	113
CL1316.Contig1_F0463-PN_569_4	AGAGAGAGAGAGAGAG	AG(2*8)	733	16	TGAGGTGTGAGTCGATCTGAAGTATTCC[AGAGAGAGAGAGAGAG]AAAGAGAGATGTCAGCCTGCGAACCCCCGCCTTCACCATCTATCCCTTGATGTAGACCTGCCAAAATC	TGAGGTGTGAGTCGATCTGAAG	60.444	GATTTTGGCAGGTCTACATCAAG	60.014	112
CL1316.Contig1_F0463-PN_569_5	AGAGAGAGAGAGAGAG	AG(2*8)	733	16	AAGGGAGTGTGAGGTGTGAGTCGATCTGAAGTATTCC[AGAGAGAGAGAGAGAG]AAAGAGAGATGTCAGCCTGCGAACCCCCGCCTTCACCATCTATCCCTTGATGTAGACCTGCCAAAATC	AAGGGAGTGTGAGGTGTGAGTC	60.603	GATTTTGGCAGGTCTACATCAAG	60.014	121
CL1316.Contig1_F0463-PN_570_1	CCACCACCACCACCA	CCA(3*5)	1721	15	ATGACACCCAATTGTCGACTTCGTCGGCGCGAGAGAAACCGCCGCCGCCG[CCACCACCACCACCA]ATACCGCCTCCGCCAAGAGAGGAATGGCGATCGCCACGGTCGTAGCGAGAGGAATCGGAGAAC	ATGACACCCAATTGTCGACTTC	61.173	GTTCTCCGATTCCTCTCGCTAC	61.592	128
CL1316.Contig1_F0463-PN_570_2	CCACCACCACCACCA	CCA(3*5)	1721	15	GATGACACCCAATTGTCGACTTCGTCGGCGCGAGAGAAACCGCCGCCGCCG[CCACCACCACCACCA]ATACCGCCTCCGCCAAGAGAGGAATGGCGATCGCCACGGTCGTAGCGAGAGGAATCGGAGAAC	GATGACACCCAATTGTCGACTT	61.173	GTTCTCCGATTCCTCTCGCTAC	61.592	129
CL1316.Contig1_F0463-PN_570_3	CCACCACCACCACCA	CCA(3*5)	1721	15	CTTCGATGACACCCAATTGTCGACTTCGTCGGCGCGAGAGAAACCGCCGCCGCCG[CCACCACCACCACCA]ATACCGCCTCCGCCAAGAGAGGAATGGCGATCGCCACGGTCGTAGCGAGAGGAATCGGAGAAC	CTTCGATGACACCCAATTGTC	60.368	GTTCTCCGATTCCTCTCGCTAC	61.592	133
CL1316.Contig1_F0463-PN_570_4	CCACCACCACCACCA	CCA(3*5)	1721	15	ATGACACCCAATTGTCGACTTCGTCGGCGCGAGAGAAACCGCCGCCGCCG[CCACCACCACCACCA]ATACCGCCTCCGCCAAGAGAGGAATGGCGATCGCCACGGTCGTAGCGAGAGGAATCGGAGAA	ATGACACCCAATTGTCGACTTC	61.173	TTCTCCGATTCCTCTCGCTAC	60.851	127
CL1316.Contig1_F0463-PN_570_5	CCACCACCACCACCA	CCA(3*5)	1721	15	ATGACACCCAATTGTCGACTTCGTCGGCGCGAGAGAAACCGCCGCCGCCG[CCACCACCACCACCA]ATACCGCCTCCGCCAAGAGAGGAATGGCGATCGCCACGGTCGTAGCGAGAGGAATCGGAGAAC	ATGACACCCAATTGTCGACTTC	61.173	GTTCTCCGATTCCTCTCGCTA	60.851	128
CL13184.Contig1_F0463-PN_492_1	TATATATATATATATATA	TA(2*9)	546	18	TCTTCCATTTGGTCACGTTAGATT[TATATATATATATATATA]ATGTTGGGTAAGTAAAAAAGTTCAAGGATCAATTTAGAAACCACATATAATGAAAATCAAATTGGTCGTTCTT	TCTTCCATTTGGTCACGTTAGAT	59.885	AAGAACGACCAATTTGATTTTCA	59.871	115
CL13184.Contig1_F0463-PN_492_2	TATATATATATATATATA	TA(2*9)	546	18	AAAATGTCTCTTCCATTTGGTCACGTTAGATT[TATATATATATATATATA]ATGTTGGGTAAGTAAAAAAGTTCAAGGATCAATTTAGAAACCACATATAATGAAAATCAAATTGGTCGTTCTT	AAAATGTCTCTTCCATTTGGTCA	59.864	AAGAACGACCAATTTGATTTTCA	59.871	123
CL13184.Contig1_F0463-PN_492_3	TATATATATATATATATA	TA(2*9)	546	18	CAAAATGTCTCTTCCATTTGGTCACGTTAGATT[TATATATATATATATATA]ATGTTGGGTAAGTAAAAAAGTTCAAGGATCAATTTAGAAACCACATATAATGAAAATCAAATTGGTCGTTCTT	CAAAATGTCTCTTCCATTTGGTC	59.864	AAGAACGACCAATTTGATTTTCA	59.871	124
CL13184.Contig1_F0463-PN_492_4	TATATATATATATATATA	TA(2*9)	546	18	TCTTCCATTTGGTCACGTTAGATT[TATATATATATATATATA]ATGTTGGGTAAGTAAAAAAGTTCAAGGATCAATTTAGAAACCACATATAATGAAAATCAAATTGGTCGTTCTTACCA	TCTTCCATTTGGTCACGTTAGAT	59.885	TGGTAAGAACGACCAATTTGATT	59.765	119
CL13184.Contig1_F0463-PN_492_5	TATATATATATATATATA	TA(2*9)	546	18	TTCCATTTGGTCACGTTAGATT[TATATATATATATATATA]ATGTTGGGTAAGTAAAAAAGTTCAAGGATCAATTTAGAAACCACATATAATGAAAATCAAATTGGTCGTTCTT	TTCCATTTGGTCACGTTAGATTT	59.765	AAGAACGACCAATTTGATTTTCA	59.871	113
CL13251.Contig2_F0463-PN_1111_1	GAGGAGGAGGAGGAGGAG	GAG(3*6)	517	18	GGCATGATATCTCGTAGTAACGCTCCGACGTCGACGTCGTCGACGAGGAT[GAGGAGGAGGAGGAGGAG]CTCGAGCTTCTCCTTCGTCGGTGATCCGCCGCGTCCGACCAGAACTCGATCCACCGGGGCGGCTTCCCGCTAGAATCAAGACTC	GGCATGATATCTCGTAGTAACGC	60.029	GAGTCTTGATTCTAGCGGGAAG	59.504	152
CL13251.Contig2_F0463-PN_1111_2	GAGGAGGAGGAGGAGGAG	GAG(3*6)	517	18	CCGGCATGATATCTCGTAGTAACGCTCCGACGTCGACGTCGTCGACGAGGAT[GAGGAGGAGGAGGAGGAG]CTCGAGCTTCTCCTTCGTCGGTGATCCGCCGCGTCCGACCAGAACTCGATCCACCGGGGCGGCTTCCCGCTAGAATCAAGACTC	CCGGCATGATATCTCGTAGTAAC	59.897	GAGTCTTGATTCTAGCGGGAAG	59.504	154
CL13251.Contig2_F0463-PN_1111_3	GAGGAGGAGGAGGAGGAG	GAG(3*6)	517	18	GATATCTCGTAGTAACGCTCCGACGTCGACGTCGTCGACGAGGAT[GAGGAGGAGGAGGAGGAG]CTCGAGCTTCTCCTTCGTCGGTGATCCGCCGCGTCCGACCAGAACTCGATCCACCGGGGCGGCTTCCCGCTAGAATCAAGACTC	GATATCTCGTAGTAACGCTCCGA	59.791	GAGTCTTGATTCTAGCGGGAAG	59.504	147
CL13251.Contig2_F0463-PN_1111_4	GAGGAGGAGGAGGAGGAG	GAG(3*6)	517	18	GGCATGATATCTCGTAGTAACGCTCCGACGTCGACGTCGTCGACGAGGAT[GAGGAGGAGGAGGAGGAG]CTCGAGCTTCTCCTTCGTCGGTGATCCGCCGCGTCCGACCAGAACTCGATCCACCGGGGCGGCTTCCCGCTAGAATCAAGACTCCGCCT	GGCATGATATCTCGTAGTAACGC	60.029	AGGCGGAGTCTTGATTCTAGC	59.997	157
CL13251.Contig2_F0463-PN_1111_5	GAGGAGGAGGAGGAGGAG	GAG(3*6)	517	18	CCGGCATGATATCTCGTAGTAACGCTCCGACGTCGACGTCGTCGACGAGGAT[GAGGAGGAGGAGGAGGAG]CTCGAGCTTCTCCTTCGTCGGTGATCCGCCGCGTCCGACCAGAACTCGATCCACCGGGGCGGCTTCCCGCTAGAATCAAGACTCCGCCT	CCGGCATGATATCTCGTAGTAAC	59.897	AGGCGGAGTCTTGATTCTAGC	59.997	159
CL132.Contig1_F0463-PN_1880_1	CCGCCGCCGCCGCCG	CCG(3*5)	1265	15	GTAAGGACAAGAAGCGGCAGAAATGGATCTTCCGGGCGAGCGTCA[CCGCCGCCGCCGCCG]TCATCGCCATCTGCTGCTGCTACAGCGTCTTCGTCATCCTT	GTAAGGACAAGAAGCGGCAG	60.015	AAGGATGACGAAGACGCTGTAG	60.812	101
CL132.Contig1_F0463-PN_1880_2	CCGCCGCCGCCGCCG	CCG(3*5)	1265	15	GTAAGGACAAGAAGCGGCAGAAATGGATCTTCCGGGCGAGCGTCA[CCGCCGCCGCCGCCG]TCATCGCCATCTGCTGCTGCTACAGCGTCTTCGTCATCCTTCGTCTGAG	GTAAGGACAAGAAGCGGCAG	60.015	CTCAGACGAAGGATGACGAAG	59.997	109
CL132.Contig1_F0463-PN_1880_3	CCGCCGCCGCCGCCG	CCG(3*5)	1265	15	GTAAGGACAAGAAGCGGCAGAAATGGATCTTCCGGGCGAGCGTCA[CCGCCGCCGCCGCCG]TCATCGCCATCTGCTGCTGCTACAGCGTCTTCGTCATCCTT	GTAAGGACAAGAAGCGGCAG	60.015	AAGGATGACGAAGACGCTGTA	59.89	101
CL132.Contig1_F0463-PN_1880_4	CCGCCGCCGCCGCCG	CCG(3*5)	1265	15	GTAAGGACAAGAAGCGGCAGAAATGGATCTTCCGGGCGAGCGTCA[CCGCCGCCGCCGCCG]TCATCGCCATCTGCTGCTGCTACAGCGTCTTCGTCATCCTTCGTCTG	GTAAGGACAAGAAGCGGCAG	60.015	CAGACGAAGGATGACGAAGAC	59.859	107
CL132.Contig1_F0463-PN_1880_5	CCGCCGCCGCCGCCG	CCG(3*5)	1265	15	TAAGGACAAGAAGCGGCAGAAATGGATCTTCCGGGCGAGCGTCA[CCGCCGCCGCCGCCG]TCATCGCCATCTGCTGCTGCTACAGCGTCTTCGTCATCCTT	TAAGGACAAGAAGCGGCAGAAAT	63.435	AAGGATGACGAAGACGCTGTAG	60.812	100
CL1330.Contig1_F0463-PN_222_1	CAACAACAACAACAACAACAA	CAA(3*7)	817	21	CTATTCGAATGGGAAGATCAGTGGCGGCGGCGG[CAACAACAACAACAACAACAA]CCAGAGTCAGGGCGTGGATAAGAGGTTCAAGACTC	CTATTCGAATGGGAAGATCAGTG	59.973	GAGTCTTGAACCTCTTATCCACG	59.291	89
CL1330.Contig1_F0463-PN_222_2	CAACAACAACAACAACAACAA	CAA(3*7)	817	21	CAACTATTCGAATGGGAAGATCAGTGGCGGCGGCGG[CAACAACAACAACAACAACAA]CCAGAGTCAGGGCGTGGATAAGAGGTTCAAGACTC	CAACTATTCGAATGGGAAGATCA	60.318	GAGTCTTGAACCTCTTATCCACG	59.291	92
CL1330.Contig1_F0463-PN_222_3	CAACAACAACAACAACAACAA	CAA(3*7)	817	21	CTATTCGAATGGGAAGATCAGTGGCGGCGGCGG[CAACAACAACAACAACAACAA]CCAGAGTCAGGGCGTGGATAAGAGGTTCAAGACT	CTATTCGAATGGGAAGATCAGTG	59.973	AGTCTTGAACCTCTTATCCACGC	61.005	88
CL1330.Contig1_F0463-PN_222_4	CAACAACAACAACAACAACAA	CAA(3*7)	817	21	CTATTCGAATGGGAAGATCAGTGGCGGCGGCGG[CAACAACAACAACAACAACAA]CCAGAGTCAGGGCGTGGATAAGAGGTTCAAGAC	CTATTCGAATGGGAAGATCAGTG	59.973	GTCTTGAACCTCTTATCCACGC	60.137	87
CL1330.Contig1_F0463-PN_222_5	CAACAACAACAACAACAACAA	CAA(3*7)	817	21	CTATTCGAATGGGAAGATCAGTGGCGGCGGCGG[CAACAACAACAACAACAACAA]CCAGAGTCAGGGCGTGGATAAGAGGTTCAAGACTCT	CTATTCGAATGGGAAGATCAGTG	59.973	AGAGTCTTGAACCTCTTATCCACG	60.181	90
CL1330.Contig1_F0463-PN_223_1	ATATATATATATATATATATAT	AT(2*11)	1342	22	GAGGCTTTGGCTCTTCTAGACATATTTGCTGCGGAGAACCAGTAGAGGGGTTGTGTCTGGCTAAATATATATAC[ATATATATATATATATATATAT]AAACGATCGATTAATCTACCATGAGCAACACAGGCATAGCTAAGT	GAGGCTTTGGCTCTTCTAGACAT	60.393	ACTTAGCTATGCCTGTGTTGCTC	59.988	141
CL1330.Contig1_F0463-PN_223_2	ATATATATATATATATATATAT	AT(2*11)	1342	22	CTTCTAGACATATTTGCTGCGGAGAACCAGTAGAGGGGTTGTGTCTGGCTAAATATATATAC[ATATATATATATATATATATAT]AAACGATCGATTAATCTACCATGAGCAACACAGGCATAGCTAAGT	CTTCTAGACATATTTGCTGCGGA	60.743	ACTTAGCTATGCCTGTGTTGCTC	59.988	129
CL1330.Contig1_F0463-PN_223_3	ATATATATATATATATATATAT	AT(2*11)	1342	22	TCTTCTAGACATATTTGCTGCGGAGAACCAGTAGAGGGGTTGTGTCTGGCTAAATATATATAC[ATATATATATATATATATATAT]AAACGATCGATTAATCTACCATGAGCAACACAGGCATAGCTAAGT	TCTTCTAGACATATTTGCTGCGG	60.743	ACTTAGCTATGCCTGTGTTGCTC	59.988	130
CL1330.Contig1_F0463-PN_223_4	ATATATATATATATATATATAT	AT(2*11)	1342	22	GAACCAGTAGAGGGGTTGTGTCTGGCTAAATATATATAC[ATATATATATATATATATATAT]AAACGATCGATTAATCTACCATGAGCAACACAGGCATAGCTAAGT	GAACCAGTAGAGGGGTTGTGTCT	60.807	ACTTAGCTATGCCTGTGTTGCTC	59.988	106
CL1330.Contig1_F0463-PN_223_5	ATATATATATATATATATATAT	AT(2*11)	1342	22	AGAACCAGTAGAGGGGTTGTGTCTGGCTAAATATATATAC[ATATATATATATATATATATAT]AAACGATCGATTAATCTACCATGAGCAACACAGGCATAGCTAAGT	AGAACCAGTAGAGGGGTTGTGTC	60.807	ACTTAGCTATGCCTGTGTTGCTC	59.988	107
CL13350.Contig2_F0463-PN_2114_1	TGATGATGATGATGA	TGA(3*5)	820	15	AAACCCAAGAAAAGAATCCTCAGCTATAG[TGATGATGATGATGA]CTTTATTGTGAAACACAAGAGAGGGAAAGGGTAACAG	AAACCCAAGAAAAGAATCCTCAG	59.992	CTGTTACCCTTTCCCTCTCTTGT	60.043	81
CL13350.Contig2_F0463-PN_2114_2	TGATGATGATGATGA	TGA(3*5)	820	15	AGTCAAACCCAAGAAAAGAATCCTCAGCTATAG[TGATGATGATGATGA]CTTTATTGTGAAACACAAGAGAGGGAAAGGGTAACAG	AGTCAAACCCAAGAAAAGAATCC	59.874	CTGTTACCCTTTCCCTCTCTTGT	60.043	85
CL13350.Contig2_F0463-PN_2114_3	TGATGATGATGATGA	TGA(3*5)	820	15	AGTCAAACCCAAGAAAAGAATCCTCAGCTATAG[TGATGATGATGATGA]CTTTATTGTGAAACACAAGAGAGGGAAAGGGTAAC	AGTCAAACCCAAGAAAAGAATCC	59.874	GTTACCCTTTCCCTCTCTTGTGT	59.922	83
CL13350.Contig2_F0463-PN_2114_4	TGATGATGATGATGA	TGA(3*5)	820	15	CAAAATTGAGAAACTCCCAAAGATAGAGAAACCTGAAAGCGCTGCGAAACCGCTGTTGCCGTCTAGGAATGGTGAAGTCAAACCCAAGAAAAGAATCCTCAGCTATAG[TGATGATGATGATGA]CTTTATTGTGAAACACAAGAGAGGGAAAGGGTAACAG	CAAAATTGAGAAACTCCCAAAGA	59.633	CTGTTACCCTTTCCCTCTCTTGT	60.043	160
CL13350.Contig2_F0463-PN_2114_5	TGATGATGATGATGA	TGA(3*5)	820	15	CAAAATTGAGAAACTCCCAAAGATAGAGAAACCTGAAAGCGCTGCGAAACCGCTGTTGCCGTCTAGGAATGGTGAAGTCAAACCCAAGAAAAGAATCCTCAGCTATAG[TGATGATGATGATGA]CTTTATTGTGAAACACAAGAGAGGGAAAGGGTAAC	CAAAATTGAGAAACTCCCAAAGA	59.633	GTTACCCTTTCCCTCTCTTGTGT	59.922	158
CL13369.Contig1_F0463-PN_1869_5	TATATATATATA	TA(2*6)	627	12	TGGAATATTTGGTCGAATTTTTGGTTAATGGATTTTGATATTATGTATG[TATATATATATA]TGTATATTATGTTTGGTCAGTGTGCGATTATATATCAGTGTGCG	TGGAATATTTGGTCGAATTTTTG	60.063	CGCACACTGATATATAATCGCAC	59.555	105
CL13419.Contig2_F0463-PN_2044_1	AAGAAGAAGAAGAAG	AAG(3*5)	585	15	TTGCACGTGAGGTTTCCTAGTATAAGTAGGAAAAGGCCAAACCA[AAGAAGAAGAAGAAG]GAAGGCTGAACTTGTTTGTTCTAGTTGGAAGTTCGTGTTTCTCTTG	TTGCACGTGAGGTTTCCTAGTAT	60.069	CAAGAGAAACACGAACTTCCAAC	60.192	105
CL13419.Contig2_F0463-PN_2044_2	AAGAAGAAGAAGAAG	AAG(3*5)	585	15	TTGCACGTGAGGTTTCCTAGTATAAGTAGGAAAAGGCCAAACCA[AAGAAGAAGAAGAAG]GAAGGCTGAACTTGTTTGTTCTAGTTGGAAGTTCGTGTTTCTCTTGTAGAGTAGAGAAAACCTCATCGTGCA	TTGCACGTGAGGTTTCCTAGTAT	60.069	TGCACGATGAGGTTTTCTCTACT	60.309	131
CL13419.Contig2_F0463-PN_2044_3	AAGAAGAAGAAGAAG	AAG(3*5)	585	15	ATAAGTAGGAAAAGGCCAAACCA[AAGAAGAAGAAGAAG]GAAGGCTGAACTTGTTTGTTCTAGTTGGAAGTTCGTGTTTCTCTTG	ATAAGTAGGAAAAGGCCAAACCA	60.232	CAAGAGAAACACGAACTTCCAAC	60.192	84
CL13419.Contig2_F0463-PN_2044_4	AAGAAGAAGAAGAAG	AAG(3*5)	585	15	ATAAGTAGGAAAAGGCCAAACCA[AAGAAGAAGAAGAAG]GAAGGCTGAACTTGTTTGTTCTAGTTGGAAGTTCGTGTTTCTCTTGT	ATAAGTAGGAAAAGGCCAAACCA	60.232	ACAAGAGAAACACGAACTTCCAA	60.192	85
CL13419.Contig2_F0463-PN_2044_5	AAGAAGAAGAAGAAG	AAG(3*5)	585	15	ACGAGTTTATCTTGGAGGCTAGGGTTTGCACGTGAGGTTTCCTAGTATAAGTAGGAAAAGGCCAAACCA[AAGAAGAAGAAGAAG]GAAGGCTGAACTTGTTTGTTCTAGTTGGAAGTTCGTGTTTCTCTTGTAGAGTAGAGAAAACCTCATCGTGCA	ACGAGTTTATCTTGGAGGCTAGG	60.153	TGCACGATGAGGTTTTCTCTACT	60.309	156
CL13438.Contig1_F0463-PN_2090_2	AGAGAGAGAGAG	AG(2*6)	220	12	GCTTCCTACTTCCCGCTATAAA[AGAGAGAGAGAG]ATGGAAGGGAAAGGACAAAAATGAGGAAGACGTACGCTCGTCTCCAATGAAACCATGACATGAAAGCT	GCTTCCTACTTCCCGCTATAAAA	60.119	AGCTTTCATGTCATGGTTTCATT	59.891	102
CL13438.Contig1_F0463-PN_2090_3	AGAGAGAGAGAG	AG(2*6)	220	12	GCTTCCTACTTCCCGCTATAAA[AGAGAGAGAGAG]ATGGAAGGGAAAGGACAAAAATGAGGAAGACGTACGCTCGTCTCCAATGAAACCATGACATGAAAGCTCTC	GCTTCCTACTTCCCGCTATAAAA	60.119	GAGAGCTTTCATGTCATGGTTTC	60.131	105
CL13438.Contig1_F0463-PN_2090_4	AGAGAGAGAGAG	AG(2*6)	220	12	GCTTCCTACTTCCCGCTATAAA[AGAGAGAGAGAG]ATGGAAGGGAAAGGACAAAAATGAGGAAGACGTACGCTCGTCTCCAATGAAACCATGACATGAAAGCTCTCACAAACACA	GCTTCCTACTTCCCGCTATAAAA	60.119	TGTGTTTGTGAGAGCTTTCATGT	59.834	114
CL13484.Contig1_F0463-PN_415_1	TGATGATGATGATGA	TGA(3*5)	796	15	GCTCGTGTTCAAAAGGTAAGAGATGAACTTGAACAGCTTCT[TGATGATGATGATGA]CATGGCAGACTTATATTTGACAAGAAAGATGGCTGGGGCATCTCCTGTAAGTGGTTTTGGTGT	GCTCGTGTTCAAAAGGTAAGAGA	59.941	ACACCAAAACCACTTACAGGAGA	59.95	119
CL13484.Contig1_F0463-PN_415_2	TGATGATGATGATGA	TGA(3*5)	796	15	TAGATTGACTGCTCGTGTTCAAAAGGTAAGAGATGAACTTGAACAGCTTCT[TGATGATGATGATGA]CATGGCAGACTTATATTTGACAAGAAAGATGGCTGGGGCATCTCCTGTAAGTGGTTTTGGTGT	TAGATTGACTGCTCGTGTTCAAA	59.934	ACACCAAAACCACTTACAGGAGA	59.95	129
CL13484.Contig1_F0463-PN_415_3	TGATGATGATGATGA	TGA(3*5)	796	15	TAGATTGACTGCTCGTGTTCAAAAGGTAAGAGATGAACTTGAACAGCTTCT[TGATGATGATGATGA]CATGGCAGACTTATATTTGACAAGAAAGATGGCTGGGGCATCTCCTGTAAGTGGTTTTGGTGTACCCAA	TAGATTGACTGCTCGTGTTCAAA	59.934	TTGGGTACACCAAAACCACTTAC	60.062	135
CL13484.Contig1_F0463-PN_415_4	TGATGATGATGATGA	TGA(3*5)	796	15	ACTGCTCGTGTTCAAAAGGTAAGAGATGAACTTGAACAGCTTCT[TGATGATGATGATGA]CATGGCAGACTTATATTTGACAAGAAAGATGGCTGGGGCATCTCCTGTAAGTGGTTTTGGTGT	ACTGCTCGTGTTCAAAAGGTAAG	59.868	ACACCAAAACCACTTACAGGAGA	59.95	122
CL13484.Contig1_F0463-PN_415_5	TGATGATGATGATGA	TGA(3*5)	796	15	GCTCGTGTTCAAAAGGTAAGAGATGAACTTGAACAGCTTCT[TGATGATGATGATGA]CATGGCAGACTTATATTTGACAAGAAAGATGGCTGGGGCATCTCCTGTAAGTGGTTTTGGTGTACC	GCTCGTGTTCAAAAGGTAAGAGA	59.941	GGTACACCAAAACCACTTACAGG	59.719	122
CL13577.Contig2_F0463-PN_1255_1	TGCTGCTGCTGCTGC	TGC(3*5)	1294	15	GAACGGTGGTGGTTCTGTGGAGCCTGTGCTGCGCGTACCGGGACGAGGCGGCGAGGGAAAGGGTGGCCGGGAGCAACGCGGCGGCGAAGA[TGCTGCTGCTGCTGC]AGAGCAACTGCGCGCCAGCGGTGCGGCAAATGGCTGGCGACCTGTTGAAGGTGGT	GAACGGTGGTGGTTCTGTG	59.988	ACCACCTTCAACAGGTCGC	61.13	160
CL13577.Contig2_F0463-PN_1255_2	TGCTGCTGCTGCTGC	TGC(3*5)	1294	15	GAACGGTGGTGGTTCTGTGGAGCCTGTGCTGCGCGTACCGGGACGAGGCGGCGAGGGAAAGGGTGGCCGGGAGCAACGCGGCGGCGAAGA[TGCTGCTGCTGCTGC]AGAGCAACTGCGCGCCAGCGGTGCGGCAAATGGCTGGCGACCTGTTGAAGGT	GAACGGTGGTGGTTCTGTG	59.988	ACCTTCAACAGGTCGCCA	60.246	157
CL13577.Contig2_F0463-PN_1255_3	TGCTGCTGCTGCTGC	TGC(3*5)	1294	15	GAACGGTGGTGGTTCTGTGGAGCCTGTGCTGCGCGTACCGGGACGAGGCGGCGAGGGAAAGGGTGGCCGGGAGCAACGCGGCGGCGAAGA[TGCTGCTGCTGCTGC]AGAGCAACTGCGCGCCAGCGGTGCGGCAAATGGCTGGCGACCTGTTGAAGGTG	GAACGGTGGTGGTTCTGTG	59.988	CACCTTCAACAGGTCGCC	60.246	158
CL13577.Contig2_F0463-PN_1255_4	TGCTGCTGCTGCTGC	TGC(3*5)	1294	15	GAACGGTGGTGGTTCTGTGGAGCCTGTGCTGCGCGTACCGGGACGAGGCGGCGAGGGAAAGGGTGGCCGGGAGCAACGCGGCGGCGAAGA[TGCTGCTGCTGCTGC]AGAGCAACTGCGCGCCAGCGGTGCGGCAAATGGCTGGCGACCTGTTGAAGGTGG	GAACGGTGGTGGTTCTGTG	59.988	CCACCTTCAACAGGTCGC	60.246	159
CL13577.Contig2_F0463-PN_1255_5	TGCTGCTGCTGCTGC	TGC(3*5)	1294	15	GAACGGTGGTGGTTCTGTGGAGCCTGTGCTGCGCGTACCGGGACGAGGCGGCGAGGGAAAGGGTGGCCGGGAGCAACGCGGCGGCGAAGA[TGCTGCTGCTGCTGC]AGAGCAACTGCGCGCCAGCGGTGCGGCAAATGGCTGGCGACCTGTTGAAGGT	GAACGGTGGTGGTTCTGTG	59.988	ACCTTCAACAGGTCGCCAG	61.263	157
CL13634.Contig1_F0463-PN_1612_1	AAGAAGAAGAAGAAGAAG	AAG(3*6)	1713	18	ACAAGTATGAGGAAGAACCTCCCTTCTTATAATGGGTTGATATAGTGTCAAGTATCATAAAAAGAAGAAGAAGAAAGACTTTATCAAAA[AAGAAGAAGAAGAAGAAG]AAAGGGCGAAAGGGACCCAGAGGAGAAGATTCAAAT	ACAAGTATGAGGAAGAACCTCCC	59.888	ATTTGAATCTTCTCCTCTGGGTC	59.96	143
CL13634.Contig1_F0463-PN_1612_2	AAGAAGAAGAAGAAGAAG	AAG(3*6)	1713	18	ACCTCCCTTCTTATAATGGGTTGATATAGTGTCAAGTATCATAAAAAGAAGAAGAAGAAAGACTTTATCAAAA[AAGAAGAAGAAGAAGAAG]AAAGGGCGAAAGGGACCCAGAGGAGAAGATTCAAAT	ACCTCCCTTCTTATAATGGGTTG	59.637	ATTTGAATCTTCTCCTCTGGGTC	59.96	127
CL13634.Contig1_F0463-PN_1612_3	AAGAAGAAGAAGAAGAAG	AAG(3*6)	1713	18	TGAGGAAGAACCTCCCTTCTTATAATGGGTTGATATAGTGTCAAGTATCATAAAAAGAAGAAGAAGAAAGACTTTATCAAAA[AAGAAGAAGAAGAAGAAG]AAAGGGCGAAAGGGACCCAGAGGAGAAGATTCAAAT	TGAGGAAGAACCTCCCTTCTTAT	59.623	ATTTGAATCTTCTCCTCTGGGTC	59.96	136
CL13634.Contig1_F0463-PN_1612_4	AAGAAGAAGAAGAAGAAG	AAG(3*6)	1713	18	ATGAGGAAGAACCTCCCTTCTTATAATGGGTTGATATAGTGTCAAGTATCATAAAAAGAAGAAGAAGAAAGACTTTATCAAAA[AAGAAGAAGAAGAAGAAG]AAAGGGCGAAAGGGACCCAGAGGAGAAGATTCAAAT	ATGAGGAAGAACCTCCCTTCTTA	59.623	ATTTGAATCTTCTCCTCTGGGTC	59.96	137
CL13634.Contig1_F0463-PN_1612_5	AAGAAGAAGAAGAAGAAG	AAG(3*6)	1713	18	CCTCCCTTCTTATAATGGGTTGATATAGTGTCAAGTATCATAAAAAGAAGAAGAAGAAAGACTTTATCAAAA[AAGAAGAAGAAGAAGAAG]AAAGGGCGAAAGGGACCCAGAGGAGAAGATTCAAAT	CCTCCCTTCTTATAATGGGTTGA	60.524	ATTTGAATCTTCTCCTCTGGGTC	59.96	126
CL13734.Contig2_F0463-PN_20_1	ACCACCACCACCACC	ACC(3*5)	1436	15	CACCACCCTAACATCACAAGA[ACCACCACCACCACC]GACGACGATGATAGAAGAAGCCTCATGCTTGGGCTGTTCTCCAGTTACACCGGATCGGGGACCGGAGCGCAAATGAGGGCACTCGGGTCTGACTCTGAGAGTGGGAGTGGATAGGCTAAAAG	CACCACCCTAACATCACAAGAA	59.891	CTTTTAGCCTATCCACTCCCACT	60.031	158
CL13734.Contig2_F0463-PN_20_2	ACCACCACCACCACC	ACC(3*5)	1436	15	CACCACCCTAACATCACAAGA[ACCACCACCACCACC]GACGACGATGATAGAAGAAGCCTCATGCTTGGGCTGTTCTCCAGTTACACCGGATCGGGGACCGGAGCGCAAATGAGGGCACTCGGGTCTGACTCTGAGAGTGGGAGTGGATAGGCTAAA	CACCACCCTAACATCACAAGAA	59.891	TTTAGCCTATCCACTCCCACTCT	60.49	156
CL13734.Contig2_F0463-PN_20_3	ACCACCACCACCACC	ACC(3*5)	1436	15	CACCACCCTAACATCACAAGA[ACCACCACCACCACC]GACGACGATGATAGAAGAAGCCTCATGCTTGGGCTGTTCTCCAGTTACACCGGATCGGGGACCGGAGCGCAAATGAGGGCACTCGGGTCTGACTCTGAGAGTGGGAGTGGATAGGCTAAAA	CACCACCCTAACATCACAAGAA	59.891	TTTTAGCCTATCCACTCCCACTC	60.82	157
CL13734.Contig2_F0463-PN_20_4	ACCACCACCACCACC	ACC(3*5)	1436	15	CACCACCCTAACATCACAAGA[ACCACCACCACCACC]GACGACGATGATAGAAGAAGCCTCATGCTTGGGCTGTTCTCCAGTTACACCGGATCGGGGACCGGAGCGCAAATGAGGGCACTCGGGTCTGACTCTGAGAGTGGGAGTGGATAGGCTAA	CACCACCCTAACATCACAAGAA	59.891	TTAGCCTATCCACTCCCACTCTC	60.969	155
CL13734.Contig2_F0463-PN_20_5	ACCACCACCACCACC	ACC(3*5)	1436	15	CACCACCCTAACATCACAAGA[ACCACCACCACCACC]GACGACGATGATAGAAGAAGCCTCATGCTTGGGCTGTTCTCCAGTTACACCGGATCGGGGACCGGAGCGCAAATGAGGGCACTCGGGTCTGACTCTGAGAGTGGGAGTGGATAGGCTA	CACCACCCTAACATCACAAGAA	59.891	TAGCCTATCCACTCCCACTCTC	59.735	154
CL13766.Contig1_F0463-PN_1518_1	CGCCGCCGCCGCCGC	CGC(3*5)	169	15	GTCCATCTCCCCGCTCTCAT[CGCCGCCGCCGCCGC]GAAAGCGGACGGCCGCGGCATCCGCCGTGACGCCGCTGGCGGTGGTGGACCCATCCCGGTTCTGCCCGGCCGACGCGGCGGCGCCGTACGCCACGACGGCATCGCCGCTGACGCTGGTGCTGTCA	GTCCATCTCCCCGCTCTC	60.738	TGACAGCACCAGCGTCAG	60.812	160
CL13766.Contig1_F0463-PN_1518_2	CGCCGCCGCCGCCGC	CGC(3*5)	169	15	CATCTCCCCGCTCTCAT[CGCCGCCGCCGCCGC]GAAAGCGGACGGCCGCGGCATCCGCCGTGACGCCGCTGGCGGTGGTGGACCCATCCCGGTTCTGCCCGGCCGACGCGGCGGCGCCGTACGCCACGACGGCATCGCCGCTGACGCTGGTGCTGTCA	CATCTCCCCGCTCTCATC	59.241	TGACAGCACCAGCGTCAG	60.812	157
CL13766.Contig1_F0463-PN_1518_3	CGCCGCCGCCGCCGC	CGC(3*5)	169	15	CCATCTCCCCGCTCTCAT[CGCCGCCGCCGCCGC]GAAAGCGGACGGCCGCGGCATCCGCCGTGACGCCGCTGGCGGTGGTGGACCCATCCCGGTTCTGCCCGGCCGACGCGGCGGCGCCGTACGCCACGACGGCATCGCCGCTGACGCTGGTGCTGTCA	CCATCTCCCCGCTCTCAT	61.158	TGACAGCACCAGCGTCAG	60.812	158
CL13766.Contig1_F0463-PN_1518_4	CGCCGCCGCCGCCGC	CGC(3*5)	169	15	CATCTCCCCGCTCTCAT[CGCCGCCGCCGCCGC]GAAAGCGGACGGCCGCGGCATCCGCCGTGACGCCGCTGGCGGTGGTGGACCCATCCCGGTTCTGCCCGGCCGACGCGGCGGCGCCGTACGCCACGACGGCATCGCCGCTGACGCTGGTGCTGTCAGG	CATCTCCCCGCTCTCATC	59.241	CCTGACAGCACCAGCGTC	61.691	159
CL13766.Contig1_F0463-PN_1518_5	CGCCGCCGCCGCCGC	CGC(3*5)	169	15	GTCCATCTCCCCGCTCTCAT[CGCCGCCGCCGCCGC]GAAAGCGGACGGCCGCGGCATCCGCCGTGACGCCGCTGGCGGTGGTGGACCCATCCCGGTTCTGCCCGGCCGACGCGGCGGCGCCGTACGCCACGACGGCATCGCCGCTGACGCTGGTGCTGTC	GTCCATCTCCCCGCTCTC	60.738	GACAGCACCAGCGTCAGC	61.863	159
CL13766.Contig1_F0463-PN_1519_1	CCGCCGCCGCCGCCG	CCG(3*5)	658	15	CAAGTTCTTCCAGCTTGCCTCCGACGGATGGAGCTCCCCCT[CCGCCGCCGCCGCCG]GCGACAAGCTCGTCACTTTGACAGTGAACCTTCCCA	CAAGTTCTTCCAGCTTGCCT	59.615	TGGGAAGGTTCACTGTCAAAG	60.133	92
CL13766.Contig1_F0463-PN_1519_2	CCGCCGCCGCCGCCG	CCG(3*5)	658	15	CAAGTTCTTCCAGCTTGCCTCCGACGGATGGAGCTCCCCCT[CCGCCGCCGCCGCCG]GCGACAAGCTCGTCACTTTGACAGTGAACCTTCCCAAC	CAAGTTCTTCCAGCTTGCCT	59.615	GTTGGGAAGGTTCACTGTCAAAG	62.139	94
CL13766.Contig1_F0463-PN_1519_3	CCGCCGCCGCCGCCG	CCG(3*5)	658	15	CAAGTTCTTCCAGCTTGCCTCCGACGGATGGAGCTCCCCCT[CCGCCGCCGCCGCCG]GCGACAAGCTCGTCACTTTGACAGTGAACCTTCCCA	CAAGTTCTTCCAGCTTGCCTC	61.429	TGGGAAGGTTCACTGTCAAAG	60.133	92
CL13766.Contig1_F0463-PN_1519_4	CCGCCGCCGCCGCCG	CCG(3*5)	658	15	CAAGTTCTTCCAGCTTGCCTCCGACGGATGGAGCTCCCCCT[CCGCCGCCGCCGCCG]GCGACAAGCTCGTCACTTTGACAGTGAACCTTCCCAAC	CAAGTTCTTCCAGCTTGCCTC	61.429	GTTGGGAAGGTTCACTGTCAAAG	62.139	94
CL13766.Contig1_F0463-PN_1519_5	CCGCCGCCGCCGCCG	CCG(3*5)	658	15	CAAGTTCTTCCAGCTTGCCTCCGACGGATGGAGCTCCCCCT[CCGCCGCCGCCGCCG]GCGACAAGCTCGTCACTTTGACAGTGAACCTTCCCAAC	CAAGTTCTTCCAGCTTGCCT	59.615	GTTGGGAAGGTTCACTGTCAAA	61.301	94
CL13775.Contig2_F0463-PN_516_1	CGGCGGCGGCGGCGG	CGG(3*5)	1988	15	AAGACACCAGATTTCGGTTCCGT[CGGCGGCGGCGGCGG]CAGGAGATGGCCGGGGAGGGGCTGGCCATGGGTGAAACGGGGCAAGCCAGGATCGAAGAGGCCGGGTTGGGGCCAGAGGTTCTGCGCGAGTGGGGACTGGGGGAAAGGAGGGGAGAAGAACG	AAGACACCAGATTTCGGTTCC	60.355	CGTTCTTCTCCCCTCCTTTC	60.183	160
CL13775.Contig2_F0463-PN_516_2	CGGCGGCGGCGGCGG	CGG(3*5)	1988	15	ATCAAGACACCAGATTTCGGTTCCGT[CGGCGGCGGCGGCGG]CAGGAGATGGCCGGGGAGGGGCTGGCCATGGGTGAAACGGGGCAAGCCAGGATCGAAGAGGCCGGGTTGGGGCCAGAGGTTCTGCGCGAGTGGGGACTGGGGGAAAGGAGGGGAGAAGA	ATCAAGACACCAGATTTCGGTT	59.87	TCTTCTCCCCTCCTTTCCC	60.517	160
CL13775.Contig2_F0463-PN_516_3	CGGCGGCGGCGGCGG	CGG(3*5)	1988	15	ATCAAGACACCAGATTTCGGTTCCGT[CGGCGGCGGCGGCGG]CAGGAGATGGCCGGGGAGGGGCTGGCCATGGGTGAAACGGGGCAAGCCAGGATCGAAGAGG	ATCAAGACACCAGATTTCGGTT	59.87	CCTCTTCGATCCTGGCTTG	60.887	102
CL13775.Contig2_F0463-PN_516_4	CGGCGGCGGCGGCGG	CGG(3*5)	1988	15	ATCAAGACACCAGATTTCGGTTCCGT[CGGCGGCGGCGGCGG]CAGGAGATGGCCGGGGAGGGGCTGGCCATGGGTGAAACGGGGCAAGCCAGGATCGAAGA	ATCAAGACACCAGATTTCGGTT	59.87	TCTTCGATCCTGGCTTGC	60.031	100
CL13775.Contig2_F0463-PN_516_5	CGGCGGCGGCGGCGG	CGG(3*5)	1988	15	ATCAAGACACCAGATTTCGGTTCCGT[CGGCGGCGGCGGCGG]CAGGAGATGGCCGGGGAGGGGCTGGCCATGGGTGAAACGGGGCAAGCCAGGATCGAAGAG	ATCAAGACACCAGATTTCGGTT	59.87	CTCTTCGATCCTGGCTTGC	61.041	101
CL137.Contig1_F0463-PN_1173_1	GCGGCGGCGGCGGCG	GCG(3*5)	288	15	CACCCTCGCCCTCTACCTCCCCCTCC[GCGGCGGCGGCGGCG]ACGGCGGTGCCACCGGTGCCGAGTCCCGCGACTGCTACCTCAATATGTACGCCGAGAAGAA	CACCCTCGCCCTCTACCT	60.214	TTCTTCTCGGCGTACATATTGAG	60.619	102
CL137.Contig1_F0463-PN_1173_2	GCGGCGGCGGCGGCG	GCG(3*5)	288	15	CACCCTCGCCCTCTACCTCCCCCTCC[GCGGCGGCGGCGGCG]ACGGCGGTGCCACCGGTGCCGAGTCCCGCGACTGCTACCTCAATATGTACGCCGAGAAGAAG	CACCCTCGCCCTCTACCT	60.214	CTTCTTCTCGGCGTACATATTGA	60.619	103
CL137.Contig1_F0463-PN_1173_3	GCGGCGGCGGCGGCG	GCG(3*5)	288	15	CCCTCTACCTCCCCCTCC[GCGGCGGCGGCGGCG]ACGGCGGTGCCACCGGTGCCGAGTCCCGCGACTGCTACCTCAATATGTACGCC	CCCTCTACCTCCCCCTCC	60.807	GGCGTACATATTGAGGTAGCAGT	59.599	86
CL137.Contig1_F0463-PN_1173_4	GCGGCGGCGGCGGCG	GCG(3*5)	288	15	CCCTCTACCTCCCCCTCC[GCGGCGGCGGCGGCG]ACGGCGGTGCCACCGGTGCCGAGTCCCGCGACTGCTACCTCAATATGTACGCCGAGA	CCCTCTACCTCCCCCTCC	60.807	TCTCGGCGTACATATTGAGGTAG	60.514	90
CL137.Contig1_F0463-PN_1173_5	GCGGCGGCGGCGGCG	GCG(3*5)	288	15	GCCCTCTACCTCCCCCTCC[GCGGCGGCGGCGGCG]ACGGCGGTGCCACCGGTGCCGAGTCCCGCGACTGCTACCTCAATATGTACGCC	GCCCTCTACCTCCCCCTC	60.961	GGCGTACATATTGAGGTAGCAGT	59.599	87
CL137.Contig1_F0463-PN_1174_1	TGTGTGTGTGTG	TG(2*6)	1150	12	AGAGTTTGTTTCTGCTATTGGGGGT[TGTGTGTGTGTG]TATTATAAGAAACAAATTTATTTCTTTGTGGTTTTATAAATTGGATACTGCTTCTGCAGTGCACGTTTGTCAACAGTTTTGCTTTTGA	AGAGTTTGTTTCTGCTATTGGGG	60.847	TCAAAAGCAAAACTGTTGACAAA	59.824	125
CL137.Contig1_F0463-PN_1174_2	TGTGTGTGTGTG	TG(2*6)	1150	12	AGAGTTTGTTTCTGCTATTGGGGGT[TGTGTGTGTGTG]TATTATAAGAAACAAATTTATTTCTTTGTGGTTTTATAAATTGGATACTGCTTCTGCAGTGCACGTTTGTCAACAGTTTTGCTTTTGAAAGGATAACATTGGATGGAG	AGAGTTTGTTTCTGCTATTGGGG	60.847	CTCCATCCAATGTTATCCTTTCA	60.19	145
CL137.Contig1_F0463-PN_1174_3	TGTGTGTGTGTG	TG(2*6)	1150	12	GAATCAGAGATTGGGAAGAATCAGCAGGTGATTCTTGTTTTATCAATGTCTCCTTTTTAGAGTTTGTTTCTGCTATTGGGGGT[TGTGTGTGTGTG]TATTATAAGAAACAAATTTATTTCTTTGTGGTTTTATAAATTGGATACTGCTTCTGCAGT	GAATCAGAGATTGGGAAGAATCA	59.546	ACTGCAGAAGCAGTATCCAATTT	59.342	155
CL137.Contig1_F0463-PN_1174_4	TGTGTGTGTGTG	TG(2*6)	1150	12	GAGTTTGTTTCTGCTATTGGGGGT[TGTGTGTGTGTG]TATTATAAGAAACAAATTTATTTCTTTGTGGTTTTATAAATTGGATACTGCTTCTGCAGTGCACGTTTGTCAACAGTTTTGCTTTTGA	GAGTTTGTTTCTGCTATTGGGG	60.001	TCAAAAGCAAAACTGTTGACAAA	59.824	124
CL137.Contig1_F0463-PN_1174_5	TGTGTGTGTGTG	TG(2*6)	1150	12	GAGTTTGTTTCTGCTATTGGGGGT[TGTGTGTGTGTG]TATTATAAGAAACAAATTTATTTCTTTGTGGTTTTATAAATTGGATACTGCTTCTGCAGTGCACGTTTGTCAACAGTTTTGCTTTTGAAAGGATAACATTGGATGGAG	GAGTTTGTTTCTGCTATTGGGG	60.001	CTCCATCCAATGTTATCCTTTCA	60.19	144
CL13810.Contig2_F0463-PN_2142_1	TTCTTCTTCTTCTTC	TTC(3*5)	1664	15	TTTGAAAAACGCTCTAATGATCGCAGTTCCCCTACCCAAAACCTTGCTT[TTCTTCTTCTTCTTC]TTTTGATTGTCATCCTTCTTGTCGCCAACACCTGTCTTTTCCCCATTCCCGGGGCCGTCACTGCTTAATTCCAGAAAGAACAGAGCCA	TTTGAAAAACGCTCTAATGATCG	60.585	TGGCTCTGTTCTTTCTGGAATTA	60.243	152
CL13810.Contig2_F0463-PN_2142_2	TTCTTCTTCTTCTTC	TTC(3*5)	1664	15	TTTGAAAAACGCTCTAATGATCGCAGTTCCCCTACCCAAAACCTTGCTT[TTCTTCTTCTTCTTC]TTTTGATTGTCATCCTTCTTGTCGCCAACACCTGTCTTTTCCCCATTCCCGGGGCCGTCACTGCTTAATTCCAGAAAG	TTTGAAAAACGCTCTAATGATCG	60.585	CTTTCTGGAATTAAGCAGTGACG	60.295	142
CL13810.Contig2_F0463-PN_2142_3	TTCTTCTTCTTCTTC	TTC(3*5)	1664	15	TTTGAAAAACGCTCTAATGATCGCAGTTCCCCTACCCAAAACCTTGCTT[TTCTTCTTCTTCTTC]TTTTGATTGTCATCCTTCTTGTCGCCAACACCTGTCTTTTCCCCATTCCCGGGGCCGTCACTGCTTAATTCCAGAAAGAACAGAGCCAAT	TTTGAAAAACGCTCTAATGATCG	60.585	ATTGGCTCTGTTCTTTCTGGAAT	60.479	154
CL13810.Contig2_F0463-PN_2142_4	TTCTTCTTCTTCTTC	TTC(3*5)	1664	15	CAAGTTTCTCTTTGAAAAACGCTCTAATGATCGCAGTTCCCCTACCCAAAACCTTGCTT[TTCTTCTTCTTCTTC]TTTTGATTGTCATCCTTCTTGTCGCCAACACCTGTCTTTTCCCCATTCCCGGGGCCGTCACTGCTTAATTCCAGAAAG	CAAGTTTCTCTTTGAAAAACGCT	59.15	CTTTCTGGAATTAAGCAGTGACG	60.295	152
CL13810.Contig2_F0463-PN_2142_5	TTCTTCTTCTTCTTC	TTC(3*5)	1664	15	CTAATGATCGCAGTTCCCCTACCCAAAACCTTGCTT[TTCTTCTTCTTCTTC]TTTTGATTGTCATCCTTCTTGTCGCCAACACCTGTCTTTTCCCCATTCCCGGGGCCGTCACTGCTTAATTCCAGAAAGAACAGAGCCA	CTAATGATCGCAGTTCCCCTAC	59.987	TGGCTCTGTTCTTTCTGGAATTA	60.243	139
CL13825.Contig1_F0463-PN_1929_1	CGGCGGCGGCGGCGG	CGG(3*5)	1240	15	GGGACGTTGAGAAGGAACTCTTTCACGA[CGGCGGCGGCGGCGG]GAGGAGGGGTGAAGTTGTAGAGGAGGGTGTAGCCGAG	GGGACGTTGAGAAGGAACTCTT	61.002	CTCGGCTACACCCTCCTCTAC	60.274	80
CL13825.Contig1_F0463-PN_1929_2	CGGCGGCGGCGGCGG	CGG(3*5)	1240	15	GGGACGTTGAGAAGGAACTCTTTCACGA[CGGCGGCGGCGGCGG]GAGGAGGGGTGAAGTTGTAGAGGAGGGTGTAGCCGAG	GGGACGTTGAGAAGGAACTCT	59.731	CTCGGCTACACCCTCCTCTAC	60.274	80
CL13825.Contig1_F0463-PN_1929_3	CGGCGGCGGCGGCGG	CGG(3*5)	1240	15	TTGACGAAGGCGAAGGACGGCGGCATACAAGAGGACGGGGCGAAGGAGATCCGAATCGCCCCCTCCTCGCCGTCGGGGACGTTGAGAAGGAACTCTTTCACGA[CGGCGGCGGCGGCGG]GAGGAGGGGTGAAGTTGTAGAGGAGGGTGTAGCC	TTGACGAAGGCGAAGGAC	59.918	GGCTACACCCTCCTCTACAACTT	60.069	152
CL13825.Contig1_F0463-PN_1929_4	CGGCGGCGGCGGCGG	CGG(3*5)	1240	15	CGGCATACAAGAGGACGGGGCGAAGGAGATCCGAATCGCCCCCTCCTCGCCGTCGGGGACGTTGAGAAGGAACTCTTTCACGA[CGGCGGCGGCGGCGG]GAGGAGGGGTGAAGTTGTAGAGGAGGGTGTAGCC	CGGCATACAAGAGGACGG	60.216	GGCTACACCCTCCTCTACAACTT	60.069	132
CL13825.Contig1_F0463-PN_1929_5	CGGCGGCGGCGGCGG	CGG(3*5)	1240	15	GCGGCATACAAGAGGACGGGGCGAAGGAGATCCGAATCGCCCCCTCCTCGCCGTCGGGGACGTTGAGAAGGAACTCTTTCACGA[CGGCGGCGGCGGCGG]GAGGAGGGGTGAAGTTGTAGAGGAGGGTGTAGCC	GCGGCATACAAGAGGACG	60.376	GGCTACACCCTCCTCTACAACTT	60.069	133
CL13838.Contig1_F0463-PN_75_1	TATATATATATATA	TA(2*7)	246	14	ATGATCCTCCAAAAGGGTTCTGGAAGCGAGATCGGTTCCCGTGTTTGCTTATATATG[TATATATATATATA]AGGTTTTGGGCGGTGGTGGTGTGTATGCAGTAATATGTGGCCAGCCCACAAAGGCGGTGGTATCACCTCTTTTTGGTGCTTCTTGGTTA	ATGATCCTCCAAAAGGGTTCTG	61.545	TAACCAAGAAGCACCAAAAAGAG	59.815	160
CL13838.Contig1_F0463-PN_75_2	TATATATATATATA	TA(2*7)	246	14	ATGATCCTCCAAAAGGGTTCTGGAAGCGAGATCGGTTCCCGTGTTTGCTTATATATG[TATATATATATATA]AGGTTTTGGGCGGTGGTGGTGTGTATGCAGTAATATGTGGCC	ATGATCCTCCAAAAGGGTTCTG	61.545	GGCCACATATTACTGCATACACA	59.799	113
CL13838.Contig1_F0463-PN_75_3	TATATATATATATA	TA(2*7)	246	14	ATGATCCTCCAAAAGGGTTCTGGAAGCGAGATCGGTTCCCGTGTTTGCTTATATATG[TATATATATATATA]AGGTTTTGGGCGGTGGTGGTGTGTATGCAGTAATATGTGGCCA	ATGATCCTCCAAAAGGGTTCTG	61.545	TGGCCACATATTACTGCATACAC	59.799	114
CL13838.Contig1_F0463-PN_75_4	TATATATATATATA	TA(2*7)	246	14	CATGATCCTCCAAAAGGGTTCTGGAAGCGAGATCGGTTCCCGTGTTTGCTTATATATG[TATATATATATATA]AGGTTTTGGGCGGTGGTGGTGTGTATGCAGTAATATGTGGCC	CATGATCCTCCAAAAGGGTTCT	61.545	GGCCACATATTACTGCATACACA	59.799	114
CL13838.Contig1_F0463-PN_75_5	TATATATATATATA	TA(2*7)	246	14	CATGATCCTCCAAAAGGGTTCTGGAAGCGAGATCGGTTCCCGTGTTTGCTTATATATG[TATATATATATATA]AGGTTTTGGGCGGTGGTGGTGTGTATGCAGTAATATGTGGCCA	CATGATCCTCCAAAAGGGTTCT	61.545	TGGCCACATATTACTGCATACAC	59.799	115
CL13843.Contig2_F0463-PN_887_1	TATATATATATA	TA(2*6)	1640	12	TGGTCTGTCTTGTTCAAGTGTTGTAACTTTCTATTCTTTTTGATGTTAGAATGGGTGTATT[TATATATATATA]TGCGTATAAATGTTTTGTAGTGAACTTTCGTTTTTTAACACGTTGTACTCATTGTAATTGCA	TGGTCTGTCTTGTTCAAGTGTTG	60.236	TGCAATTACAATGAGTACAACGTG	59.987	135
CL13843.Contig2_F0463-PN_887_2	TATATATATATA	TA(2*6)	1640	12	TGGTCTGTCTTGTTCAAGTGTTGTAACTTTCTATTCTTTTTGATGTTAGAATGGGTGTATT[TATATATATATA]TGCGTATAAATGTTTTGTAGTGAACTTTCGTTTTTTAACACGTTGTACTCATTGTAATTGCACA	TGGTCTGTCTTGTTCAAGTGTTG	60.236	TGTGCAATTACAATGAGTACAACG	59.987	137
CL13843.Contig2_F0463-PN_887_3	TATATATATATA	TA(2*6)	1640	12	CTGACCCGTTTTTAATGGTTTTTTGGTCTGTCTTGTTCAAGTGTTGTAACTTTCTATTCTTTTTGATGTTAGAATGGGTGTATT[TATATATATATA]TGCGTATAAATGTTTTGTAGTGAACTTTCGTTTTTTAACACGTTGTACTCATTGTAATTGCA	CTGACCCGTTTTTAATGGTTTTT	60.459	TGCAATTACAATGAGTACAACGTG	59.987	158
CL13843.Contig2_F0463-PN_887_4	TATATATATATA	TA(2*6)	1640	12	CTGACCCGTTTTTAATGGTTTTTTGGTCTGTCTTGTTCAAGTGTTGTAACTTTCTATTCTTTTTGATGTTAGAATGGGTGTATT[TATATATATATA]TGCGTATAAATGTTTTGTAGTGAACTTTCGTTTTTTAACACGTTGTACTCATTGTAATTGCACA	CTGACCCGTTTTTAATGGTTTTT	60.459	TGTGCAATTACAATGAGTACAACG	59.987	160
CL13843.Contig2_F0463-PN_887_5	TATATATATATA	TA(2*6)	1640	12	TTTTGGTCTGTCTTGTTCAAGTGTTGTAACTTTCTATTCTTTTTGATGTTAGAATGGGTGTATT[TATATATATATA]TGCGTATAAATGTTTTGTAGTGAACTTTCGTTTTTTAACACGTTGTACTCATTGTAATTGCA	TTTTGGTCTGTCTTGTTCAAGTG	59.314	TGCAATTACAATGAGTACAACGTG	59.987	138
CL13937.Contig1_F0463-PN_239_1	CGCCGCCGCCGCCGCCGC	CGC(3*6)	259	18	CCATCTCACCCCTTTCGTCGCCGCCACCGCCGCGAAAGAGGGCAGCCGCGGCATCCGCCGTAACCCCGCTGGCGGTGGTGGACCCGTCCCGGTTCTGCCCGCCAGACGCGG[CGCCGCCGCCGCCGCCGC]TGCCGCCGCTGCCGCTGCCGTCGCCGGCAGAACAGCTGCACAAACTGTCGGCACCCCTTCCTCTCGCCTACCTCACATCGAGCAACACCAACCATGAAGAAATC	CCATCTCACCCCTTTCGTC	60.459	GATTTCTTCATGGTTGGTGTTG	59.336	233
CL13937.Contig1_F0463-PN_239_2	CGCCGCCGCCGCCGCCGC	CGC(3*6)	259	18	CCATCTCACCCCTTTCGTCGCCGCCACCGCCGCGAAAGAGGGCAGCCGCGGCATCCGCCGTAACCCCGCTGGCGGTGGTGGACCCGTCCCGGTTCTGCCCGCCAGACGCGG[CGCCGCCGCCGCCGCCGC]TGCCGCCGCTGCCGCTGCCGTCGCCGGCAGAACAGCTGCACAAACTGTCGGCACCCCTTCCTCTCGCCTACCTCACATCGAGCAACACCAACCATGAAGAAAT	CCATCTCACCCCTTTCGTC	60.459	ATTTCTTCATGGTTGGTGTTGCT	61.965	232
CL13937.Contig1_F0463-PN_239_3	CGCCGCCGCCGCCGCCGC	CGC(3*6)	259	18	CCATCTCACCCCTTTCGTCGCCGCCACCGCCGCGAAAGAGGGCAGCCGCGGCATCCGCCGTAACCCCGCTGGCGGTGGTGGACCCGTCCCGGTTCTGCCCGCCAGACGCGG[CGCCGCCGCCGCCGCCGC]TGCCGCCGCTGCCGCTGCCGTCGCCGGCAGAACAGCTGCACAAACTGTC	CCATCTCACCCCTTTCGTC	60.459	GACAGTTTGTGCAGCTGTTCTG	61.065	178
CL13937.Contig1_F0463-PN_239_4	CGCCGCCGCCGCCGCCGC	CGC(3*6)	259	18	CCATCTCACCCCTTTCGTCGCCGCCACCGCCGCGAAAGAGGGCAGCCGCGGCATCCGCCGTAACCCCGCTGGCGGTGGTGGACCCGTCCCGGTTCTGCCCGCCAGACGCGG[CGCCGCCGCCGCCGCCGC]TGCCGCCGCTGCCGCTGCCGTCGCCGGCAGAACAGCTGCACAAACTGTCGGCACCCCTTCCTCTCGCCTACCTCACATCGAGCAACACCAACCATGAAGAAATCG	CCATCTCACCCCTTTCGTC	60.459	CGATTTCTTCATGGTTGGTGTT	61.125	234
CL13937.Contig1_F0463-PN_239_5	CGCCGCCGCCGCCGCCGC	CGC(3*6)	259	18	CCATCTCACCCCTTTCGTCGCCGCCACCGCCGCGAAAGAGGGCAGCCGCGGCATCCGCCGTAACCCCGCTGGCGGTGGTGGACCCGTCCCGGTTCTGCCCGCCAGACGCGG[CGCCGCCGCCGCCGCCGC]TGCCGCCGCTGCCGCTGCCGTCGCCGGCAGAACAGCTGCACAAACTGTCGGCACCCCTTCCTCTCGCCTACCTCACATCGAGCAACACCAACCATGAAGAAAT	CCATCTCACCCCTTTCGTC	60.459	ATTTCTTCATGGTTGGTGTTGC	61.136	232
CL13954.Contig1_F0463-PN_2122_1	CTCCTCCTCCTCCTC	CTC(3*5)	661	15	CAACTTGCTGAGCTCCACATCCATGTG[CTCCTCCTCCTCCTC]TTCCTCCTCCTTCCCCCCAGCGGCCAAGCCGGGATTCGAGGACGGTCCCGCCTCCGCCGAACCCGACGCCGGGACGGAGGAATCCAAACCAAC	CAACTTGCTGAGCTCCACATC	60.991	GTTGGTTTGGATTCCTCCGT	61.115	135
CL13954.Contig1_F0463-PN_2122_2	CTCCTCCTCCTCCTC	CTC(3*5)	661	15	CAACTTGCTGAGCTCCACATCCATGTG[CTCCTCCTCCTCCTC]TTCCTCCTCCTTCCCCCCAGCGGCCAAGCCGGGATTCGAGGACGGTCCCGCCTCCGCCGAACCCGACGCCGGGACGGAGGAATCCAAACCAA	CAACTTGCTGAGCTCCACATC	60.991	TTGGTTTGGATTCCTCCGT	60.302	134
CL13954.Contig1_F0463-PN_2122_3	CTCCTCCTCCTCCTC	CTC(3*5)	661	15	CAACTTGCTGAGCTCCACATCCATGTG[CTCCTCCTCCTCCTC]TTCCTCCTCCTTCCCCCCAGCGGCCAAGCCGGGATTCGAGGACGGTCCCGCCTCCGCCGAACCCGACGCCGGGACGGAGGAATCCAAACCAAC	CAACTTGCTGAGCTCCACATC	60.991	GTTGGTTTGGATTCCTCCG	60.302	135
CL13954.Contig1_F0463-PN_2122_4	CTCCTCCTCCTCCTC	CTC(3*5)	661	15	CAACTTGCTGAGCTCCACATCCATGTG[CTCCTCCTCCTCCTC]TTCCTCCTCCTTCCCCCCAGCGGCCAAGCCGGGATTCGAGGACGGTCCCGCCTCCGCCGAACCCGACGCCGGGACGGAGGAATCCAAACCAACG	CAACTTGCTGAGCTCCACATC	60.991	CGTTGGTTTGGATTCCTCC	60.302	136
CL13954.Contig1_F0463-PN_2122_5	CTCCTCCTCCTCCTC	CTC(3*5)	661	15	CAACTTGCTGAGCTCCACATCCATGTG[CTCCTCCTCCTCCTC]TTCCTCCTCCTTCCCCCCAGCGGCCAAGCCGGGATTCGAGGACGGTCCCGCCTCCGCCGAACCCGACGCCGGGACGGAGGAATCCAAACCAACGG	CAACTTGCTGAGCTCCACATC	60.991	CCGTTGGTTTGGATTCCTC	60.302	137
CL13985.Contig1_F0463-PN_1051_1	GGCGGCGGCGGCGGC	GGC(3*5)	2604	15	GAAGGTCACCGAGTTGATGTGGTCGCGGTCGGGGGAGATGGGGAAGCG[GGCGGCGGCGGCGGC]GAGGGCGCGGAAGTAGGACTGGAGGAGGTC	GAAGGTCACCGAGTTGATGTG	60.561	GACCTCCTCCAGTCCTACTTCC	60.491	93
CL13985.Contig1_F0463-PN_1051_2	GGCGGCGGCGGCGGC	GGC(3*5)	2604	15	CTTCTTGTTGGGCTTGAAGGCGTCGCACCAGGCGAAGGTCACCGAGTTGATGTGGTCGCGGTCGGGGGAGATGGGGAAGCG[GGCGGCGGCGGCGGC]GAGGGCGCGGAAGTAGGACTGGAGGAGGTC	CTTCTTGTTGGGCTTGAAGG	59.846	GACCTCCTCCAGTCCTACTTCC	60.491	126
CL13985.Contig1_F0463-PN_1051_3	GGCGGCGGCGGCGGC	GGC(3*5)	2604	15	GAAGGTCACCGAGTTGATGTGGTCGCGGTCGGGGGAGATGGGGAAGCG[GGCGGCGGCGGCGGC]GAGGGCGCGGAAGTAGGACTGGAGGAGGTCG	GAAGGTCACCGAGTTGATGTG	60.561	CGACCTCCTCCAGTCCTACTT	59.748	94
CL13985.Contig1_F0463-PN_1051_4	GGCGGCGGCGGCGGC	GGC(3*5)	2604	15	GAAGGTCACCGAGTTGATGTGGTCGCGGTCGGGGGAGATGGGGAAGCG[GGCGGCGGCGGCGGC]GAGGGCGCGGAAGTAGGACTGGAGGAGGTCG	GAAGGTCACCGAGTTGATGTG	60.561	CGACCTCCTCCAGTCCTACTTC	61.524	94
CL13985.Contig1_F0463-PN_1051_5	GGCGGCGGCGGCGGC	GGC(3*5)	2604	15	AGGTCACCGAGTTGATGTGGTCGCGGTCGGGGGAGATGGGGAAGCG[GGCGGCGGCGGCGGC]GAGGGCGCGGAAGTAGGACTGGAGGAGGTC	AGGTCACCGAGTTGATGTGGT	61.806	GACCTCCTCCAGTCCTACTTCC	60.491	91
CL13997.Contig1_F0463-PN_1600_1	GGCGGCGGCGGCGGCGGC	GGC(3*6)	293	18	AGACGACCTCCGACTCCACCGCCTCCGGCGGAGCCGCCGCTCCCTGGCCGGTCTCCGGCGAGTCCATGGCTCCCTCGGTG[GGCGGCGGCGGCGGCGGC]TCCGGCGAGATCAACAACAACCTGGAGG	AGACGACCTCCGACTCCAC	60.26	CCTCCAGGTTGTTGTTGATCTC	60.912	126
CL13997.Contig1_F0463-PN_1600_2	GGCGGCGGCGGCGGCGGC	GGC(3*6)	293	18	CTCCAGACGACCTCCGACTCCACCGCCTCCGGCGGAGCCGCCGCTCCCTGGCCGGTCTCCGGCGAGTCCATGGCTCCCTCGGTG[GGCGGCGGCGGCGGCGGC]TCCGGCGAGATCAACAACAACCTGGAGG	CTCCAGACGACCTCCGACT	60.404	CCTCCAGGTTGTTGTTGATCTC	60.912	130
CL13997.Contig1_F0463-PN_1600_3	GGCGGCGGCGGCGGCGGC	GGC(3*6)	293	18	AGACGACCTCCGACTCCACCGCCTCCGGCGGAGCCGCCGCTCCCTGGCCGGTCTCCGGCGAGTCCATGGCTCCCTCGGTG[GGCGGCGGCGGCGGCGGC]TCCGGCGAGATCAACAACAACCTGGAGG	AGACGACCTCCGACTCCAC	60.26	CCTCCAGGTTGTTGTTGATCT	59.051	126
CL13997.Contig1_F0463-PN_1600_4	GGCGGCGGCGGCGGCGGC	GGC(3*6)	293	18	AGACGACCTCCGACTCCACCGCCTCCGGCGGAGCCGCCGCTCCCTGGCCGGTCTCCGGCGAGTCCATGGCTCCCTCGGTG[GGCGGCGGCGGCGGCGGC]TCCGGCGAGATCAACAACAACCTGGAG	AGACGACCTCCGACTCCAC	60.26	CTCCAGGTTGTTGTTGATCTCG	61.978	125
CL13997.Contig1_F0463-PN_1600_5	GGCGGCGGCGGCGGCGGC	GGC(3*6)	293	18	CTCCAGACGACCTCCGACTCCACCGCCTCCGGCGGAGCCGCCGCTCCCTGGCCGGTCTCCGGCGAGTCCATGGCTCCCTCGGTG[GGCGGCGGCGGCGGCGGC]TCCGGCGAGATCAACAACAACCTGGAGG	CTCCAGACGACCTCCGACTC	62.362	CCTCCAGGTTGTTGTTGATCTC	60.912	130
CL13998.Contig2_F0463-PN_1991_2	TGTGTGTGTGTGTGTG	TG(2*8)	218	16	GCAGTTGCTAACCGAAATTAAGATGAGTGTTTCCTGTTAAAGCAATT[TGTGTGTGTGTGTGTG]TATGTTTTCACTTTTCACATCAAAGAAGTTGCCAATCATCGTCCACGGGATTCGTAGCAGAATCACTCTTGTCTTCAACAATAAAACCATCCAAACC	GCAGTTGCTAACCGAAATTAAGA	59.815	GGTTTGGATGGTTTTATTGTTGA	59.977	160
CL13998.Contig2_F0463-PN_1991_3	TGTGTGTGTGTGTGTG	TG(2*8)	218	16	GCAGTTGCTAACCGAAATTAAGATGAGTGTTTCCTGTTAAAGCAATT[TGTGTGTGTGTGTGTG]TATGTTTTCACTTTTCACATCAAAGAAGTTGCCAATCAT	GCAGTTGCTAACCGAAATTAAGA	59.815	ATGATTGGCAACTTCTTTGATGT	59.891	102
CL13998.Contig2_F0463-PN_1991_4	TGTGTGTGTGTGTGTG	TG(2*8)	218	16	GCAGTTGCTAACCGAAATTAAGATGAGTGTTTCCTGTTAAAGCAATT[TGTGTGTGTGTGTGTG]TATGTTTTCACTTTTCACATCAAAGAAGTTGCC	GCAGTTGCTAACCGAAATTAAGA	59.815	GGCAACTTCTTTGATGTGAAAAG	60.156	96
CL14055.Contig2_F0463-PN_2036_1	TCATCATCATCATCA	TCA(3*5)	612	15	CGTGGAAGTCCATCTTATGATTTGAG[TCATCATCATCATCA]CGGGCATCCTTGCCGCACCAGGCACCCATAATGCTTGCAGAAAAAAACCACGTCCACCCTCTTCACCGTCTTTCTATTT	CGTGGAAGTCCATCTTATGATTT	59.385	AAATAGAAAGACGGTGAAGAGGG	60.011	120
CL14055.Contig2_F0463-PN_2036_2	TCATCATCATCATCA	TCA(3*5)	612	15	TTTTGATAATGTGAATGTTCCCGCCGTGGAAGTCCATCTTATGATTTGAG[TCATCATCATCATCA]CGGGCATCCTTGCCGCACCAGGCACCCATAATGCTTGCAGAAAAAAACCACGTCCACCCTCTTCACCGTCTTTCTATTT	TTTTGATAATGTGAATGTTCCCG	60.916	AAATAGAAAGACGGTGAAGAGGG	60.011	144
CL14055.Contig2_F0463-PN_2036_3	TCATCATCATCATCA	TCA(3*5)	612	15	CGTGGAAGTCCATCTTATGATTTGAG[TCATCATCATCATCA]CGGGCATCCTTGCCGCACCAGGCACCCATAATGCTTGCAGAAAAAAACCACGTCCACCCTCTTCACCGTCTTTCTATT	CGTGGAAGTCCATCTTATGATTT	59.385	AATAGAAAGACGGTGAAGAGGGT	59.559	119
CL14055.Contig2_F0463-PN_2036_4	TCATCATCATCATCA	TCA(3*5)	612	15	TTTGATAATGTGAATGTTCCCGCCGTGGAAGTCCATCTTATGATTTGAG[TCATCATCATCATCA]CGGGCATCCTTGCCGCACCAGGCACCCATAATGCTTGCAGAAAAAAACCACGTCCACCCTCTTCACCGTCTTTCTATTT	TTTGATAATGTGAATGTTCCCG	59.699	AAATAGAAAGACGGTGAAGAGGG	60.011	143
CL14055.Contig2_F0463-PN_2036_5	TCATCATCATCATCA	TCA(3*5)	612	15	TTTTGATAATGTGAATGTTCCCGCCGTGGAAGTCCATCTTATGATTTGAG[TCATCATCATCATCA]CGGGCATCCTTGCCGCACCAGGCACCCATAATGCTTGCAGAAAAAAACCACGTCCACCCTCTTCACCGTCTTTCTATT	TTTTGATAATGTGAATGTTCCCG	60.916	AATAGAAAGACGGTGAAGAGGGT	59.559	143
CL14089.Contig1_F0463-PN_2076_1	AGAAGAAGAAGAAGAAGAAGA	AGA(3*7)	964	21	TGAAGAAGGAAAGGTGAAGACAGAAAAGATTCCAAGAAGCGGGAAGTTAATGGATGGGGGGTAG[AGAAGAAGAAGAAGAAGAAGA]ATGACTGGTTGGTTGAAGATTCAAG	TGAAGAAGGAAAGGTGAAGACAG	59.908	CTTGAATCTTCAACCAACCAGTC	60.026	110
CL14089.Contig1_F0463-PN_2076_2	AGAAGAAGAAGAAGAAGAAGA	AGA(3*7)	964	21	AACCTCGAAGATTTTGAAGAAGGAAAGGTGAAGACAGAAAAGATTCCAAGAAGCGGGAAGTTAATGGATGGGGGGTAG[AGAAGAAGAAGAAGAAGAAGA]ATGACTGGTTGGTTGAAGATTCAAG	AACCTCGAAGATTTTGAAGAAGG	60.115	CTTGAATCTTCAACCAACCAGTC	60.026	124
CL14089.Contig1_F0463-PN_2076_3	AGAAGAAGAAGAAGAAGAAGA	AGA(3*7)	964	21	TTGAAGAAGGAAAGGTGAAGACAGAAAAGATTCCAAGAAGCGGGAAGTTAATGGATGGGGGGTAG[AGAAGAAGAAGAAGAAGAAGA]ATGACTGGTTGGTTGAAGATTCAAG	TTGAAGAAGGAAAGGTGAAGACA	60.261	CTTGAATCTTCAACCAACCAGTC	60.026	111
CL14089.Contig1_F0463-PN_2076_4	AGAAGAAGAAGAAGAAGAAGA	AGA(3*7)	964	21	GGTGAAGACAGAAAAGATTCCAAGAAGCGGGAAGTTAATGGATGGGGGGTAG[AGAAGAAGAAGAAGAAGAAGA]ATGACTGGTTGGTTGAAGATTCAAG	GGTGAAGACAGAAAAGATTCCAA	59.623	CTTGAATCTTCAACCAACCAGTC	60.026	98
CL14089.Contig1_F0463-PN_2076_5	AGAAGAAGAAGAAGAAGAAGA	AGA(3*7)	964	21	TGAAGAAGGAAAGGTGAAGACAGAAAAGATTCCAAGAAGCGGGAAGTTAATGGATGGGGGGTAG[AGAAGAAGAAGAAGAAGAAGA]ATGACTGGTTGGTTGAAGATTCAAGGCTGGACATTTATTTTG	TGAAGAAGGAAAGGTGAAGACAG	59.908	CAAAATAAATGTCCAGCCTTGAA	60.342	127
CL1409.Contig2_F0463-PN_142_1	CTCTCTCTCTCTCTCTCT	CT(2*9)	168	18	GCACCAATTCCTGTTTTTGATAGGCATGGCACAAGGCATAATGGACGTTCTGATGCAGATAGCTCATCCCCATAGATTACATAGTGTAAGTATCGGTTTCTTCTCTCTTC[CTCTCTCTCTCTCTCTCT]CACTACGAACGCAGTCAACAAACACAGAATA	GCACCAATTCCTGTTTTTGATAG	59.891	TATTCTGTGTTTGTTGACTGCGT	59.729	159
CL1409.Contig2_F0463-PN_142_2	CTCTCTCTCTCTCTCTCT	CT(2*9)	168	18	CACCAATTCCTGTTTTTGATAGGCATGGCACAAGGCATAATGGACGTTCTGATGCAGATAGCTCATCCCCATAGATTACATAGTGTAAGTATCGGTTTCTTCTCTCTTC[CTCTCTCTCTCTCTCTCT]CACTACGAACGCAGTCAACAAACACAGAATA	CACCAATTCCTGTTTTTGATAGG	59.76	TATTCTGTGTTTGTTGACTGCGT	59.729	158
CL1409.Contig2_F0463-PN_142_3	CTCTCTCTCTCTCTCTCT	CT(2*9)	168	18	ACCAATTCCTGTTTTTGATAGGCATGGCACAAGGCATAATGGACGTTCTGATGCAGATAGCTCATCCCCATAGATTACATAGTGTAAGTATCGGTTTCTTCTCTCTTC[CTCTCTCTCTCTCTCTCT]CACTACGAACGCAGTCAACAAACACAGAATA	ACCAATTCCTGTTTTTGATAGGC	60.569	TATTCTGTGTTTGTTGACTGCGT	59.729	157
CL1409.Contig2_F0463-PN_142_4	CTCTCTCTCTCTCTCTCT	CT(2*9)	168	18	CAATTCCTGTTTTTGATAGGCATGGCACAAGGCATAATGGACGTTCTGATGCAGATAGCTCATCCCCATAGATTACATAGTGTAAGTATCGGTTTCTTCTCTCTTC[CTCTCTCTCTCTCTCTCT]CACTACGAACGCAGTCAACAAACACAGAATA	CAATTCCTGTTTTTGATAGGCAT	59.407	TATTCTGTGTTTGTTGACTGCGT	59.729	155
CL1409.Contig2_F0463-PN_142_5	CTCTCTCTCTCTCTCTCT	CT(2*9)	168	18	GCACCAATTCCTGTTTTTGATAGGCATGGCACAAGGCATAATGGACGTTCTGATGCAGATAGCTCATCCCCATAGATTACATAGTGTAAGTATCGGTTTCTTCTCTCTTC[CTCTCTCTCTCTCTCTCT]CACTACGAACGCAGTCAACAAACACAGAATAT	GCACCAATTCCTGTTTTTGATAG	59.891	ATATTCTGTGTTTGTTGACTGCG	59.213	160
CL14108.Contig1_F0463-PN_754_1	CTGCTGCTGCTGCTGCTG	CTG(3*6)	513	18	AACTGAGTGATGTCCATAGGTGGCCATTTGAGAGCAGATGCTTTTTGCTTTGCAGAGCTCAGAACTGTGGAGAAGTAA[CTGCTGCTGCTGCTGCTG]TCTTGCTGGATAGAGCTTGGACTGTCATTAAAGCTATCTGGGCTCCAAG	AACTGAGTGATGTCCATAGGTGG	60.295	CTTGGAGCCCAGATAGCTTTAAT	60.12	145
CL14108.Contig1_F0463-PN_754_2	CTGCTGCTGCTGCTGCTG	CTG(3*6)	513	18	AACTGAGTGATGTCCATAGGTGGCCATTTGAGAGCAGATGCTTTTTGCTTTGCAGAGCTCAGAACTGTGGAGAAGTAA[CTGCTGCTGCTGCTGCTG]TCTTGCTGGATAGAGCTTGGACTGTCATT	AACTGAGTGATGTCCATAGGTGG	60.295	AATGACAGTCCAAGCTCTATCCA	60.144	125
CL14108.Contig1_F0463-PN_754_3	CTGCTGCTGCTGCTGCTG	CTG(3*6)	513	18	TGGCTAACTGAGTGATGTCCATAGGTGGCCATTTGAGAGCAGATGCTTTTTGCTTTGCAGAGCTCAGAACTGTGGAGAAGTAA[CTGCTGCTGCTGCTGCTG]TCTTGCTGGATAGAGCTTGGACTGTCATTAAAGCTATCTGGGCTCCAAG	TGGCTAACTGAGTGATGTCCATA	59.646	CTTGGAGCCCAGATAGCTTTAAT	60.12	150
CL14108.Contig1_F0463-PN_754_4	CTGCTGCTGCTGCTGCTG	CTG(3*6)	513	18	TGGCTAACTGAGTGATGTCCATAGGTGGCCATTTGAGAGCAGATGCTTTTTGCTTTGCAGAGCTCAGAACTGTGGAGAAGTAA[CTGCTGCTGCTGCTGCTG]TCTTGCTGGATAGAGCTTGGACTGTCATT	TGGCTAACTGAGTGATGTCCATA	59.646	AATGACAGTCCAAGCTCTATCCA	60.144	130
CL14108.Contig1_F0463-PN_754_5	CTGCTGCTGCTGCTGCTG	CTG(3*6)	513	18	AACTGAGTGATGTCCATAGGTGGCCATTTGAGAGCAGATGCTTTTTGCTTTGCAGAGCTCAGAACTGTGGAGAAGTAA[CTGCTGCTGCTGCTGCTG]TCTTGCTGGATAGAGCTTGGACTGTCAT	AACTGAGTGATGTCCATAGGTGG	60.295	ATGACAGTCCAAGCTCTATCCAG	59.787	124
CL14177.Contig1_F0463-PN_473_1	AGGAGGAGGAGGAGG	AGG(3*5)	329	15	ACTGCTGGCTGTATCTCTTTGTCGTAGTAATACAACAGATCAAGCAATTAGGA[AGGAGGAGGAGGAGG]AGATGAAATTAGGGGCCGAAGAAGAGGAAGAAGAGGACGACTACTGC	ACTGCTGGCTGTATCTCTTTGTC	59.963	GCAGTAGTCGTCCTCTTCTTCCT	60.434	115
CL14177.Contig1_F0463-PN_473_2	AGGAGGAGGAGGAGG	AGG(3*5)	329	15	ACTGCTGGCTGTATCTCTTTGTCGTAGTAATACAACAGATCAAGCAATTAGGA[AGGAGGAGGAGGAGG]AGATGAAATTAGGGGCCGAAGAAGAGGAAGAAGAGGACGACTACTGCT	ACTGCTGGCTGTATCTCTTTGTC	59.963	AGCAGTAGTCGTCCTCTTCTTCC	60.434	116
CL14177.Contig1_F0463-PN_473_3	AGGAGGAGGAGGAGG	AGG(3*5)	329	15	ACTGCTGGCTGTATCTCTTTGTCGTAGTAATACAACAGATCAAGCAATTAGGA[AGGAGGAGGAGGAGG]AGATGAAATTAGGGGCCGAAGAAGAGGAAGAAGAGGACGAC	ACTGCTGGCTGTATCTCTTTGTC	59.963	GTCGTCCTCTTCTTCCTCTTCTT	59.542	109
CL14177.Contig1_F0463-PN_473_4	AGGAGGAGGAGGAGG	AGG(3*5)	329	15	ACTGCTGGCTGTATCTCTTTGTCGTAGTAATACAACAGATCAAGCAATTAGGA[AGGAGGAGGAGGAGG]AGATGAAATTAGGGGCCGAAGAAGAGGAAGAAGAGGACGA	ACTGCTGGCTGTATCTCTTTGTC	59.963	TCGTCCTCTTCTTCCTCTTCTTC	60.483	108
CL14177.Contig1_F0463-PN_473_5	AGGAGGAGGAGGAGG	AGG(3*5)	329	15	ATATTGCAGAGTGATAGCCAGGAATCCTCCCACTCCCCCACTGCTGGCTGTATCTCTTTGTCGTAGTAATACAACAGATCAAGCAATTAGGA[AGGAGGAGGAGGAGG]AGATGAAATTAGGGGCCGAAGAAGAGGAAGAAGAGGACGACTACTGCT	ATATTGCAGAGTGATAGCCAGGA	60.129	AGCAGTAGTCGTCCTCTTCTTCC	60.434	155
CL14236.Contig1_F0463-PN_543_1	CCACCACCACCACCA	CCA(3*5)	2058	15	CTTTCCCAACCTGCTTTATCTGGCCCTTCTCCCCATCCTTTCCCCTAGTCAACC[CCACCACCACCACCA]TCATCACAAACATCATCAAACCAATCACCTC	CTTTCCCAACCTGCTTTATCTG	60.122	GAGGTGATTGGTTTGATGATGTT	60.11	100
CL14236.Contig1_F0463-PN_543_2	CCACCACCACCACCA	CCA(3*5)	2058	15	AACCTTTCCCAACCTGCTTTATCTGGCCCTTCTCCCCATCCTTTCCCCTAGTCAACC[CCACCACCACCACCA]TCATCACAAACATCATCAAACCAATCACCTC	AACCTTTCCCAACCTGCTTTAT	60.23	GAGGTGATTGGTTTGATGATGTT	60.11	103
CL14236.Contig1_F0463-PN_543_3	CCACCACCACCACCA	CCA(3*5)	2058	15	CTTTCCCAACCTGCTTTATCTGGCCCTTCTCCCCATCCTTTCCCCTAGTCAACC[CCACCACCACCACCA]TCATCACAAACATCATCAAACCAATC	CTTTCCCAACCTGCTTTATCTG	60.122	GATTGGTTTGATGATGTTTGTGA	59.722	95
CL14236.Contig1_F0463-PN_543_4	CCACCACCACCACCA	CCA(3*5)	2058	15	CTTTCCCAACCTGCTTTATCTGGCCCTTCTCCCCATCCTTTCCCCTAGTCAACC[CCACCACCACCACCA]TCATCACAAACATCATCAAACCAATCACCT	CTTTCCCAACCTGCTTTATCTG	60.122	AGGTGATTGGTTTGATGATGTTT	59.628	99
CL14236.Contig1_F0463-PN_543_5	CCACCACCACCACCA	CCA(3*5)	2058	15	AACCTTTCCCAACCTGCTTTATCTGGCCCTTCTCCCCATCCTTTCCCCTAGTCAACC[CCACCACCACCACCA]TCATCACAAACATCATCAAACCAATC	AACCTTTCCCAACCTGCTTTAT	60.23	GATTGGTTTGATGATGTTTGTGA	59.722	98
CL14246.Contig2_F0463-PN_1745_1	TGTGTGTGTGTGTGTGTG	TG(2*9)	1426	18	GAGGAATGACCGTACATTGAGATA[TGTGTGTGTGTGTGTGTG]CTGACATATCAAACTTCTTATTTTGAGTAATAGCAATGAATGAGGAATTTTTTATTGGGTATTTTTTCAAACCACGTATTCTAGGTTTGTTTCATCGGC	GAGGAATGACCGTACATTGAGAT	59.366	GCCGATGAAACAAACCTAGAATA	59.533	141
CL14246.Contig2_F0463-PN_1745_2	TGTGTGTGTGTGTGTGTG	TG(2*9)	1426	18	ATTAAAGCGAGGAATGACCGTACATTGAGATA[TGTGTGTGTGTGTGTGTG]CTGACATATCAAACTTCTTATTTTGAGTAATAGCAATGAATGAGGAATTTTTTATTGGGTATTTTTTCAAACCACGTATTCTAGGTTTGTTTCATCGGC	ATTAAAGCGAGGAATGACCGTA	59.99	GCCGATGAAACAAACCTAGAATA	59.533	149
CL14246.Contig2_F0463-PN_1745_3	TGTGTGTGTGTGTGTGTG	TG(2*9)	1426	18	GAGGAATGACCGTACATTGAGATA[TGTGTGTGTGTGTGTGTG]CTGACATATCAAACTTCTTATTTTGAGTAATAGCAATGAATGAGGAATTTTTTATTGGGTATTTTTTCAAACCACGTATTCTAGGTTTGTTTCATCGGC	GAGGAATGACCGTACATTGAGAT	59.366	GCCGATGAAACAAACCTAGAATAC	60.251	141
CL14246.Contig2_F0463-PN_1745_4	TGTGTGTGTGTGTGTGTG	TG(2*9)	1426	18	ATGCATTAAAGCGAGGAATGACCGTACATTGAGATA[TGTGTGTGTGTGTGTGTG]CTGACATATCAAACTTCTTATTTTGAGTAATAGCAATGAATGAGGAATTTTTTATTGGGTATTTTTTCAAACCACGTATTCTAGGTTTGTTTCATCGGC	ATGCATTAAAGCGAGGAATGAC	60.467	GCCGATGAAACAAACCTAGAATA	59.533	153
CL14246.Contig2_F0463-PN_1745_5	TGTGTGTGTGTGTGTGTG	TG(2*9)	1426	18	GAGGAATGACCGTACATTGAGATA[TGTGTGTGTGTGTGTGTG]CTGACATATCAAACTTCTTATTTTGAGTAATAGCAATGAATGAGGAATTTTTTATTGGGTATTTTTTCAAACCACGTATTCTAGGTTTGTTTCATCGGC	GAGGAATGACCGTACATTGAGATA	59.398	GCCGATGAAACAAACCTAGAATA	59.533	141
CL14249.Contig1_F0463-PN_1500_1	GTGGTGGTGGTGGTG	GTG(3*5)	395	15	ATCAATGGTGATTAGGGCTTTTTAGGCGGTGTGGATGAGGTTATTGA[GTGGTGGTGGTGGTG]GAGTGAATGTCGGATGCAGGAAATGACAAGAAATTGGTGGAG	ATCAATGGTGATTAGGGCTTTTT	60.089	CTCCACCAATTTCTTGTCATTTC	59.864	104
CL14249.Contig1_F0463-PN_1500_2	GTGGTGGTGGTGGTG	GTG(3*5)	395	15	TCAATGGTGATTAGGGCTTTTTAGGCGGTGTGGATGAGGTTATTGA[GTGGTGGTGGTGGTG]GAGTGAATGTCGGATGCAGGAAATGACAAGAAATTGGTGGAG	TCAATGGTGATTAGGGCTTTTTA	59.858	CTCCACCAATTTCTTGTCATTTC	59.864	103
CL14249.Contig1_F0463-PN_1500_3	GTGGTGGTGGTGGTG	GTG(3*5)	395	15	AATGGTGATTAGGGCTTTTTAGGCGGTGTGGATGAGGTTATTGA[GTGGTGGTGGTGGTG]GAGTGAATGTCGGATGCAGGAAATGACAAGAAATTGGTGGAG	AATGGTGATTAGGGCTTTTTAGG	59.769	CTCCACCAATTTCTTGTCATTTC	59.864	101
CL14249.Contig1_F0463-PN_1500_4	GTGGTGGTGGTGGTG	GTG(3*5)	395	15	ATCAATGGTGATTAGGGCTTTTTAGGCGGTGTGGATGAGGTTATTGA[GTGGTGGTGGTGGTG]GAGTGAATGTCGGATGCAGGAAATGACAAGAAATTG	ATCAATGGTGATTAGGGCTTTTT	60.089	CAATTTCTTGTCATTTCCTGCAT	60.358	98
CL14249.Contig1_F0463-PN_1500_5	GTGGTGGTGGTGGTG	GTG(3*5)	395	15	TCAATGGTGATTAGGGCTTTTTAGGCGGTGTGGATGAGGTTATTGA[GTGGTGGTGGTGGTG]GAGTGAATGTCGGATGCAGGAAATGACAAGAAATTG	TCAATGGTGATTAGGGCTTTTTA	59.858	CAATTTCTTGTCATTTCCTGCAT	60.358	97
CL1429.Contig1_F0463-PN_286_1	GGTGGTGGTGGTGGTGGT	GGT(3*6)	151	18	CATGAGATTGAACCTGCCTTCCTGCTTCACCGGTGGAGGAAGAGCTAGCATTGGCGGCGGCGGCG[GGTGGTGGTGGTGGTGGT]GGAGGACGGCGTCTGTGATCGTGTGGTCGTAGAGAG	CATGAGATTGAACCTGCCTTC	59.685	CTCTCTACGACCACACGATCAC	59.792	119
CL1429.Contig1_F0463-PN_286_2	GGTGGTGGTGGTGGTGGT	GGT(3*6)	151	18	ATGAGATTGAACCTGCCTTCCTGCTTCACCGGTGGAGGAAGAGCTAGCATTGGCGGCGGCGGCG[GGTGGTGGTGGTGGTGGT]GGAGGACGGCGTCTGTGATCGTGTGGTCGTAGAGAG	ATGAGATTGAACCTGCCTTCCT	61.34	CTCTCTACGACCACACGATCAC	59.792	118
CL1429.Contig1_F0463-PN_286_3	GGTGGTGGTGGTGGTGGT	GGT(3*6)	151	18	ATGAGATTGAACCTGCCTTCCTGCTTCACCGGTGGAGGAAGAGCTAGCATTGGCGGCGGCGGCG[GGTGGTGGTGGTGGTGGT]GGAGGACGGCGTCTGTGATCGTGTGGTCGTAGAGAG	ATGAGATTGAACCTGCCTTCC	60.458	CTCTCTACGACCACACGATCAC	59.792	118
CL1429.Contig1_F0463-PN_286_4	GGTGGTGGTGGTGGTGGT	GGT(3*6)	151	18	CATGAGATTGAACCTGCCTTCCTGCTTCACCGGTGGAGGAAGAGCTAGCATTGGCGGCGGCGGCG[GGTGGTGGTGGTGGTGGT]GGAGGACGGCGTCTGTGATCGTGTGGTCGTAG	CATGAGATTGAACCTGCCTTC	59.685	CTACGACCACACGATCACAGAC	60.632	115
CL1429.Contig1_F0463-PN_286_5	GGTGGTGGTGGTGGTGGT	GGT(3*6)	151	18	ATGAGATTGAACCTGCCTTCCTGCTTCACCGGTGGAGGAAGAGCTAGCATTGGCGGCGGCGGCG[GGTGGTGGTGGTGGTGGT]GGAGGACGGCGTCTGTGATCGTGTGGTCGTAG	ATGAGATTGAACCTGCCTTCCT	61.34	CTACGACCACACGATCACAGAC	60.632	114
CL14302.Contig1_F0463-PN_880_1	ATATATATATAT	AT(2*6)	2243	12	CCCCTTCATGTTGTGATTAAAAACTATTGGCCCCAATCACAAAGAATGAAACTTTCTGCTACAGCCGGCTTCA[ATATATATATAT]GATATATAGTGCCATATGAATGAATCCAACTATGGAAAACAGAAAACGAAGAGTTGCAAG	CCCCTTCATGTTGTGATTAAAAA	60.095	CTTGCAACTCTTCGTTTTCTGTT	59.975	145
CL14302.Contig1_F0463-PN_880_2	ATATATATATAT	AT(2*6)	2243	12	CCCCTTCATGTTGTGATTAAAAACTATTGGCCCCAATCACAAAGAATGAAACTTTCTGCTACAGCCGGCTTCA[ATATATATATAT]GATATATAGTGCCATATGAATGAATCCAACTATGGAAAACAGAAAACGAAGAGTTGCAAGTT	CCCCTTCATGTTGTGATTAAAAA	60.095	AACTTGCAACTCTTCGTTTTCTG	59.975	147
CL14302.Contig1_F0463-PN_880_3	ATATATATATAT	AT(2*6)	2243	12	CCCCTTCATGTTGTGATTAAAAACTATTGGCCCCAATCACAAAGAATGAAACTTTCTGCTACAGCCGGCTTCA[ATATATATATAT]GATATATAGTGCCATATGAATGAATCCAACTATGGAAAACAGAAAACGAAGAGTTGCAAGTTG	CCCCTTCATGTTGTGATTAAAAA	60.095	CAACTTGCAACTCTTCGTTTTCT	59.975	148
CL14302.Contig1_F0463-PN_880_4	ATATATATATAT	AT(2*6)	2243	12	CCCCTTCATGTTGTGATTAAAAACTATTGGCCCCAATCACAAAGAATGAAACTTTCTGCTACAGCCGGCTTCA[ATATATATATAT]GATATATAGTGCCATATGAATGAATCCAACTATGGAAAACAGAAAACG	CCCCTTCATGTTGTGATTAAAAA	60.095	CGTTTTCTGTTTTCCATAGTTGG	59.92	133
CL14302.Contig1_F0463-PN_880_5	ATATATATATAT	AT(2*6)	2243	12	CCCCTTCATGTTGTGATTAAAAACTATTGGCCCCAATCACAAAGAATGAAACTTTCTGCTACAGCCGGCTTCA[ATATATATATAT]GATATATAGTGCCATATGAATGAATCCAAC	CCCCTTCATGTTGTGATTAAAAA	60.095	GTTGGATTCATTCATATGGCACT	60.095	115
CL14340.Contig2_F0463-PN_507_1	GACGACGACGACGAC	GAC(3*5)	1148	15	CTATTAGCAAGGAGGGTGGAACTACTCGCCTCAGGAAGGAAGAT[GACGACGACGACGAC]GATGAGGACTAGGAAACTCGTTGAGCCAATACTAGCAACTCCCTATTTTGGTGAA	CTATTAGCAAGGAGGGTGGAACT	60.031	TTCACCAAAATAGGGAGTTGCTA	60.01	114
CL14340.Contig2_F0463-PN_507_2	GACGACGACGACGAC	GAC(3*5)	1148	15	ATTAGCAAGGAGGGTGGAACTACTCGCCTCAGGAAGGAAGAT[GACGACGACGACGAC]GATGAGGACTAGGAAACTCGTTGAGCCAATACTAGCAACTCCCTATTTTGGTGAA	ATTAGCAAGGAGGGTGGAACTAC	59.914	TTCACCAAAATAGGGAGTTGCTA	60.01	112
CL14340.Contig2_F0463-PN_507_3	GACGACGACGACGAC	GAC(3*5)	1148	15	CTATTAGCAAGGAGGGTGGAACTACTCGCCTCAGGAAGGAAGAT[GACGACGACGACGAC]GATGAGGACTAGGAAACTCGTTGAG	CTATTAGCAAGGAGGGTGGAACT	60.031	CTCAACGAGTTTCCTAGTCCTCA	59.929	84
CL14340.Contig2_F0463-PN_507_4	GACGACGACGACGAC	GAC(3*5)	1148	15	ATTAGCAAGGAGGGTGGAACTACTCGCCTCAGGAAGGAAGAT[GACGACGACGACGAC]GATGAGGACTAGGAAACTCGTTGAG	ATTAGCAAGGAGGGTGGAACTAC	59.914	CTCAACGAGTTTCCTAGTCCTCA	59.929	82
CL14340.Contig2_F0463-PN_507_5	GACGACGACGACGAC	GAC(3*5)	1148	15	CTATTAGCAAGGAGGGTGGAACTACTCGCCTCAGGAAGGAAGAT[GACGACGACGACGAC]GATGAGGACTAGGAAACTCGTTGAGCCAATACTAGCAACTCCCTATTTTGGTGAAT	CTATTAGCAAGGAGGGTGGAACT	60.031	ATTCACCAAAATAGGGAGTTGCT	60.243	115
CL14426.Contig1_F0463-PN_1673_1	GATGATGATGATGAT	GAT(3*5)	344	15	TCAAAAATTCTTTTCAAAGGCAGGAAATATATTTTTGCACTTAATGATTGTATCTAA[GATGATGATGATGAT]GAGATACAATCATACAAGTGATTAATAAAAGGCCTTGGC	TCAAAAATTCTTTTCAAAGGCAG	59.77	GCCAAGGCCTTTTATTAATCACT	59.892	111
CL14426.Contig1_F0463-PN_1673_2	GATGATGATGATGAT	GAT(3*5)	344	15	AAATTCTTTTCAAAGGCAGGAAATATATTTTTGCACTTAATGATTGTATCTAA[GATGATGATGATGAT]GAGATACAATCATACAAGTGATTAATAAAAGGCCTTGGC	AAATTCTTTTCAAAGGCAGGAAA	60.43	GCCAAGGCCTTTTATTAATCACT	59.892	107
CL14426.Contig1_F0463-PN_1673_3	GATGATGATGATGAT	GAT(3*5)	344	15	AAAATTCTTTTCAAAGGCAGGAAATATATTTTTGCACTTAATGATTGTATCTAA[GATGATGATGATGAT]GAGATACAATCATACAAGTGATTAATAAAAGGCCTTGGC	AAAATTCTTTTCAAAGGCAGGAA	60.43	GCCAAGGCCTTTTATTAATCACT	59.892	108
CL14426.Contig1_F0463-PN_1673_4	GATGATGATGATGAT	GAT(3*5)	344	15	AAAAATTCTTTTCAAAGGCAGGAAATATATTTTTGCACTTAATGATTGTATCTAA[GATGATGATGATGAT]GAGATACAATCATACAAGTGATTAATAAAAGGCCTTGGC	AAAAATTCTTTTCAAAGGCAGGA	60.43	GCCAAGGCCTTTTATTAATCACT	59.892	109
CL14426.Contig1_F0463-PN_1673_5	GATGATGATGATGAT	GAT(3*5)	344	15	AATTCTTTTCAAAGGCAGGAAATATATTTTTGCACTTAATGATTGTATCTAA[GATGATGATGATGAT]GAGATACAATCATACAAGTGATTAATAAAAGGCCTTGGC	AATTCTTTTCAAAGGCAGGAAAT	59.536	GCCAAGGCCTTTTATTAATCACT	59.892	106
CL14448.Contig1_F0463-PN_1171_1	ATATATATATATAT	AT(2*7)	1782	14	AGCTTGTGGAAGATGATGAGAACAGCAACAGCGTGTTTGATCAGTCTCA[ATATATATATATAT]TATTACCCAAGCTTCACTATCTTGAGTGATCATTCTGTAGCTTATTCAACATTTTCTCATGACATATAGATCATGAGCTTTCAGGTTGGTTAGTTC	AGCTTGTGGAAGATGATGAGAAC	59.771	GAACTAACCAACCTGAAAGCTCA	59.812	159
CL14448.Contig1_F0463-PN_1171_2	ATATATATATATAT	AT(2*7)	1782	14	AGCTTGTGGAAGATGATGAGAACAGCAACAGCGTGTTTGATCAGTCTCA[ATATATATATATAT]TATTACCCAAGCTTCACTATCTTGAGTGATCATTCTGTAGCTTATTCAACATTTTCTCATGACATATAGATCATGAGCTTTCAGGTTGGTTAGTTCA	AGCTTGTGGAAGATGATGAGAAC	59.771	TGAACTAACCAACCTGAAAGCTC	59.812	160
CL14448.Contig1_F0463-PN_1171_3	ATATATATATATAT	AT(2*7)	1782	14	AGCTTGTGGAAGATGATGAGAACAGCAACAGCGTGTTTGATCAGTCTCA[ATATATATATATAT]TATTACCCAAGCTTCACTATCTTGAGTG	AGCTTGTGGAAGATGATGAGAAC	59.771	CACTCAAGATAGTGAAGCTTGGG	60.301	91
CL14448.Contig1_F0463-PN_1171_4	ATATATATATATAT	AT(2*7)	1782	14	AAGATGATGAGAACAGCAACAGCGTGTTTGATCAGTCTCA[ATATATATATATAT]TATTACCCAAGCTTCACTATCTTGAGTGATCATTCTGTAGCTTATTCAACATTTTCTCATGACATATAGATCATGAGCTTTCAGGTTGGTTAGTTC	AAGATGATGAGAACAGCAACAGC	60.816	GAACTAACCAACCTGAAAGCTCA	59.812	150
CL14448.Contig1_F0463-PN_1171_5	ATATATATATATAT	AT(2*7)	1782	14	AAGATGATGAGAACAGCAACAGCGTGTTTGATCAGTCTCA[ATATATATATATAT]TATTACCCAAGCTTCACTATCTTGAGTGATCATTCTGTAGCTTATTCAACATTTTCTCATGACATATAGATCATGAGCTTTCAGGTTGGTTAGTTCA	AAGATGATGAGAACAGCAACAGC	60.816	TGAACTAACCAACCTGAAAGCTC	59.812	151
CL14464.Contig2_F0463-PN_1602_1	CGGCGGCGGCGGCGG	CGG(3*5)	831	15	GAACTCCTGGCGGTTGTTAAGGACGTGGGTGA[CGGCGGCGGCGGCGG]GGTTGCTCATGGCAACGCCACCGTCGAGGCCGAGGATGCGGGTATGGCCGTCTACGGAGGTGACTTCGAC	GAACTCCTGGCGGTTGTTAAG	61.019	GTCGAAGTCACCTCCGTAGAC	58.808	117
CL14464.Contig2_F0463-PN_1602_2	CGGCGGCGGCGGCGG	CGG(3*5)	831	15	GTTGTTAAGGACGTGGGTGA[CGGCGGCGGCGGCGG]GGTTGCTCATGGCAACGCCACCGTCGAGGCCGAGGATGCGGGTATGGCCGTCTACGGAGGT	GTTGTTAAGGACGTGGGTGAC	59.367	ACCTCCGTAGACGGCCATAC	61.287	96
CL14464.Contig2_F0463-PN_1602_3	CGGCGGCGGCGGCGG	CGG(3*5)	831	15	AACTCCTGGCGGTTGTTAAGGACGTGGGTGA[CGGCGGCGGCGGCGG]GGTTGCTCATGGCAACGCCACCGTCGAGGCCGAGGATGCGGGTATGGCCGTCTACGGAGGTGACTTCGAC	AACTCCTGGCGGTTGTTAAG	59.238	GTCGAAGTCACCTCCGTAGAC	58.808	116
CL14464.Contig2_F0463-PN_1602_4	CGGCGGCGGCGGCGG	CGG(3*5)	831	15	GTTGTTAAGGACGTGGGTGA[CGGCGGCGGCGGCGG]GGTTGCTCATGGCAACGCCACCGTCGAGGCCGAGGATGCGGGTATGGCCGTCTACGGAG	GTTGTTAAGGACGTGGGTGAC	59.367	CTCCGTAGACGGCCATACC	60.489	94
CL14464.Contig2_F0463-PN_1602_5	CGGCGGCGGCGGCGG	CGG(3*5)	831	15	GTTGTTAAGGACGTGGGTGA[CGGCGGCGGCGGCGG]GGTTGCTCATGGCAACGCCACCGTCGAGGCCGAGGATGCGGGTATGGCCGTCTACGGAGG	GTTGTTAAGGACGTGGGTGAC	59.367	CCTCCGTAGACGGCCATAC	60.489	95
CL14478.Contig1_F0463-PN_1346_1	TGGTGGTGGTGGTGG	TGG(3*5)	1340	15	GGTTCTCCGCTCACTCATCTTA[TGGTGGTGGTGGTGG]TCGGAATCGTCGGTCTGGTGGTGCTCGTTTTGGAGGACGTGATTTCCGAAGGGACAACTCTTACAGCAGA	GGTTCTCCGCTCACTCATCTTAT	60.979	TCTGCTGTAAGAGTTGTCCCTTC	59.936	107
CL14478.Contig1_F0463-PN_1346_2	TGGTGGTGGTGGTGG	TGG(3*5)	1340	15	CAGGAGGTTCCTGATTGGTTAGCTCGGTTCTCCGCTCACTCATCTTA[TGGTGGTGGTGGTGG]TCGGAATCGTCGGTCTGGTGGTGCTCGTTTTGGAGGACGTGATTTCCGAAGGGACAACTCTTACAGCAGA	CAGGAGGTTCCTGATTGGTTAG	59.991	TCTGCTGTAAGAGTTGTCCCTTC	59.936	132
CL14478.Contig1_F0463-PN_1346_3	TGGTGGTGGTGGTGG	TGG(3*5)	1340	15	GGTTCTCCGCTCACTCATCTTA[TGGTGGTGGTGGTGG]TCGGAATCGTCGGTCTGGTGGTGCTCGTTTTGGAGGACGTGATTTCCGAAGGGACAACTCTTAC	GGTTCTCCGCTCACTCATCTTAT	60.979	GTAAGAGTTGTCCCTTCGGAAAT	59.894	101
CL14478.Contig1_F0463-PN_1346_4	TGGTGGTGGTGGTGG	TGG(3*5)	1340	15	GGTTCTCCGCTCACTCATCTTA[TGGTGGTGGTGGTGG]TCGGAATCGTCGGTCTGGTGGTGCTCGTTTTGGAGGACGTGATTTCCGAAGGGACAACTCTTACAGCAGAAGCGGTGGTGGAGCAGATCATTATAG	GGTTCTCCGCTCACTCATCTTAT	60.979	CTATAATGATCTGCTCCACCACC	59.87	133
CL14478.Contig1_F0463-PN_1346_5	TGGTGGTGGTGGTGG	TGG(3*5)	1340	15	CAGGAGGTTCCTGATTGGTTAGCTCGGTTCTCCGCTCACTCATCTTA[TGGTGGTGGTGGTGG]TCGGAATCGTCGGTCTGGTGGTGCTCGTTTTGGAGGACGTGATTTCCGAAGGGACAACTCTTAC	CAGGAGGTTCCTGATTGGTTAG	59.991	GTAAGAGTTGTCCCTTCGGAAAT	59.894	126
CL14480.Contig1_F0463-PN_1946_1	AGGGACAGGGACAGGGACAGGGAC	AGGGAC(6*4)	394	24	TCCATCGGTGTAAGTAACCAAACGGAGAAAATTCGATGTTGAAGAAGCCGGAACCGGAGGGCGGGGAGCCACTCTTAGGG[AGGGACAGGGACAGGGACAGGGAC]AGGGAGAGAGATGATGAGAATAATCATATTGATGAAGAGTCGATGGTGAG	TCCATCGGTGTAAGTAACCAAAC	60.156	CTCACCATCGACTCTTCATCAAT	60.511	154
CL14480.Contig1_F0463-PN_1946_2	AGGGACAGGGACAGGGACAGGGAC	AGGGAC(6*4)	394	24	ATCCATCGGTGTAAGTAACCAAACGGAGAAAATTCGATGTTGAAGAAGCCGGAACCGGAGGGCGGGGAGCCACTCTTAGGG[AGGGACAGGGACAGGGACAGGGAC]AGGGAGAGAGATGATGAGAATAATCATATTGATGAAGAGTCGATGGTGAG	ATCCATCGGTGTAAGTAACCAAA	59.659	CTCACCATCGACTCTTCATCAAT	60.511	155
CL14480.Contig1_F0463-PN_1946_3	AGGGACAGGGACAGGGACAGGGAC	AGGGAC(6*4)	394	24	GGTGTAAGTAACCAAACGGAGAAAATTCGATGTTGAAGAAGCCGGAACCGGAGGGCGGGGAGCCACTCTTAGGG[AGGGACAGGGACAGGGACAGGGAC]AGGGAGAGAGATGATGAGAATAATCATATTGATGAAGAGTCGATGGTGAG	GGTGTAAGTAACCAAACGGAGAA	59.462	CTCACCATCGACTCTTCATCAAT	60.511	148
CL14480.Contig1_F0463-PN_1946_4	AGGGACAGGGACAGGGACAGGGAC	AGGGAC(6*4)	394	24	ATCCATCCATCGGTGTAAGTAACCAAACGGAGAAAATTCGATGTTGAAGAAGCCGGAACCGGAGGGCGGGGAGCCACTCTTAGGG[AGGGACAGGGACAGGGACAGGGAC]AGGGAGAGAGATGATGAGAATAATCATATTGATGAAGAGTCGATGGTGAG	ATCCATCCATCGGTGTAAGTAAC	59.149	CTCACCATCGACTCTTCATCAAT	60.511	159
CL14480.Contig1_F0463-PN_1946_5	AGGGACAGGGACAGGGACAGGGAC	AGGGAC(6*4)	394	24	TCCATCGGTGTAAGTAACCAAACGGAGAAAATTCGATGTTGAAGAAGCCGGAACCGGAGGGCGGGGAGCCACTCTTAGGG[AGGGACAGGGACAGGGACAGGGAC]AGGGAGAGAGATGATGAGAATAATCATATTGATGAAGAGTCGATGGTGA	TCCATCGGTGTAAGTAACCAAAC	60.156	TCACCATCGACTCTTCATCAAT	59.556	153
CL1450.Contig2_F0463-PN_2177_1	CCGCCGCCGCCGCCG	CCG(3*5)	672	15	ACCATTATCTGCACGTTGTACGCGGAATTGAAGAACATGAGGTTGGCGTGGGCCAAGGCGGGGTTCACCACCGACTCAA[CCGCCGCCGCCGCCG]AGCGAAGGGACGGGCTGGTGGCGAGTCGCAGAGCGCGAGATGATAC	ACCATTATCTGCACGTTGTACG	59.948	GTATCATCTCGCGCTCTGC	59.676	140
CL1450.Contig2_F0463-PN_2177_2	CCGCCGCCGCCGCCG	CCG(3*5)	672	15	AATTGAAGAACATGAGGTTGGCGTGGGCCAAGGCGGGGTTCACCACCGACTCAA[CCGCCGCCGCCGCCG]AGCGAAGGGACGGGCTGGTGGCGAGTCGCAGAGCGCGAGATGATAC	AATTGAAGAACATGAGGTTGGC	60.36	GTATCATCTCGCGCTCTGC	59.676	115
CL1450.Contig2_F0463-PN_2177_3	CCGCCGCCGCCGCCG	CCG(3*5)	672	15	ACCATTATCTGCACGTTGTACGCGGAATTGAAGAACATGAGGTTGGCGTGGGCCAAGGCGGGGTTCACCACCGACTCAA[CCGCCGCCGCCGCCG]AGCGAAGGGACGGGCTGGTGGCGAGTCGCAGAGCGCGAGATGATACG	ACCATTATCTGCACGTTGTACG	59.948	CGTATCATCTCGCGCTCTG	60.681	141
CL1450.Contig2_F0463-PN_2177_4	CCGCCGCCGCCGCCG	CCG(3*5)	672	15	ACCATTATCTGCACGTTGTACGCGGAATTGAAGAACATGAGGTTGGCGTGGGCCAAGGCGGGGTTCACCACCGACTCAA[CCGCCGCCGCCGCCG]AGCGAAGGGACGGGCTGGTGGCGAGTCGCAGAGCGCGAGATGATACGGGCAGAC	ACCATTATCTGCACGTTGTACG	59.948	GTCTGCCCGTATCATCTCG	59.208	148
CL1450.Contig2_F0463-PN_2177_5	CCGCCGCCGCCGCCG	CCG(3*5)	672	15	ACCATTATCTGCACGTTGTACGCGGAATTGAAGAACATGAGGTTGGCGTGGGCCAAGGCGGGGTTCACCACCGACTCAA[CCGCCGCCGCCGCCG]AGCGAAGGGACGGGCTGGTGGCGAGTCGCAGAGCGCGAGATGATACGGGCAGACG	ACCATTATCTGCACGTTGTACG	59.948	CGTCTGCCCGTATCATCTC	59.208	149
CL14513.Contig1_F0463-PN_352_1	ATATATATATATATAT	AT(2*8)	864	16	CTGAAAAACACTCTGCTCACCTTGACAACTACCTGTTCAATATCTATTTACTATGGCA[ATATATATATATATAT]AGATGTTGATGATCTTAAACTAAGTAGACCTCAAATTGTTCCCTTGCTGGAAAATAAACAGACCCATTTCATTGCCTAACTT	CTGAAAAACACTCTGCTCACCTT	59.971	AAGTTAGGCAATGAAATGGGTCT	60.243	156
CL14513.Contig1_F0463-PN_352_2	ATATATATATATATAT	AT(2*8)	864	16	AAAAACACTCTGCTCACCTTGACAACTACCTGTTCAATATCTATTTACTATGGCA[ATATATATATATATAT]AGATGTTGATGATCTTAAACTAAGTAGACCTCAAATTGTTCCCTTGCTGGAAAATAAACAGACCCATTTCATTGCCTAACTT	AAAAACACTCTGCTCACCTTGAC	59.846	AAGTTAGGCAATGAAATGGGTCT	60.243	153
CL14513.Contig1_F0463-PN_352_3	ATATATATATATATAT	AT(2*8)	864	16	GCTCACCTTGACAACTACCTGTTCAATATCTATTTACTATGGCA[ATATATATATATATAT]AGATGTTGATGATCTTAAACTAAGTAGACCTCAAATTGTTCCCTTGCTGGAAAATAAACAGACCCATTTCATTGCCTAACTT	GCTCACCTTGACAACTACCTGTT	59.734	AAGTTAGGCAATGAAATGGGTCT	60.243	142
CL14513.Contig1_F0463-PN_352_4	ATATATATATATATAT	AT(2*8)	864	16	TCTGCTCACCTTGACAACTACCTGTTCAATATCTATTTACTATGGCA[ATATATATATATATAT]AGATGTTGATGATCTTAAACTAAGTAGACCTCAAATTGTTCCCTTGCTGGAAAATAAACAGACCCATTTCATTGCCTAACTT	TCTGCTCACCTTGACAACTACCT	60.35	AAGTTAGGCAATGAAATGGGTCT	60.243	145
CL14513.Contig1_F0463-PN_352_5	ATATATATATATATAT	AT(2*8)	864	16	CTCTGCTCACCTTGACAACTACCTGTTCAATATCTATTTACTATGGCA[ATATATATATATATAT]AGATGTTGATGATCTTAAACTAAGTAGACCTCAAATTGTTCCCTTGCTGGAAAATAAACAGACCCATTTCATTGCCTAACTT	CTCTGCTCACCTTGACAACTACC	60.35	AAGTTAGGCAATGAAATGGGTCT	60.243	146
CL14524.Contig2_F0463-PN_792_1	GATGATGATGATGAT	GAT(3*5)	4290	15	GCGCTTCTCCACTAGATATTCAATTTAACTTCCTAGCAAAAGCAAA[GATGATGATGATGAT]GAGGAAAATTGTTTTGGGTACCTAAATCCATGGTTGACAAGAA	GCGCTTCTCCACTAGATATTCAA	59.897	TTCTTGTCAACCATGGATTTAGG	60.223	104
CL14524.Contig2_F0463-PN_792_2	GATGATGATGATGAT	GAT(3*5)	4290	15	GCGCTTCTCCACTAGATATTCAATTTAACTTCCTAGCAAAAGCAAA[GATGATGATGATGAT]GAGGAAAATTGTTTTGGGTACCTAAATCCATGGTTGACAAGA	GCGCTTCTCCACTAGATATTCAA	59.897	TCTTGTCAACCATGGATTTAGGT	59.755	103
CL14524.Contig2_F0463-PN_792_3	GATGATGATGATGAT	GAT(3*5)	4290	15	TGATCAACACATCATGACCACTTTATGATCTCAATCAAGCGCTTCTCCACTAGATATTCAATTTAACTTCCTAGCAAAAGCAAA[GATGATGATGATGAT]GAGGAAAATTGTTTTGGGTACCTAAATCCATGGTTGACAAGAA	TGATCAACACATCATGACCACTT	60.292	TTCTTGTCAACCATGGATTTAGG	60.223	142
CL14524.Contig2_F0463-PN_792_4	GATGATGATGATGAT	GAT(3*5)	4290	15	TGATCAACACATCATGACCACTTTATGATCTCAATCAAGCGCTTCTCCACTAGATATTCAATTTAACTTCCTAGCAAAAGCAAA[GATGATGATGATGAT]GAGGAAAATTGTTTTGGGTACCTAAATCCATGGTTGACAAGA	TGATCAACACATCATGACCACTT	60.292	TCTTGTCAACCATGGATTTAGGT	59.755	141
CL14524.Contig2_F0463-PN_792_5	GATGATGATGATGAT	GAT(3*5)	4290	15	AATGATCAACACATCATGACCACTTTATGATCTCAATCAAGCGCTTCTCCACTAGATATTCAATTTAACTTCCTAGCAAAAGCAAA[GATGATGATGATGAT]GAGGAAAATTGTTTTGGGTACCTAAATCCATGGTTGACAAGAA	AATGATCAACACATCATGACCAC	59.594	TTCTTGTCAACCATGGATTTAGG	60.223	144
CL14549.Contig1_F0463-PN_248_1	GAAGAAGAAGAAGAAGAA	GAA(3*6)	257	18	GGTCACCTTCTCGTCCAATCGCACCCCATCCCGGCGAGGGAAGACCCTGTGGGAGCTCCTCGCCGAAGAAGCGGCC[GAAGAAGAAGAAGAAGAA]GGCCGAGGAATCGATCTCTCTGGTTCGAAGCGGTTCGCCTTCTCCATCAATTGCATTCACATT	GGTCACCTTCTCGTCCAATC	59.511	AATGTGAATGCAATTGATGGAG	59.829	157
CL14549.Contig1_F0463-PN_248_2	GAAGAAGAAGAAGAAGAA	GAA(3*6)	257	18	AAAGGGTCACCTTCTCGTCCAATCGCACCCCATCCCGGCGAGGGAAGACCCTGTGGGAGCTCCTCGCCGAAGAAGCGGCC[GAAGAAGAAGAAGAAGAA]GGCCGAGGAATCGATCTCTCTGGTTCGAAGCGGTTCGCCTTCTCCATCAATTGCATTCACAT	AAAGGGTCACCTTCTCGTCC	60.489	ATGTGAATGCAATTGATGGAGAA	61.592	160
CL14549.Contig1_F0463-PN_248_3	GAAGAAGAAGAAGAAGAA	GAA(3*6)	257	18	GGTCACCTTCTCGTCCAATCGCACCCCATCCCGGCGAGGGAAGACCCTGTGGGAGCTCCTCGCCGAAGAAGCGGCC[GAAGAAGAAGAAGAAGAA]GGCCGAGGAATCGATCTCTCTGGTTCGAAGCGGTTCGCCTTCTCCATCAATTGCATTCACATTC	GGTCACCTTCTCGTCCAATC	59.511	GAATGTGAATGCAATTGATGGAG	61.592	158
CL14549.Contig1_F0463-PN_248_4	GAAGAAGAAGAAGAAGAA	GAA(3*6)	257	18	AGGGTCACCTTCTCGTCCAATCGCACCCCATCCCGGCGAGGGAAGACCCTGTGGGAGCTCCTCGCCGAAGAAGCGGCC[GAAGAAGAAGAAGAAGAA]GGCCGAGGAATCGATCTCTCTGGTTCGAAGCGGTTCGCCTTCTCCATCAATTGCATTCACATT	AGGGTCACCTTCTCGTCCA	60.662	AATGTGAATGCAATTGATGGAG	59.829	159
CL14549.Contig1_F0463-PN_248_5	GAAGAAGAAGAAGAAGAA	GAA(3*6)	257	18	AAAGGGTCACCTTCTCGTCCAATCGCACCCCATCCCGGCGAGGGAAGACCCTGTGGGAGCTCCTCGCCGAAGAAGCGGCC[GAAGAAGAAGAAGAAGAA]GGCCGAGGAATCGATCTCTCTGGTTCGAAGCGGTTCGCCTTCTCCATCAATTGCATTCACA	AAAGGGTCACCTTCTCGTCC	60.489	TGTGAATGCAATTGATGGAGAA	61.401	159
CL14620.Contig1_F0463-PN_1356_1	TCCTCCTCCTCCTCCTCC	TCC(3*6)	3898	18	GAGCCCTCCTTTTGCTTCTATTCCCGGCATCCCCACCGCTTCCACTCGACGGTTG[TCCTCCTCCTCCTCCTCC]TCGTCTGGAAGGAAACATTCTTGACTATCTCACCTTCCTTCCTTCCTACT	GAGCCCTCCTTTTGCTTCTATT	60.218	AGTAGGAAGGAAGGAAGGTGAGA	59.774	123
CL14620.Contig1_F0463-PN_1356_2	TCCTCCTCCTCCTCCTCC	TCC(3*6)	3898	18	GAGCCCTCCTTTTGCTTCTATTCCCGGCATCCCCACCGCTTCCACTCGACGGTTG[TCCTCCTCCTCCTCCTCC]TCGTCTGGAAGGAAACATTCTTGACTATCTCACCTTCCTTCCTTCCTACTCAAACCTCTCCTC	GAGCCCTCCTTTTGCTTCTATT	60.218	GAGGAGAGGTTTGAGTAGGAAGG	59.774	136
CL14620.Contig1_F0463-PN_1356_3	TCCTCCTCCTCCTCCTCC	TCC(3*6)	3898	18	GAGCCCTCCTTTTGCTTCTATTCCCGGCATCCCCACCGCTTCCACTCGACGGTTG[TCCTCCTCCTCCTCCTCC]TCGTCTGGAAGGAAACATTCTTGACTATCTCACCTTCCTTCCTTCCTACTCAAACCTCTCCTCCT	GAGCCCTCCTTTTGCTTCTATT	60.218	AGGAGGAGAGGTTTGAGTAGGAA	59.774	138
CL14620.Contig1_F0463-PN_1356_4	TCCTCCTCCTCCTCCTCC	TCC(3*6)	3898	18	GAGCCCTCCTTTTGCTTCTATTCCCGGCATCCCCACCGCTTCCACTCGACGGTTG[TCCTCCTCCTCCTCCTCC]TCGTCTGGAAGGAAACATTCTTGACTATCTCACCTTCCTTCCTTCCTACTCAAACCTCTCCTCCTT	GAGCCCTCCTTTTGCTTCTATT	60.218	AAGGAGGAGAGGTTTGAGTAGGA	59.774	139
CL14620.Contig1_F0463-PN_1356_5	TCCTCCTCCTCCTCCTCC	TCC(3*6)	3898	18	AGCCCTCCTTTTGCTTCTATTCCCGGCATCCCCACCGCTTCCACTCGACGGTTG[TCCTCCTCCTCCTCCTCC]TCGTCTGGAAGGAAACATTCTTGACTATCTCACCTTCCTTCCTTCCTACTCAAACCTCTCCTCCTTT	AGCCCTCCTTTTGCTTCTATTC	60.218	AAAGGAGGAGAGGTTTGAGTAGG	59.323	139
CL1466.Contig4_F0463-PN_1561_1	CTGCTGCTGCTGCTGCTG	CTG(3*6)	222	18	AGAGGAAGCCATGATCGAACTGGCCACCGAAATGGCGGGGATTGTAGTACTGGGCAGCGGCGGCGGTGGCGGTGGTGAT[CTGCTGCTGCTGCTGCTG]GTGCAGCGAAGGCAGGGGGACATAGGGCAGGAAATGGTC	AGAGGAAGCCATGATCGAACT	60.226	GACCATTTCCTGCCCTATGTC	60.707	136
CL1466.Contig4_F0463-PN_1561_2	CTGCTGCTGCTGCTGCTG	CTG(3*6)	222	18	AGAGGAAGCCATGATCGAACTGGCCACCGAAATGGCGGGGATTGTAGTACTGGGCAGCGGCGGCGGTGGCGGTGGTGAT[CTGCTGCTGCTGCTGCTG]GTGCAGCGAAGGCAGGGGGACATAGGGCAGGAAATGGTCCT	AGAGGAAGCCATGATCGAACT	60.226	AGGACCATTTCCTGCCCTAT	59.789	138
CL1466.Contig4_F0463-PN_1561_3	CTGCTGCTGCTGCTGCTG	CTG(3*6)	222	18	GGGATTGTAGTACTGGGCAGCGGCGGCGGTGGCGGTGGTGAT[CTGCTGCTGCTGCTGCTG]GTGCAGCGAAGGCAGGGGGACATAGGGCAGGAAATGGTC	GGGATTGTAGTACTGGGCAGC	60.89	GACCATTTCCTGCCCTATGTC	60.707	99
CL1466.Contig4_F0463-PN_1561_4	CTGCTGCTGCTGCTGCTG	CTG(3*6)	222	18	GAGAGGAAGCCATGATCGAACTGGCCACCGAAATGGCGGGGATTGTAGTACTGGGCAGCGGCGGCGGTGGCGGTGGTGAT[CTGCTGCTGCTGCTGCTG]GTGCAGCGAAGGCAGGGGGACATAGGGCAGGAAATGGTC	GAGAGGAAGCCATGATCGAACT	61.991	GACCATTTCCTGCCCTATGTC	60.707	137
CL1466.Contig4_F0463-PN_1561_5	CTGCTGCTGCTGCTGCTG	CTG(3*6)	222	18	GAAATGGCGGGGATTGTAGTACTGGGCAGCGGCGGCGGTGGCGGTGGTGAT[CTGCTGCTGCTGCTGCTG]GTGCAGCGAAGGCAGGGGGACATAGGGCAGGAAATGGTC	GAAATGGCGGGGATTGTAGTA	61.043	GACCATTTCCTGCCCTATGTC	60.707	108
CL14689.Contig1_F0463-PN_2174_1	CGACGACGACGACGA	CGA(3*5)	1010	15	ACTCCTTCTCGTACCCCGCCTGCAGCATCCGGTCGGCGATTTCCCGGAGGTCGACGACGGACTCCGGACGGACGAGGTCGACCCCGCCGAGGTCGACGGAGAG[CGACGACGACGACGA]CGGGGCGCGCGCGCGGCCGCCGGCGAACCTGGGCGTCTCCTC	ACTCCTTCTCGTACCCCGC	61.569	GAGGAGACGCCCAGGTTC	60.773	160
CL14689.Contig1_F0463-PN_2174_2	CGACGACGACGACGA	CGA(3*5)	1010	15	CTCCTTCTCGTACCCCGCCTGCAGCATCCGGTCGGCGATTTCCCGGAGGTCGACGACGGACTCCGGACGGACGAGGTCGACCCCGCCGAGGTCGACGGAGAG[CGACGACGACGACGA]CGGGGCGCGCGCGCGGCCGCCGGCGAACCTGGGCGTCTCCTC	CTCCTTCTCGTACCCCGC	60.758	GAGGAGACGCCCAGGTTC	60.773	159
CL14689.Contig1_F0463-PN_2174_3	CGACGACGACGACGA	CGA(3*5)	1010	15	ACTCCGGACGGACGAGGTCGACCCCGCCGAGGTCGACGGAGAG[CGACGACGACGACGA]CGGGGCGCGCGCGCGGCCGCCGGCGAACCTGGGCGTCTCCTCCTCGTCCGCCGCGGAAGCGGCGTCGGAGGAGAAGTCGTAGTCGGCC	ACTCCGGACGGACGAGGT	63.109	GGCCGACTACGACTTCTCCT	60.786	146
CL14689.Contig1_F0463-PN_2174_4	CGACGACGACGACGA	CGA(3*5)	1010	15	ACTCCGGACGGACGAGGTCGACCCCGCCGAGGTCGACGGAGAG[CGACGACGACGACGA]CGGGGCGCGCGCGCGGCCGCCGGCGAACCTGGGCGTCTCCTCCTCGTCCGCCGCGGAAGCGGCGTCGGAGGAGAAGTCGTAGTCGGCCGT	ACTCCGGACGGACGAGGT	63.109	ACGGCCGACTACGACTTCT	59.883	148
CL14689.Contig1_F0463-PN_2174_5	CGACGACGACGACGA	CGA(3*5)	1010	15	CTTCTCGTACCCCGCCTGCAGCATCCGGTCGGCGATTTCCCGGAGGTCGACGACGGACTCCGGACGGACGAGGTCGACCCCGCCGAGGTCGACGGAGAG[CGACGACGACGACGA]CGGGGCGCGCGCGCGGCCGCCGGCGAACCTGGGCGTCTCCTC	CTTCTCGTACCCCGCCTG	61.758	GAGGAGACGCCCAGGTTC	60.773	156
CL14729.Contig2_F0463-PN_1842_1	AGGAGGAGGAGGAGGAGGAGG	AGG(3*7)	1262	21	CTTTATTCTGGAGCAACCCTTTTTCCTGGTGGGGAAGGAGACACTAAGAAATGGGCAGACAAATGGGCA[AGGAGGAGGAGGAGGAGGAGG]AGTAGAAGAAAAGGAGATAGGGTTTGTGG	CTTTATTCTGGAGCAACCCTTTT	60.014	CCACAAACCCTATCTCCTTTTCT	59.888	119
CL14729.Contig2_F0463-PN_1842_2	AGGAGGAGGAGGAGGAGGAGG	AGG(3*7)	1262	21	CTTTATTCTGGAGCAACCCTTTTTCCTGGTGGGGAAGGAGACACTAAGAAATGGGCAGACAAATGGGCA[AGGAGGAGGAGGAGGAGGAGG]AGTAGAAGAAAAGGAGATAGGGTTTGTGGTAATGCAA	CTTTATTCTGGAGCAACCCTTTT	60.014	TTGCATTACCACAAACCCTATCT	59.786	127
CL14729.Contig2_F0463-PN_1842_3	AGGAGGAGGAGGAGGAGGAGG	AGG(3*7)	1262	21	CTTTATTCTGGAGCAACCCTTTTTCCTGGTGGGGAAGGAGACACTAAGAAATGGGCAGACAAATGGGCA[AGGAGGAGGAGGAGGAGGAGG]AGTAGAAGAAAAGGAGATAGGGTTTGTGGTAATGCAAG	CTTTATTCTGGAGCAACCCTTTT	60.014	CTTGCATTACCACAAACCCTATC	59.786	128
CL14729.Contig2_F0463-PN_1842_4	AGGAGGAGGAGGAGGAGGAGG	AGG(3*7)	1262	21	CTTTATTCTGGAGCAACCCTTTTTCCTGGTGGGGAAGGAGACACTAAGAAATGGGCAGACAAATGGGCA[AGGAGGAGGAGGAGGAGGAGG]AGTAGAAGAAAAGGAGATAGGGTTTGTGGT	CTTTATTCTGGAGCAACCCTTTT	60.014	ACCACAAACCCTATCTCCTTTTC	59.769	120
CL14729.Contig2_F0463-PN_1842_5	AGGAGGAGGAGGAGGAGGAGG	AGG(3*7)	1262	21	ACACTAAGAAATGGGCAGACAAATGGGCA[AGGAGGAGGAGGAGGAGGAGG]AGTAGAAGAAAAGGAGATAGGGTTTGTGGTAATGCAA	ACACTAAGAAATGGGCAGACAAA	60.048	TTGCATTACCACAAACCCTATCT	59.786	87
CL14803.Contig1_F0463-PN_1926_1	GGCGGCGGCGGCGGC	GGC(3*5)	5286	15	ATCAGGTATGGGGAGAAGAATTGCTCCGTCGAAGGTTGTTTGATTTTGTATTATACAATACTTAACGTGCCAACAATAA[GGCGGCGGCGGCGGC]GACGGCGGCGTCCTTTCCCTGCCACGACTGGGACGGGGGAAGCCTCCTAACTCTTT	ATCAGGTATGGGGAGAAGAATTG	60.546	AAAGAGTTAGGAGGCTTCCCC	60.082	150
CL14803.Contig1_F0463-PN_1926_2	GGCGGCGGCGGCGGC	GGC(3*5)	5286	15	ATCAGGTATGGGGAGAAGAATTGCTCCGTCGAAGGTTGTTTGATTTTGTATTATACAATACTTAACGTGCCAACAATAA[GGCGGCGGCGGCGGC]GACGGCGGCGTCCTTTCCCTGCCACGACTGGGACGGGGGAAGCCTCCTAACTCTTTGACAAT	ATCAGGTATGGGGAGAAGAATTG	60.546	ATTGTCAAAGAGTTAGGAGGCTT	57.698	156
CL14803.Contig1_F0463-PN_1926_4	GGCGGCGGCGGCGGC	GGC(3*5)	5286	15	TCAGGTATGGGGAGAAGAATTGCTCCGTCGAAGGTTGTTTGATTTTGTATTATACAATACTTAACGTGCCAACAATAA[GGCGGCGGCGGCGGC]GACGGCGGCGTCCTTTCCCTGCCACGACTGGGACGGGGGAAGCCTCCTAACTCTTT	TCAGGTATGGGGAGAAGAATTG	60.312	AAAGAGTTAGGAGGCTTCCCC	60.082	149
CL14803.Contig1_F0463-PN_1927_1	AATAATAATAATAAT	AAT(3*5)	5360	15	GGAAGCCTCCTAACTCTTTGAC[AATAATAATAATAAT]TATTAATAAGCCTTTGAGAACAAACGCCGGCCACCACCGACGCACCGCCTCTCCAAAGCTGCTCTTTTTATTGGTTTCCCGATC	GGAAGCCTCCTAACTCTTTGACA	61.1	GATCGGGAAACCAATAAAAAGAG	60.183	121
CL14803.Contig1_F0463-PN_1927_2	AATAATAATAATAAT	AAT(3*5)	5360	15	GGAAGCCTCCTAACTCTTTGAC[AATAATAATAATAAT]TATTAATAAGCCTTTGAGAACAAACGCCGGCCACCACCGACGCACCGCCTCTCCAAAGCTGCTCTTTTTATTGGTTTCCCGATCT	GGAAGCCTCCTAACTCTTTGACA	61.1	AGATCGGGAAACCAATAAAAAGA	60.183	122
CL14803.Contig1_F0463-PN_1927_3	AATAATAATAATAAT	AAT(3*5)	5360	15	GGAAGCCTCCTAACTCTTTGAC[AATAATAATAATAAT]TATTAATAAGCCTTTGAGAACAAACGCCGGCCACCACCGACGCACCGCCTCTCCAAAGCTGCTCTTTTTATTGGTTTCCCGATCTGCACTCCCGATTATTAGTCGCAAAGAAGGCCT	GGAAGCCTCCTAACTCTTTGACA	61.1	AGGCCTTCTTTGCGACTAATAAT	59.694	154
CL14803.Contig1_F0463-PN_1927_4	AATAATAATAATAAT	AAT(3*5)	5360	15	GGAAGCCTCCTAACTCTTTGAC[AATAATAATAATAAT]TATTAATAAGCCTTTGAGAACAAACGCCGGCCACCACCGACGCACCGCCTCTCCAAAGCTGCTCTTTTTATTG	GGAAGCCTCCTAACTCTTTGACA	61.1	CAATAAAAAGAGCAGCTTTGGAG	59.585	110
CL14803.Contig1_F0463-PN_1927_5	AATAATAATAATAAT	AAT(3*5)	5360	15	GGAAGCCTCCTAACTCTTTGAC[AATAATAATAATAAT]TATTAATAAGCCTTTGAGAACAAACGCCGGCCACCACCGACGCACCGCCTCTCCAAAGCTGCTCTTTTTATTGGTTTCCCGATCTGCACTCCCGATTATTAGTCGCAAAGAAGGCCTCT	GGAAGCCTCCTAACTCTTTGACA	61.1	AGAGGCCTTCTTTGCGACTAATA	60.715	156
CL14851.Contig1_F0463-PN_1331_1	TATATATATATATATA	TA(2*8)	2525	16	ATTGTTTTCAGAAGGTCCAGTTGCTGTCCTAGCCGACAATGTGGAAATGGTAAAAATCTTTTATTTGATGCCACATATAAG[TATATATATATATATA]GGGTATGTAAATTCGTGAAGAGTATTTGTTTCTGCC	ATTGTTTTCAGAAGGTCCAGTTG	59.552	GGCAGAAACAAATACTCTTCACG	60.176	133
CL14851.Contig1_F0463-PN_1331_2	TATATATATATATATA	TA(2*8)	2525	16	ATTGTTTTCAGAAGGTCCAGTTGCTGTCCTAGCCGACAATGTGGAAATGGTAAAAATCTTTTATTTGATGCCACATATAAG[TATATATATATATATA]GGGTATGTAAATTCGTGAAGAGTATTTGTTTCTGCCG	ATTGTTTTCAGAAGGTCCAGTTG	59.552	CGGCAGAAACAAATACTCTTCAC	60.176	134
CL14851.Contig1_F0463-PN_1331_3	TATATATATATATATA	TA(2*8)	2525	16	TTTTGGTACAGCTTCATTTGCATATTATTGTTTTCAGAAGGTCCAGTTGCTGTCCTAGCCGACAATGTGGAAATGGTAAAAATCTTTTATTTGATGCCACATATAAG[TATATATATATATATA]GGGTATGTAAATTCGTGAAGAGTATTTGTTTCTGCC	TTTTGGTACAGCTTCATTTGCAT	60.866	GGCAGAAACAAATACTCTTCACG	60.176	159
CL14851.Contig1_F0463-PN_1331_4	TATATATATATATATA	TA(2*8)	2525	16	TTTTGGTACAGCTTCATTTGCATATTATTGTTTTCAGAAGGTCCAGTTGCTGTCCTAGCCGACAATGTGGAAATGGTAAAAATCTTTTATTTGATGCCACATATAAG[TATATATATATATATA]GGGTATGTAAATTCGTGAAGAGTATTTGTTTCTGCCG	TTTTGGTACAGCTTCATTTGCAT	60.866	CGGCAGAAACAAATACTCTTCAC	60.176	160
CL14851.Contig1_F0463-PN_1331_5	TATATATATATATATA	TA(2*8)	2525	16	CGACAATGTGGAAATGGTAAAAATCTTTTATTTGATGCCACATATAAG[TATATATATATATATA]GGGTATGTAAATTCGTGAAGAGTATTTGTTTCTGCCGGCGGGGAATGCTGATAATTTTTTGCATTTATAAGCATGTGCAG	CGACAATGTGGAAATGGTAAAAA	60.943	CTGCACATGCTTATAAATGCAAA	60.161	144
CL14894.Contig2_F0463-PN_2010_1	TTCTTCTTCTTCTTCTTC	TTC(3*6)	637	18	GAGAAGATCGGCTTCCAAGACTAGCACCACCCTCCAAAACCAGACACCTT[TTCTTCTTCTTCTTCTTC]GTCTTGAGAAATGGGTTTTTGTTTTC	GAGAAGATCGGCTTCCAAGACT	61.231	GAAAACAAAAACCCATTTCTCAA	59.403	94
CL14894.Contig2_F0463-PN_2010_2	TTCTTCTTCTTCTTCTTC	TTC(3*6)	637	18	AGAAGATCGGCTTCCAAGACTAGCACCACCCTCCAAAACCAGACACCTT[TTCTTCTTCTTCTTCTTC]GTCTTGAGAAATGGGTTTTTGTTTTC	AGAAGATCGGCTTCCAAGACT	59.475	GAAAACAAAAACCCATTTCTCAA	59.403	93
CL14894.Contig2_F0463-PN_2010_3	TTCTTCTTCTTCTTCTTC	TTC(3*6)	637	18	GAGAAGATCGGCTTCCAAGACTAGCACCACCCTCCAAAACCAGACACCTT[TTCTTCTTCTTCTTCTTC]GTCTTGAGAAATGGGTTTTTGTTTTCT	GAGAAGATCGGCTTCCAAGACT	61.231	AGAAAACAAAAACCCATTTCTCA	59.067	95
CL14894.Contig2_F0463-PN_2010_4	TTCTTCTTCTTCTTCTTC	TTC(3*6)	637	18	ATCGGCTTCCAAGACTAGCACCACCCTCCAAAACCAGACACCTT[TTCTTCTTCTTCTTCTTC]GTCTTGAGAAATGGGTTTTTGTTTTC	ATCGGCTTCCAAGACTAGCAC	60.777	GAAAACAAAAACCCATTTCTCAA	59.403	88
CL14894.Contig2_F0463-PN_2010_5	TTCTTCTTCTTCTTCTTC	TTC(3*6)	637	18	AGAAGATCGGCTTCCAAGACTAGCACCACCCTCCAAAACCAGACACCTT[TTCTTCTTCTTCTTCTTC]GTCTTGAGAAATGGGTTTTTGTTTTCT	AGAAGATCGGCTTCCAAGACT	59.475	AGAAAACAAAAACCCATTTCTCA	59.067	94
CL14904.Contig2_F0463-PN_1430_1	AGAGAGAGAGAG	AG(2*6)	719	12	ATTTGAAGGAACCGAAACAAGTCCAGCTAGTGGGCGAGCTAGCCTGTGAACAGCACCCCCGTCGGTGCTAATA[AGAGAGAGAGAG]GAAGAAGGGAAGCCGAGATGAGCTTGAGCCATGGCGAAGTGGAAGCCTTTTGTCTTTCT	ATTTGAAGGAACCGAAACAAGTC	60.717	AGAAAGACAAAAGGCTTCCACTT	59.824	144
CL14904.Contig2_F0463-PN_1430_2	AGAGAGAGAGAG	AG(2*6)	719	12	ATTTGAAGGAACCGAAACAAGTCCAGCTAGTGGGCGAGCTAGCCTGTGAACAGCACCCCCGTCGGTGCTAATA[AGAGAGAGAGAG]GAAGAAGGGAAGCCGAGATGAGCTTGAGCCATGGCGAAGTGGAAGCCTTTTGTCTTTCTC	ATTTGAAGGAACCGAAACAAGTC	60.717	GAGAAAGACAAAAGGCTTCCACT	60.28	145
CL14904.Contig2_F0463-PN_1430_3	AGAGAGAGAGAG	AG(2*6)	719	12	ATTTGAAGGAACCGAAACAAGTCCAGCTAGTGGGCGAGCTAGCCTGTGAACAGCACCCCCGTCGGTGCTAATA[AGAGAGAGAGAG]GAAGAAGGGAAGCCGAGATGAGCTTGAGCCATGGCGAAGTGGAAGCCTTTTGTCTTTCTCT	ATTTGAAGGAACCGAAACAAGTC	60.717	AGAGAAAGACAAAAGGCTTCCAC	60.28	146
CL14904.Contig2_F0463-PN_1430_4	AGAGAGAGAGAG	AG(2*6)	719	12	ATTTGAAGGAACCGAAACAAGTCCAGCTAGTGGGCGAGCTAGCCTGTGAACAGCACCCCCGTCGGTGCTAATA[AGAGAGAGAGAG]GAAGAAGGGAAGCCGAGATGAGCTTGAGCCATGGCGAAGTGGAAGCCTTTTGTCTTTCTCTCT	ATTTGAAGGAACCGAAACAAGTC	60.717	AGAGAGAAAGACAAAAGGCTTCC	59.559	148
CL14904.Contig2_F0463-PN_1430_5	AGAGAGAGAGAG	AG(2*6)	719	12	GAACCGAAACAAGTCCAGCTAGTGGGCGAGCTAGCCTGTGAACAGCACCCCCGTCGGTGCTAATA[AGAGAGAGAGAG]GAAGAAGGGAAGCCGAGATGAGCTTGAGCCATGGCGAAGTGGAAGCCTTTTGTCTTTCT	GAACCGAAACAAGTCCAGCTAGT	61.031	AGAAAGACAAAAGGCTTCCACTT	59.824	136
CL14917.Contig2_F0463-PN_300_1	CACACACACACACA	CA(2*7)	161	14	AAATACCATCGCAATTCACAATCTTCCTT[CACACACACACACA]TATATTTATTTGAAAAACTTTTGAAACGCCTGAGACGCCCGTGGAGACGTCCTAGGGCCTGACCGTCTCCGTGGGGCAGGGGTCTAAGTCCTGCTCTTCT	AAATACCATCGCAATTCACAATC	60.095	AGAAGAGCAGGACTTAGACCCCT	61.105	143
CL14917.Contig2_F0463-PN_300_2	CACACACACACACA	CA(2*7)	161	14	ATACCATCGCAATTCACAATCTTCCTT[CACACACACACACA]TATATTTATTTGAAAAACTTTTGAAACGCCTGAGACGCCCGTGGAGACGTCCTAGGGCCTGACCGTCTCCGTGGGGCAGGGGTCTAAGTCCTGCTCTTCT	ATACCATCGCAATTCACAATCTT	59.756	AGAAGAGCAGGACTTAGACCCCT	61.105	141
CL14917.Contig2_F0463-PN_300_3	CACACACACACACA	CA(2*7)	161	14	AATACCATCGCAATTCACAATCTTCCTT[CACACACACACACA]TATATTTATTTGAAAAACTTTTGAAACGCCTGAGACGCCCGTGGAGACGTCCTAGGGCCTGACCGTCTCCGTGGGGCAGGGGTCTAAGTCCTGCTCTTCT	AATACCATCGCAATTCACAATCT	59.756	AGAAGAGCAGGACTTAGACCCCT	61.105	142
CL14917.Contig2_F0463-PN_300_4	CACACACACACACA	CA(2*7)	161	14	AAATACCATCGCAATTCACAATCTTCCTT[CACACACACACACA]TATATTTATTTGAAAAACTTTTGAAACGCCTGAGACGCCCGTGGAGACGTCCTAGGGCCTGACCGTCTCCGTGGGGCAGGGGTCTAAGTCCTGCTCTTC	AAATACCATCGCAATTCACAATC	60.095	GAAGAGCAGGACTTAGACCCCT	60.26	142
CL14917.Contig2_F0463-PN_300_5	CACACACACACACA	CA(2*7)	161	14	AAATACCATCGCAATTCACAATCTTCCTT[CACACACACACACA]TATATTTATTTGAAAAACTTTTGAAACGCCTGAGACGCCCGTGGAGACGTCCTAGGGCCTGACCGTCTCCGTGGGGCAGGGGTCTAAGTCCTGCTCTTCT	AAATACCATCGCAATTCACAATC	60.095	AGAAGAGCAGGACTTAGACCCC	60.26	143
CL14917.Contig2_F0463-PN_301_1	TATATATATATATA	TA(2*7)	281	14	AGGGGTCTAAGTCCTGCTCTTCTTATATG[TATATATATATATA]CACATACATGCTGCTCAATTGAAGGACGCTGCTTCAATGCCGCCTTTGCCAGGGGCGAAGGGCGAGACGGCAGGCGGATCGTAGGAGCTGAACAGCCGATAGGAGGAGATAAC	AGGGGTCTAAGTCCTGCTCTTCT	61.105	GTTATCTCCTCCTATCGGCTGTT	60.004	156
CL14917.Contig2_F0463-PN_301_2	TATATATATATATA	TA(2*7)	281	14	GGGGTCTAAGTCCTGCTCTTCTTATATG[TATATATATATATA]CACATACATGCTGCTCAATTGAAGGACGCTGCTTCAATGCCGCCTTTGCCAGGGGCGAAGGGCGAGACGGCAGGCGGATCGTAGGAGCTGAACAGCCGATAGGAGGAGATAAC	GGGGTCTAAGTCCTGCTCTTCT	60.26	GTTATCTCCTCCTATCGGCTGTT	60.004	155
CL14917.Contig2_F0463-PN_301_3	TATATATATATATA	TA(2*7)	281	14	AGGGGTCTAAGTCCTGCTCTTCTTATATG[TATATATATATATA]CACATACATGCTGCTCAATTGAAGGACGCTGCTTCAATGCCGCCTTTGCCAGGGGCGAAGGGCGAGACGGCAGGCGGATCGTAGGAGCTGAACAGCCGATAGGAGGAGATAAC	AGGGGTCTAAGTCCTGCTCTTC	60.26	GTTATCTCCTCCTATCGGCTGTT	60.004	156
CL14917.Contig2_F0463-PN_301_4	TATATATATATATA	TA(2*7)	281	14	GGGGTCTAAGTCCTGCTCTTCTTATATG[TATATATATATATA]CACATACATGCTGCTCAATTGAAGGACGCTGCTTCAATGCCGCCTTTGCCAGGGGCGAAGGGCGAGACGGCAGGCGGATCGTAGGAGCTGAACAGCCGATAGGAGGAGATAAC	GGGGTCTAAGTCCTGCTCTTCTT	61.431	GTTATCTCCTCCTATCGGCTGTT	60.004	155
CL14917.Contig2_F0463-PN_301_5	TATATATATATATA	TA(2*7)	281	14	AAAACTTTTGAAACGCCTGAGACGCCCGTGGAGACGTCCTAGGGCCTGACCGTCTCCGTGGGGCAGGGGTCTAAGTCCTGCTCTTCTTATATG[TATATATATATATA]CACATACATGCTGCTCAATTGAAG	AAAACTTTTGAAACGCCTGAGAC	60.984	CTTCAATTGAGCAGCATGTATGT	59.307	131
CL14966.Contig3_F0463-PN_2150_1	GTTGTTGTTGTTGTTGTTGTTGTT	GTT(3*8)	219	24	GAGGCGATAGAGAAGAAAAGGAGGAAGAGGGATAGTAAGAATTATAATTATTAGG[GTTGTTGTTGTTGTTGTTGTTGTT]TGGGGGATTGGGAGATTGGGACTTTTGTTTGGTTT	GAGGCGATAGAGAAGAAAAGGAG	59.998	AAACCAAACAAAAGTCCCAATCT	60.134	114
CL14966.Contig3_F0463-PN_2150_2	GTTGTTGTTGTTGTTGTTGTTGTT	GTT(3*8)	219	24	AGAGGCGATAGAGAAGAAAAGGAGGAAGAGGGATAGTAAGAATTATAATTATTAGG[GTTGTTGTTGTTGTTGTTGTTGTT]TGGGGGATTGGGAGATTGGGACTTTTGTTTGGTTT	AGAGGCGATAGAGAAGAAAAGGA	59.998	AAACCAAACAAAAGTCCCAATCT	60.134	115
CL14966.Contig3_F0463-PN_2150_3	GTTGTTGTTGTTGTTGTTGTTGTT	GTT(3*8)	219	24	AGAAGAAAAGGAGGAAGAGGGATAGTAAGAATTATAATTATTAGG[GTTGTTGTTGTTGTTGTTGTTGTT]TGGGGGATTGGGAGATTGGGACTTTTGTTTGGTTT	AGAAGAAAAGGAGGAAGAGGGAT	60.082	AAACCAAACAAAAGTCCCAATCT	60.134	104
CL14966.Contig3_F0463-PN_2150_4	GTTGTTGTTGTTGTTGTTGTTGTT	GTT(3*8)	219	24	GCGATAGAGAAGAAAAGGAGGAAGAGGGATAGTAAGAATTATAATTATTAGG[GTTGTTGTTGTTGTTGTTGTTGTT]TGGGGGATTGGGAGATTGGGACTTTTGTTTGGTTT	GCGATAGAGAAGAAAAGGAGGAA	60.327	AAACCAAACAAAAGTCCCAATCT	60.134	111
CL14966.Contig3_F0463-PN_2150_5	GTTGTTGTTGTTGTTGTTGTTGTT	GTT(3*8)	219	24	GAGGCGATAGAGAAGAAAAGGAGGAAGAGGGATAGTAAGAATTATAATTATTAGG[GTTGTTGTTGTTGTTGTTGTTGTT]TGGGGGATTGGGAGATTGGGACTTTTGTTTGGTT	GAGGCGATAGAGAAGAAAAGGAG	59.998	AACCAAACAAAAGTCCCAATCTC	60.594	113
CL14979.Contig2_F0463-PN_1338_1	AGGAGGAGGAGGAGG	AGG(3*5)	1539	15	ACGGACTCAGACACGAACTTGTAGAGGATGTAGATAATGGGAGAA[AGGAGGAGGAGGAGG]GCGCCGCGGAGGAAGCTGCCAGCCTCGATGGCAAGGAGGAGGAAGTAGGGGAAG	ACGGACTCAGACACGAACTTGTA	61.135	CTTCCCCTACTTCCTCCTCCT	60.075	114
CL14979.Contig2_F0463-PN_1338_2	AGGAGGAGGAGGAGG	AGG(3*5)	1539	15	ACGGACTCAGACACGAACTTGTAGAGGATGTAGATAATGGGAGAA[AGGAGGAGGAGGAGG]GCGCCGCGGAGGAAGCTGCCAGCCTCGATGGCAAGGAGGAGGAAGTAGGGGAAGGAG	ACGGACTCAGACACGAACTTGTA	61.135	CTCCTTCCCCTACTTCCTCCT	60.075	117
CL14979.Contig2_F0463-PN_1338_3	AGGAGGAGGAGGAGG	AGG(3*5)	1539	15	ACGGACTCAGACACGAACTTGTAGAGGATGTAGATAATGGGAGAA[AGGAGGAGGAGGAGG]GCGCCGCGGAGGAAGCTGCCAGCCTCGATGGCAAGGAGGAGGAAGTAGGGGAAGGAGGAG	ACGGACTCAGACACGAACTTGTA	61.135	CTCCTCCTTCCCCTACTTCCT	60.075	120
CL14979.Contig2_F0463-PN_1338_4	AGGAGGAGGAGGAGG	AGG(3*5)	1539	15	CGGACTCAGACACGAACTTGTAGAGGATGTAGATAATGGGAGAA[AGGAGGAGGAGGAGG]GCGCCGCGGAGGAAGCTGCCAGCCTCGATGGCAAGGAGGAGGAAGTAGGGGAAG	CGGACTCAGACACGAACTTGTAG	61.255	CTTCCCCTACTTCCTCCTCCT	60.075	113
CL14979.Contig2_F0463-PN_1338_5	AGGAGGAGGAGGAGG	AGG(3*5)	1539	15	CGGACTCAGACACGAACTTGTAGAGGATGTAGATAATGGGAGAA[AGGAGGAGGAGGAGG]GCGCCGCGGAGGAAGCTGCCAGCCTCGATGGCAAGGAGGAGGAAGTAGGGGAAGGAG	CGGACTCAGACACGAACTTGTAG	61.255	CTCCTTCCCCTACTTCCTCCT	60.075	116
CL14994.Contig3_F0463-PN_1410_1	TCTCTCTCTCTC	TC(2*6)	269	12	GGCAGATTAGTGCTCCTGTAAAATTGATA[TCTCTCTCTCTC]TTGGGAGACCTTGTAGCAAACTATAAATTACCCATTTTCAAAGAGAGATAAAAACGGTTAATACCAATGAAGAAGACCCTGTAAA	GGCAGATTAGTGCTCCTGTAAAA	59.806	TTTACAGGGTCTTCTTCATTGGT	59.056	126
CL14994.Contig3_F0463-PN_1410_2	TCTCTCTCTCTC	TC(2*6)	269	12	CAGGCAGATTAGTGCTCCTGTAAAATTGATA[TCTCTCTCTCTC]TTGGGAGACCTTGTAGCAAACTATAAATTACCCATTTTCAAAGAGAGATAAAAACGGTTAATACCAATGAAGAAGACCCTGTAAAA	CAGGCAGATTAGTGCTCCTGTAA	60.793	TTTTACAGGGTCTTCTTCATTGG	59.527	129
CL14994.Contig3_F0463-PN_1410_4	TCTCTCTCTCTC	TC(2*6)	269	12	AGGCAGATTAGTGCTCCTGTAAAATTGATA[TCTCTCTCTCTC]TTGGGAGACCTTGTAGCAAACTATAAATTACCCATTTTCAAAGAGAGATAAAAACGGTTAATACCAATGAAGAAGACCCTGTAAA	AGGCAGATTAGTGCTCCTGTAAA	59.467	TTTACAGGGTCTTCTTCATTGGT	59.056	127
CL15025.Contig4_F0463-PN_1901_1	CTCTCTCTCTCTCTCTCTCT	CT(2*10)	198	20	CCTCTAAATTGAGGTGTGCAGTTCCATCTCAAGGCATCGAAAGTTTAGCTGGAA[CTCTCTCTCTCTCTCTCTCT]GTCCCCGTTGTATGACATCTAGACGAGGAGGCAGGAAGCAGGGAGAACAACAAACGGTGGCAACATTATTGAAGCGAAGAAGACG	CCTCTAAATTGAGGTGTGCAGTT	59.703	CGTCTTCTTCGCTTCAATAATGT	59.806	159
CL15025.Contig4_F0463-PN_1901_2	CTCTCTCTCTCTCTCTCTCT	CT(2*10)	198	20	TGTTCAGTCATCTTTTCTCCCTCTAAATTGAGGTGTGCAGTTCCATCTCAAGGCATCGAAAGTTTAGCTGGAA[CTCTCTCTCTCTCTCTCTCT]GTCCCCGTTGTATGACATCTAGAC	TGTTCAGTCATCTTTTCTCCCTC	59.743	GTCTAGATGTCATACAACGGGGA	60.256	117
CL15025.Contig4_F0463-PN_1901_3	CTCTCTCTCTCTCTCTCTCT	CT(2*10)	198	20	CCTCTAAATTGAGGTGTGCAGTTCCATCTCAAGGCATCGAAAGTTTAGCTGGAA[CTCTCTCTCTCTCTCTCTCT]GTCCCCGTTGTATGACATCTAGAC	CCTCTAAATTGAGGTGTGCAGTT	59.703	GTCTAGATGTCATACAACGGGGA	60.256	98
CL15025.Contig4_F0463-PN_1901_4	CTCTCTCTCTCTCTCTCTCT	CT(2*10)	198	20	TCTAAATTGAGGTGTGCAGTTCCATCTCAAGGCATCGAAAGTTTAGCTGGAA[CTCTCTCTCTCTCTCTCTCT]GTCCCCGTTGTATGACATCTAGACGAGGAGGCAGGAAGCAGGGAGAACAACAAACGGTGGCAACATTATTGAAGCGAAGAAGACG	TCTAAATTGAGGTGTGCAGTTCC	60.528	CGTCTTCTTCGCTTCAATAATGT	59.806	157
CL15025.Contig4_F0463-PN_1901_5	CTCTCTCTCTCTCTCTCTCT	CT(2*10)	198	20	TCTAAATTGAGGTGTGCAGTTCCATCTCAAGGCATCGAAAGTTTAGCTGGAA[CTCTCTCTCTCTCTCTCTCT]GTCCCCGTTGTATGACATCTAGAC	TCTAAATTGAGGTGTGCAGTTCC	60.528	GTCTAGATGTCATACAACGGGGA	60.256	96
CL15065.Contig3_F0463-PN_2181_1	GCAGCAGCAGCAGCAGCA	GCA(3*6)	1804	18	CCAGTAACTTGCTCTTTCTGCATTAGTAACATTATGTTTGGTTGCTGCAGCTTGCTTTTTGGCCTCTTCTTCTGCT[GCAGCAGCAGCAGCAGCA]GCTTCCTCTTCGTCTACATATTCAAAGTTAGCTACCTTAAATGCCTTTAGAAACCCATTTTCTTC	CCAGTAACTTGCTCTTTCTGCAT	59.961	GAAGAAAATGGGTTTCTAAAGGC	59.536	159
CL15065.Contig3_F0463-PN_2181_2	GCAGCAGCAGCAGCAGCA	GCA(3*6)	1804	18	CCAGTAACTTGCTCTTTCTGCATTAGTAACATTATGTTTGGTTGCTGCAGCTTGCTTTTTGGCCTCTTCTTCTGCT[GCAGCAGCAGCAGCAGCA]GCTTCCTCTTCGTCTACATATTCAAAGTTAGCTACCTTAAATGCCTTTAGAAACCCATTTTCTTCC	CCAGTAACTTGCTCTTTCTGCAT	59.961	GGAAGAAAATGGGTTTCTAAAGG	59.412	160
CL15065.Contig3_F0463-PN_2181_3	GCAGCAGCAGCAGCAGCA	GCA(3*6)	1804	18	CCAGTAACTTGCTCTTTCTGCATTAGTAACATTATGTTTGGTTGCTGCAGCTTGCTTTTTGGCCTCTTCTTCTGCT[GCAGCAGCAGCAGCAGCA]GCTTCCTCTTCGTCTACATATTCAAAGTTAGCTACCTTAAATGCCTTTAGAAACCC	CCAGTAACTTGCTCTTTCTGCAT	59.961	GGGTTTCTAAAGGCATTTAAGGT	59.022	150
CL15065.Contig3_F0463-PN_2181_4	GCAGCAGCAGCAGCAGCA	GCA(3*6)	1804	18	ACTCCTCCCAGTAACTTGCTCTTTCTGCATTAGTAACATTATGTTTGGTTGCTGCAGCTTGCTTTTTGGCCTCTTCTTCTGCT[GCAGCAGCAGCAGCAGCA]GCTTCCTCTTCGTCTACATATTCAAAGTTAGCTACCTTAAATGCCTTTAGAAACCC	ACTCCTCCCAGTAACTTGCTCTT	59.836	GGGTTTCTAAAGGCATTTAAGGT	59.022	157
CL15065.Contig3_F0463-PN_2181_5	GCAGCAGCAGCAGCAGCA	GCA(3*6)	1804	18	AACTCCTCCCAGTAACTTGCTCTTTCTGCATTAGTAACATTATGTTTGGTTGCTGCAGCTTGCTTTTTGGCCTCTTCTTCTGCT[GCAGCAGCAGCAGCAGCA]GCTTCCTCTTCGTCTACATATTCAAAGTTAGCTACCTTAAATGCCTTTAGAAACCC	AACTCCTCCCAGTAACTTGCTCT	59.836	GGGTTTCTAAAGGCATTTAAGGT	59.022	158
CL15071.Contig2_F0463-PN_1643_1	CCGCCGCCGCCGCCG	CCG(3*5)	263	15	GGATGGTCGTGATTTTCTCTTCGGGCTCGATAAGGGATATCCGCCT[CCGCCGCCGCCGCCG]GCTGCGTTGACGACGGCCGCGGCGGCGGAAACGGTGTCCCCGGCGGAGGTGGGGACGCCGGTGAGGTCGGATTCTGGGACAC	GGATGGTCGTGATTTTCTCTTC	59.947	GTGTCCCAGAATCCGACCT	59.912	143
CL15071.Contig2_F0463-PN_1643_2	CCGCCGCCGCCGCCG	CCG(3*5)	263	15	GGATGGTCGTGATTTTCTCTTCGGGCTCGATAAGGGATATCCGCCT[CCGCCGCCGCCGCCG]GCTGCGTTGACGACGGCCGCGGCGGCGGAAACGGTGTCCCCGGCGGAGGTGGGGACGCCGGTGAGGTCGGATTCTGGGAC	GGATGGTCGTGATTTTCTCTTC	59.947	GTCCCAGAATCCGACCTCAC	61.865	141
CL15071.Contig2_F0463-PN_1643_3	CCGCCGCCGCCGCCG	CCG(3*5)	263	15	GGATGGTCGTGATTTTCTCTTCGGGCTCGATAAGGGATATCCGCCT[CCGCCGCCGCCGCCG]GCTGCGTTGACGACGGCCGCGGCGGCGGAAACGGTGTCCCCGGCGGAGGTGGGGACGCCGGTGAGGTCGGATTCTGGGACAC	GGATGGTCGTGATTTTCTCTTC	59.947	GTGTCCCAGAATCCGACCTC	61.865	143
CL15071.Contig2_F0463-PN_1643_4	CCGCCGCCGCCGCCG	CCG(3*5)	263	15	GATGGTCGTGATTTTCTCTTCGGGCTCGATAAGGGATATCCGCCT[CCGCCGCCGCCGCCG]GCTGCGTTGACGACGGCCGCGGCGGCGGAAACGGTGTCCCCGGCGGAGGTGGGGACGCCGGTGAGGTCGGATTCTGGGACAC	GATGGTCGTGATTTTCTCTTCG	60.987	GTGTCCCAGAATCCGACCT	59.912	142
CL15071.Contig2_F0463-PN_1643_5	CCGCCGCCGCCGCCG	CCG(3*5)	263	15	GGATGGTCGTGATTTTCTCTTCGGGCTCGATAAGGGATATCCGCCT[CCGCCGCCGCCGCCG]GCTGCGTTGACGACGGCCGCGGCGGCGGAAACGGTGTCCCCGGCGGAGGTGGGGACGCCGGTGAGGTCGGATTCTGGGA	GGATGGTCGTGATTTTCTCTTC	59.947	TCCCAGAATCCGACCTCAC	61.035	140
CL15071.Contig2_F0463-PN_1644_1	GCCGCCGCCGCCGCC	GCC(3*5)	583	15	TAGGGTTTACTCTGGTGTCCATCCCGTTGCCAGCCAAATTGGTCAGGGGTACTACGTAGTGCAGCA[GCCGCCGCCGCCGCC]GGAGATCTACCACCGAGAATCCGCAGCCGCCATGTACGGAATGCCGACAGTTGGTCCGGCAAAGATTGCATAC	TAGGGTTTACTCTGGTGTCCATC	59.402	GTATGCAATCTTTGCCGGAC	60.478	154
CL15071.Contig2_F0463-PN_1644_2	GCCGCCGCCGCCGCC	GCC(3*5)	583	15	CTGCTAGGGTTTACTCTGGTGTCCATCCCGTTGCCAGCCAAATTGGTCAGGGGTACTACGTAGTGCAGCA[GCCGCCGCCGCCGCC]GGAGATCTACCACCGAGAATCCGCAGCCGCCATGTACGGAATGCCGACAGTTGGTCCGGCAAAGATTGCATAC	CTGCTAGGGTTTACTCTGGTGTC	59.354	GTATGCAATCTTTGCCGGAC	60.478	158
CL15071.Contig2_F0463-PN_1644_3	GCCGCCGCCGCCGCC	GCC(3*5)	583	15	CCTGCTAGGGTTTACTCTGGTGTCCATCCCGTTGCCAGCCAAATTGGTCAGGGGTACTACGTAGTGCAGCA[GCCGCCGCCGCCGCC]GGAGATCTACCACCGAGAATCCGCAGCCGCCATGTACGGAATGCCGACAGTTGGTCCGGCAAAGATTGCATAC	CCTGCTAGGGTTTACTCTGGTGT	60.916	GTATGCAATCTTTGCCGGAC	60.478	159
CL15071.Contig2_F0463-PN_1644_4	GCCGCCGCCGCCGCC	GCC(3*5)	583	15	CCTGCTAGGGTTTACTCTGGTGTCCATCCCGTTGCCAGCCAAATTGGTCAGGGGTACTACGTAGTGCAGCA[GCCGCCGCCGCCGCC]GGAGATCTACCACCGAGAATCCGCAGCCGCCATGTACGGAATGCCGACAGTTGGTCCGGCAAAGATTGCATAC	CCTGCTAGGGTTTACTCTGGTG	60.178	GTATGCAATCTTTGCCGGAC	60.478	159
CL15071.Contig2_F0463-PN_1644_5	GCCGCCGCCGCCGCC	GCC(3*5)	583	15	CTAGGGTTTACTCTGGTGTCCATCCCGTTGCCAGCCAAATTGGTCAGGGGTACTACGTAGTGCAGCA[GCCGCCGCCGCCGCC]GGAGATCTACCACCGAGAATCCGCAGCCGCCATGTACGGAATGCCGACAGTTGGTCCGGCAAAGATTGCATAC	CTAGGGTTTACTCTGGTGTCCATC	60.286	GTATGCAATCTTTGCCGGAC	60.478	155
CL15144.Contig1_F0463-PN_1517_1	CGCCGCCGCCGCCGCCGC	CGC(3*6)	161	18	AGAGCAAGGGCTTACTCATCCGCAACGGCGAGCGCATCCGGTCGTTCCT[CGCCGCCGCCGCCGCCGC]AAGCCCAGACTCCGAGCTTCGTGACAAGGCTTCCGACTTGCAGTCCCGAGAGGCCGTCTCTTACAAATCCATCAGA	AGAGCAAGGGCTTACTCATCC	59.862	TCTGATGGATTTGTAAGAGACGG	60.489	143
CL15144.Contig1_F0463-PN_1517_2	CGCCGCCGCCGCCGCCGC	CGC(3*6)	161	18	AGAGCAAGGGCTTACTCATCCGCAACGGCGAGCGCATCCGGTCGTTCCT[CGCCGCCGCCGCCGCCGC]AAGCCCAGACTCCGAGCTTCGTGACAAGGCTTCCGACTTGCAGTCCCGAGAGGCCGTCTCTTACAAATCCATCAGAAGTCTCTGGCT	AGAGCAAGGGCTTACTCATCC	59.862	AGCCAGAGACTTCTGATGGATTT	60.619	154
CL15144.Contig1_F0463-PN_1517_3	CGCCGCCGCCGCCGCCGC	CGC(3*6)	161	18	AGAGCAAGGGCTTACTCATCCGCAACGGCGAGCGCATCCGGTCGTTCCT[CGCCGCCGCCGCCGCCGC]AAGCCCAGACTCCGAGCTTCGTGACAAGGCTTCCGACTTGCAGTCCCGAGAGGCCGTCTCTTACAAATCCATCAGAAGTCTCTGGC	AGAGCAAGGGCTTACTCATCC	59.862	GCCAGAGACTTCTGATGGATTT	59.719	153
CL15144.Contig1_F0463-PN_1517_4	CGCCGCCGCCGCCGCCGC	CGC(3*6)	161	18	AGAGCAAGGGCTTACTCATCCGCAACGGCGAGCGCATCCGGTCGTTCCT[CGCCGCCGCCGCCGCCGC]AAGCCCAGACTCCGAGCTTCGTGACAAGGCTTCCGACTTGCAGTCCCGAGAGGCCGTCTCTTACAAATCCATCAGAA	AGAGCAAGGGCTTACTCATCC	59.862	TTCTGATGGATTTGTAAGAGACG	58.39	144
CL15144.Contig1_F0463-PN_1517_5	CGCCGCCGCCGCCGCCGC	CGC(3*6)	161	18	AGAGCAAGGGCTTACTCATCCGCAACGGCGAGCGCATCCGGTCGTTCCT[CGCCGCCGCCGCCGCCGC]AAGCCCAGACTCCGAGCTTCGTGACAAGGCTTCCGACTTGCAGTCCCGAGAGGCCGTCTCTTACAAATCCATCAGAAGTCTCTGGCT	AGAGCAAGGGCTTACTCATCC	59.862	AGCCAGAGACTTCTGATGGATT	59.35	154
CL15180.Contig2_F0463-PN_2126_1	AGAGAGAGAGAGAGAGAG	AG(2*9)	429	18	AGTTCCAGATAACATTACGCGACCACACGACCTTTTTTTCAA[AGAGAGAGAGAGAGAGAG]AAAGAGAAAATAGTAGAAATTCAAAGTTGGCAACACT	AGTTCCAGATAACATTACGCGAC	59.578	AGTGTTGCCAACTTTGAATTTCT	59.231	97
CL15180.Contig2_F0463-PN_2126_2	AGAGAGAGAGAGAGAGAG	AG(2*9)	429	18	TCATCACCAAATTACAATACCCGCGCACACATCGCACAAATCACATAGTTCCAGATAACATTACGCGACCACACGACCTTTTTTTCAA[AGAGAGAGAGAGAGAGAG]AAAGAGAAAATAGTAGAAATTCAAAGTTGGCAACACT	TCATCACCAAATTACAATACCCG	60.811	AGTGTTGCCAACTTTGAATTTCT	59.231	143
CL15180.Contig2_F0463-PN_2126_3	AGAGAGAGAGAGAGAGAG	AG(2*9)	429	18	AGTTCCAGATAACATTACGCGACCACACGACCTTTTTTTCAA[AGAGAGAGAGAGAGAGAG]AAAGAGAAAATAGTAGAAATTCAAAGTTGGCAACACTCGCCTGTAAAAAAAGAATCGATTTTTTGCGGTGACTGACCTTCAATTCAACTG	AGTTCCAGATAACATTACGCGAC	59.578	CAGTTGAATTGAAGGTCAGTCAC	58.758	150
CL15180.Contig2_F0463-PN_2126_4	AGAGAGAGAGAGAGAGAG	AG(2*9)	429	18	AGTTCCAGATAACATTACGCGACCACACGACCTTTTTTTCAA[AGAGAGAGAGAGAGAGAG]AAAGAGAAAATAGTAGAAATTCAAAGTTGGCAACACTCGCCTGTAAAAAAAGAATCGATTTTTTGCGGTGACTGACCTTCAATTCAACTGT	AGTTCCAGATAACATTACGCGAC	59.578	ACAGTTGAATTGAAGGTCAGTCA	58.758	151
CL15180.Contig2_F0463-PN_2126_5	AGAGAGAGAGAGAGAGAG	AG(2*9)	429	18	ATCACCAAATTACAATACCCGCGCACACATCGCACAAATCACATAGTTCCAGATAACATTACGCGACCACACGACCTTTTTTTCAA[AGAGAGAGAGAGAGAGAG]AAAGAGAAAATAGTAGAAATTCAAAGTTGGCAACACT	ATCACCAAATTACAATACCCGC	59.976	AGTGTTGCCAACTTTGAATTTCT	59.231	141
CL15231.Contig2_F0463-PN_477_1	CAGCAGCAGCAGCAG	CAG(3*5)	262	15	ATTTGCTAGAGGGGAGTCGAGTTGGGAGAGAGAGGGAGCGAGCTGCTTCCATGGATAACGATTGCGCAGACGAT[CAGCAGCAGCAGCAG]CGGCTTGCCGGCGTGTTGGGTACCATACTCAAGGCAGTACACGACA	ATTTGCTAGAGGGGAGTCGAGTT	61.768	TGTCGTGTACTGCCTTGAGTATG	60.239	135
CL15231.Contig2_F0463-PN_477_3	CAGCAGCAGCAGCAG	CAG(3*5)	262	15	ATTTGCTAGAGGGGAGTCGAGTTGGGAGAGAGAGGGAGCGAGCTGCTTCCATGGATAACGATTGCGCAGACGAT[CAGCAGCAGCAGCAG]CGGCTTGCCGGCGTGTTGGGTACCATACTCAAGGCAGTACACGACA	ATTTGCTAGAGGGGAGTCGAG	59.856	TGTCGTGTACTGCCTTGAGTATG	60.239	135
CL15231.Contig2_F0463-PN_477_4	CAGCAGCAGCAGCAG	CAG(3*5)	262	15	ATTTGCTAGAGGGGAGTCGAGTTGGGAGAGAGAGGGAGCGAGCTGCTTCCATGGATAACGATTGCGCAGACGAT[CAGCAGCAGCAGCAG]CGGCTTGCCGGCGTGTTGGGTACCATACTCAAGGCAGTACACGACACCTTCGACCATGCTAAGGATAC	ATTTGCTAGAGGGGAGTCGAGTT	61.768	GTATCCTTAGCATGGTCGAAGGT	60.725	157
CL15231.Contig2_F0463-PN_477_5	CAGCAGCAGCAGCAG	CAG(3*5)	262	15	ATTTGCTAGAGGGGAGTCGAGTTGGGAGAGAGAGGGAGCGAGCTGCTTCCATGGATAACGATTGCGCAGACGAT[CAGCAGCAGCAGCAG]CGGCTTGCCGGCGTGTTGGGTACCATACTCAAGGCAGTACACG	ATTTGCTAGAGGGGAGTCGAGTT	61.768	CGTGTACTGCCTTGAGTATGGTA	59.233	132
CL15247.Contig1_F0463-PN_1322_1	CTCTCTCTCTCT	CT(2*6)	473	12	GCATGTCAAATGAACTCAAATCAAACATTGCCAGCCTTTGAGACCTTCTTGCTATTC[CTCTCTCTCTCT]TGTGTGCATTCTGATGACCCCCCAGAGCTTGTGAGCTGTAGAACTTCCTCATGCAGAAATTGCAAGAGAAGAC	GCATGTCAAATGAACTCAAATCA	59.996	GTCTTCTCTTGCAATTTCTGCAT	59.912	142
CL15247.Contig1_F0463-PN_1322_2	CTCTCTCTCTCT	CT(2*6)	473	12	AGCCTTTGAGACCTTCTTGCTATTC[CTCTCTCTCTCT]TGTGTGCATTCTGATGACCCCCCAGAGCTTGTGAGCTGTAGAACTTCCTCATGCAGAAATTGCAAGAGAAGAC	AGCCTTTGAGACCTTCTTGCTAT	59.934	GTCTTCTCTTGCAATTTCTGCAT	59.912	110
CL15247.Contig1_F0463-PN_1322_3	CTCTCTCTCTCT	CT(2*6)	473	12	AGCCTTTGAGACCTTCTTGCTATTC[CTCTCTCTCTCT]TGTGTGCATTCTGATGACCCCCCAGAGCTTGTGAGCTGTAGAACTTCCTCATGCAGAAATTGCAAGAGAAGACCCTGCTAGGGATGTTTTTGACATGGGTTTCTGAAG	AGCCTTTGAGACCTTCTTGCTAT	59.934	CTTCAGAAACCCATGTCAAAAAC	59.9	145
CL15247.Contig1_F0463-PN_1322_4	CTCTCTCTCTCT	CT(2*6)	473	12	AGCCTTTGAGACCTTCTTGCTATTC[CTCTCTCTCTCT]TGTGTGCATTCTGATGACCCCCCAGAGCTTGTGAGCTGTAGAACTTCCTCATGCAGAAATTGCAAGAGAAGACCCTGCTAGGGATGTTTTTGACATGGGTTTCTGAAGAAGAGTCGTA	AGCCTTTGAGACCTTCTTGCTAT	59.934	TACGACTCTTCTTCAGAAACCCA	60.281	155
CL15247.Contig1_F0463-PN_1322_5	CTCTCTCTCTCT	CT(2*6)	473	12	GCCTTTGAGACCTTCTTGCTATTC[CTCTCTCTCTCT]TGTGTGCATTCTGATGACCCCCCAGAGCTTGTGAGCTGTAGAACTTCCTCATGCAGAAATTGCAAGAGAAGAC	GCCTTTGAGACCTTCTTGCTATT	60.262	GTCTTCTCTTGCAATTTCTGCAT	59.912	109
CL15261.Contig1_F0463-PN_284_1	AGAAGAAGAAGAAGA	AGA(3*5)	192	15	GTTGCAGGTCTACCACATAGGACATTGTTGTTTATATATTTT[AGAAGAAGAAGAAGA]TGATGATGATGAGTCCGTATCTAATTGGTGTGGTTCTCCCTTTCCTGTTCTCATT	GTTGCAGGTCTACCACATAGGAC	59.942	AATGAGAACAGGAAAGGGAGAAC	59.995	112
CL15261.Contig1_F0463-PN_284_2	AGAAGAAGAAGAAGA	AGA(3*5)	192	15	GTTGCAGGTCTACCACATAGGACATTGTTGTTTATATATTTT[AGAAGAAGAAGAAGA]TGATGATGATGAGTCCGTATCTAATTGGTGTGGTTCTCCCT	GTTGCAGGTCTACCACATAGGAC	59.942	AGGGAGAACCACACCAATTAGAT	60.122	98
CL15261.Contig1_F0463-PN_284_3	AGAAGAAGAAGAAGA	AGA(3*5)	192	15	GTTGCAGGTCTACCACATAGGACATTGTTGTTTATATATTTT[AGAAGAAGAAGAAGA]TGATGATGATGAGTCCGTATCTAATTGGTGTGGTTC	GTTGCAGGTCTACCACATAGGAC	59.942	GAACCACACCAATTAGATACGGA	60.122	93
CL15261.Contig1_F0463-PN_284_4	AGAAGAAGAAGAAGA	AGA(3*5)	192	15	GTTGCAGGTCTACCACATAGGACATTGTTGTTTATATATTTT[AGAAGAAGAAGAAGA]TGATGATGATGAGTCCGTATCTAATTGGTGTGG	GTTGCAGGTCTACCACATAGGAC	59.942	CCACACCAATTAGATACGGACTC	59.776	90
CL15261.Contig1_F0463-PN_284_5	AGAAGAAGAAGAAGA	AGA(3*5)	192	15	AAAGTTATCAGATTCGTTGCAGGTCTACCACATAGGACATTGTTGTTTATATATTTT[AGAAGAAGAAGAAGA]TGATGATGATGAGTCCGTATCTAATTGGTGTGGTTCTCCCTTTCCTGTTCTCATT	AAAGTTATCAGATTCGTTGCAGG	59.68	AATGAGAACAGGAAAGGGAGAAC	59.995	127
CL15279.Contig1_F0463-PN_1290_1	GTGTGTGTGTGTGTGT	GT(2*8)	225	16	GAAGCAGGAAGTGCAGAAAGTTGCGATCTTTATG[GTGTGTGTGTGTGTGT]TTTTATTGTTTTGCGTTTGAATATGTATGGGGGTTGGAAGCAACGAGGAAGGCTCGCGGTGCGTCCGCCATTGTTTATTTGCTGTCCTTGTCGTC	GAAGCAGGAAGTGCAGAAAGTT	60.061	GACGACAAGGACAGCAAATAAAC	60.055	145
CL15279.Contig1_F0463-PN_1290_2	GTGTGTGTGTGTGTGT	GT(2*8)	225	16	GAAGCAGGAAGTGCAGAAAGTTGCGATCTTTATG[GTGTGTGTGTGTGTGT]TTTTATTGTTTTGCGTTTGAATATGTATGGGGGTTGGAAGCAACGAGGAAGGCTCGCGGTGCGTCCGCCATTGTTTATTTGCTGTCCTTGTCGTCT	GAAGCAGGAAGTGCAGAAAGTT	60.061	AGACGACAAGGACAGCAAATAAA	60.176	146
CL15279.Contig1_F0463-PN_1290_3	GTGTGTGTGTGTGTGT	GT(2*8)	225	16	TTGACTTTTGTGTGCTCAGATTGGGACTCCTTCGATCGGTTTGAATTGGGGACGAAGCAGGAAGTGCAGAAAGTTGCGATCTTTATG[GTGTGTGTGTGTGTGT]TTTTATTGTTTTGCGTTTGAATATGTATGGGGGTT	TTGACTTTTGTGTGCTCAGATTG	60.332	AACCCCCATACATATTCAAACG	59.844	138
CL15279.Contig1_F0463-PN_1290_4	GTGTGTGTGTGTGTGT	GT(2*8)	225	16	TTGACTTTTGTGTGCTCAGATTGGGACTCCTTCGATCGGTTTGAATTGGGGACGAAGCAGGAAGTGCAGAAAGTTGCGATCTTTATG[GTGTGTGTGTGTGTGT]TTTTATTGTTTTGCGTTTGAATATGTATGGG	TTGACTTTTGTGTGCTCAGATTG	60.332	CCCATACATATTCAAACGCAAA	59.732	134
CL15279.Contig1_F0463-PN_1290_5	GTGTGTGTGTGTGTGT	GT(2*8)	225	16	TTGACTTTTGTGTGCTCAGATTGGGACTCCTTCGATCGGTTTGAATTGGGGACGAAGCAGGAAGTGCAGAAAGTTGCGATCTTTATG[GTGTGTGTGTGTGTGT]TTTTATTGTTTTGCGTTTGAATATGTATGGGGGTTGG	TTGACTTTTGTGTGCTCAGATTG	60.332	CCAACCCCCATACATATTCAAAC	61.351	140
CL15322.Contig3_F0463-PN_1212_1	TCTTCTTCTTCTTCTTCT	TCT(3*6)	659	18	GATCCTCCTAAAGTTTTGGCTGTTGAATCTTGTGTCCTCTTTGTTACATGATCTTTGA[TCTTCTTCTTCTTCTTCT]TGTCACTTAAGAGCTAGGCCATTGAGGC	GATCCTCCTAAAGTTTTGGCTGT	60.018	GCCTCAATGGCCTAGCTCTTA	60.845	104
CL15322.Contig3_F0463-PN_1212_2	TCTTCTTCTTCTTCTTCT	TCT(3*6)	659	18	GCTGTTGAATCTTGTGTCCTCTTTGTTACATGATCTTTGA[TCTTCTTCTTCTTCTTCT]TGTCACTTAAGAGCTAGGCCATTGAGGC	GCTGTTGAATCTTGTGTCCTCTT	59.809	GCCTCAATGGCCTAGCTCTTA	60.845	86
CL15322.Contig3_F0463-PN_1212_3	TCTTCTTCTTCTTCTTCT	TCT(3*6)	659	18	AAAGTTTTGGCTGTTGAATCTTGTGTCCTCTTTGTTACATGATCTTTGA[TCTTCTTCTTCTTCTTCT]TGTCACTTAAGAGCTAGGCCATTGAGGC	AAAGTTTTGGCTGTTGAATCTTG	59.695	GCCTCAATGGCCTAGCTCTTA	60.845	95
CL15322.Contig3_F0463-PN_1212_4	TCTTCTTCTTCTTCTTCT	TCT(3*6)	659	18	GTTTTGGCTGTTGAATCTTGTGTCCTCTTTGTTACATGATCTTTGA[TCTTCTTCTTCTTCTTCT]TGTCACTTAAGAGCTAGGCCATTGAGGC	GTTTTGGCTGTTGAATCTTGTGT	60.438	GCCTCAATGGCCTAGCTCTTA	60.845	92
CL15322.Contig3_F0463-PN_1212_5	TCTTCTTCTTCTTCTTCT	TCT(3*6)	659	18	AGTTTTGGCTGTTGAATCTTGTGTCCTCTTTGTTACATGATCTTTGA[TCTTCTTCTTCTTCTTCT]TGTCACTTAAGAGCTAGGCCATTGAGGC	AGTTTTGGCTGTTGAATCTTGTG	60.558	GCCTCAATGGCCTAGCTCTTA	60.845	93
CL15420.Contig2_F0463-PN_1552_1	AAGAAGAAGAAGAAGAAGAAG	AAG(3*7)	414	21	CATAGTTTAGGATCCATACCCCCTTTGGGTAGTAGGTGT[AAGAAGAAGAAGAAGAAGAAG]GTAAATGGTTTATAGTTATTGGATTTGGTTGAGTGTAGATTACTCTTCCC	CATAGTTTAGGATCCATACCCCC	59.827	GGGAAGAGTAATCTACACTCAACCA	59.947	110
CL15420.Contig2_F0463-PN_1552_2	AAGAAGAAGAAGAAGAAGAAG	AAG(3*7)	414	21	CATAGTTTAGGATCCATACCCCCTTTGGGTAGTAGGTGT[AAGAAGAAGAAGAAGAAGAAG]GTAAATGGTTTATAGTTATTGGATTTGGTTGAGTGTAGATTACTCTTCCCA	CATAGTTTAGGATCCATACCCCC	59.827	TGGGAAGAGTAATCTACACTCAACC	59.947	111
CL15420.Contig2_F0463-PN_1552_3	AAGAAGAAGAAGAAGAAGAAG	AAG(3*7)	414	21	AGTTTAGGATCCATACCCCCTTTGGGTAGTAGGTGT[AAGAAGAAGAAGAAGAAGAAG]GTAAATGGTTTATAGTTATTGGATTTGGTTGAGTGTAGATTACTCTTCCC	AGTTTAGGATCCATACCCCCTTT	60.299	GGGAAGAGTAATCTACACTCAACCA	59.947	107
CL15420.Contig2_F0463-PN_1552_4	AAGAAGAAGAAGAAGAAGAAG	AAG(3*7)	414	21	AGTTTAGGATCCATACCCCCTTTGGGTAGTAGGTGT[AAGAAGAAGAAGAAGAAGAAG]GTAAATGGTTTATAGTTATTGGATTTGGTTGAGTGTAGATTACTCTTCCCA	AGTTTAGGATCCATACCCCCTTT	60.299	TGGGAAGAGTAATCTACACTCAACC	59.947	108
CL15420.Contig2_F0463-PN_1552_5	AAGAAGAAGAAGAAGAAGAAG	AAG(3*7)	414	21	CATAGTTTAGGATCCATACCCCCTTTGGGTAGTAGGTGT[AAGAAGAAGAAGAAGAAGAAG]GTAAATGGTTTATAGTTATTGGATTTGGTTGAGTGTAGATT	CATAGTTTAGGATCCATACCCCC	59.827	AATCTACACTCAACCAAATCCAA	57.675	101
CL15559.Contig1_F0463-PN_1068_1	CCGCCGCCGCCGCCG	CCG(3*5)	187	15	CGAAAGATCGGAACCCTAATCCCCCCTCCCCCTCGTCCTCCTCCCCATCTAACCCT[CCGCCGCCGCCGCCG]TCGTCGTCGGAGTCGTCGTCCCAGCTGGCGGACGAACGGAGGAGGGCGACGACGGAGAAGTTCTTTCGGAG	CGAAAGATCGGAACCCTAATC	59.917	CTCCGAAAGAACTTCTCCGTC	60.368	142
CL15559.Contig1_F0463-PN_1068_2	CCGCCGCCGCCGCCG	CCG(3*5)	187	15	AAAGATCGGAACCCTAATCCCCCCTCCCCCTCGTCCTCCTCCCCATCTAACCCT[CCGCCGCCGCCGCCG]TCGTCGTCGGAGTCGTCGTCCCAGCTGGCGGACGAACGGAGGAGGGCGACGACGGAGAAGTTCTTTCGGAG	AAAGATCGGAACCCTAATCCC	60.497	CTCCGAAAGAACTTCTCCGTC	60.368	140
CL15559.Contig1_F0463-PN_1068_3	CCGCCGCCGCCGCCG	CCG(3*5)	187	15	CGAAAGATCGGAACCCTAATCCCCCCTCCCCCTCGTCCTCCTCCCCATCTAACCCT[CCGCCGCCGCCGCCG]TCGTCGTCGGAGTCGTCGTCCCAGCTGGCGGACGAACGGAGGAGGGCGACGACGGAGAAGTTCTTTCGGAGGG	CGAAAGATCGGAACCCTAATC	59.917	CCCTCCGAAAGAACTTCTCC	60.183	144
CL15559.Contig1_F0463-PN_1068_4	CCGCCGCCGCCGCCG	CCG(3*5)	187	15	CGAAAGATCGGAACCCTAATCCCCCCTCCCCCTCGTCCTCCTCCCCATCTAACCCT[CCGCCGCCGCCGCCG]TCGTCGTCGGAGTCGTCGTCCCAGCTGGCGGACGAACGGAGGAGGGCGACGACGGAGAAGTTCTTTCG	CGAAAGATCGGAACCCTAATC	59.917	CGAAAGAACTTCTCCGTCGTC	61.297	139
CL15559.Contig1_F0463-PN_1068_5	CCGCCGCCGCCGCCG	CCG(3*5)	187	15	GAAAGATCGGAACCCTAATCCCCCCTCCCCCTCGTCCTCCTCCCCATCTAACCCT[CCGCCGCCGCCGCCG]TCGTCGTCGGAGTCGTCGTCCCAGCTGGCGGACGAACGGAGGAGGGCGACGACGGAGAAGTTCTTTCGGAG	GAAAGATCGGAACCCTAATCC	58.904	CTCCGAAAGAACTTCTCCGTC	60.368	141
CL15600.Contig1_F0463-PN_2095_1	GAGGAGGAGGAGGAGGAG	GAG(3*6)	772	18	GGTGGTCCTGGTCAGAGCCGGCCTGGCCGGCGGAGTAGGTACCCGCCGGCTCCGGCTTGGGGACGGCGGGTTCAAGAGCCAGCGGCGGCGGGGCCGAACCAGGC[GAGGAGGAGGAGGAGGAG]GGCTTCTTGGAATTGGGCTTCTT	GGTGGTCCTGGTCAGAGC	59.147	AAGAAGCCCAATTCCAAGAAG	59.712	145
CL15600.Contig1_F0463-PN_2095_2	GAGGAGGAGGAGGAGGAG	GAG(3*6)	772	18	GGGTGGTCCTGGTCAGAGCCGGCCTGGCCGGCGGAGTAGGTACCCGCCGGCTCCGGCTTGGGGACGGCGGGTTCAAGAGCCAGCGGCGGCGGGGCCGAACCAGGC[GAGGAGGAGGAGGAGGAG]GGCTTCTTGGAATTGGGCTTCTT	GGGTGGTCCTGGTCAGAG	58.974	AAGAAGCCCAATTCCAAGAAG	59.712	146
CL15600.Contig1_F0463-PN_2095_3	GAGGAGGAGGAGGAGGAG	GAG(3*6)	772	18	GGTGGTCCTGGTCAGAGCCGGCCTGGCCGGCGGAGTAGGTACCCGCCGGCTCCGGCTTGGGGACGGCGGGTTCAAGAGCCAGCGGCGGCGGGGCCGAACCAGGC[GAGGAGGAGGAGGAGGAG]GGCTTCTTGGAATTGGGCTTCTTG	GGTGGTCCTGGTCAGAGC	59.147	CAAGAAGCCCAATTCCAAGA	60.184	146
CL15600.Contig1_F0463-PN_2095_4	GAGGAGGAGGAGGAGGAG	GAG(3*6)	772	18	GGTGGTCCTGGTCAGAGCCGGCCTGGCCGGCGGAGTAGGTACCCGCCGGCTCCGGCTTGGGGACGGCGGGTTCAAGAGCCAGCGGCGGCGGGGCCGAACCAGGC[GAGGAGGAGGAGGAGGAG]GGCTTCTTGGAATTGGGCTTCTTG	GGTGGTCCTGGTCAGAGC	59.147	CAAGAAGCCCAATTCCAAGAAG	62.249	146
CL15600.Contig1_F0463-PN_2095_5	GAGGAGGAGGAGGAGGAG	GAG(3*6)	772	18	GGGTGGTCCTGGTCAGAGCCGGCCTGGCCGGCGGAGTAGGTACCCGCCGGCTCCGGCTTGGGGACGGCGGGTTCAAGAGCCAGCGGCGGCGGGGCCGAACCAGGC[GAGGAGGAGGAGGAGGAG]GGCTTCTTGGAATTGGGCTTCTTG	GGGTGGTCCTGGTCAGAG	58.974	CAAGAAGCCCAATTCCAAGA	60.184	147
CL15678.Contig1_F0463-PN_1184_1	GCAGCAGCAGCAGCA	GCA(3*5)	1671	15	TGATTTTCTCTGCTGGGTATCATTG[GCAGCAGCAGCAGCA]CTAGTTCTACCTGTTGTTGCATTGCTGCCATCGATCACCATGCTTAAACCAAATCTTAGTGGAAACCAGTCTTTCAAGATACCCAGTTGGAGAA	TGATTTTCTCTGCTGGGTATCAT	59.979	TTCTCCAACTGGGTATCTTGAAA	59.987	134
CL15678.Contig1_F0463-PN_1184_2	GCAGCAGCAGCAGCA	GCA(3*5)	1671	15	TGATTTTCTCTGCTGGGTATCATTG[GCAGCAGCAGCAGCA]CTAGTTCTACCTGTTGTTGCATTGCTGCCATCGATCACCATGCTTAAACCAAATCTTAGTGGAAACCAGTCTTTCAAGATACCCAGTTGGAGAAA	TGATTTTCTCTGCTGGGTATCAT	59.979	TTTCTCCAACTGGGTATCTTGAA	59.987	135
CL15678.Contig1_F0463-PN_1184_3	GCAGCAGCAGCAGCA	GCA(3*5)	1671	15	TGATTTTCTCTGCTGGGTATCATTG[GCAGCAGCAGCAGCA]CTAGTTCTACCTGTTGTTGCATTGCTGCCATCGATCACCATGCTTAAACCAAATCTTAGTGGAAACCAGTCTTTCAAGATACCCAGTTGGAGAAATCTGGT	TGATTTTCTCTGCTGGGTATCAT	59.979	ACCAGATTTCTCCAACTGGGTAT	60.122	141
CL15678.Contig1_F0463-PN_1184_4	GCAGCAGCAGCAGCA	GCA(3*5)	1671	15	TAGATTTGATTTTCTCTGCTGGGTATCATTG[GCAGCAGCAGCAGCA]CTAGTTCTACCTGTTGTTGCATTGCTGCCATCGATCACCATGCTTAAACCAAATCTTAGTGGAAACCAGTCTTTCAAGATACCCAGTTGGAGAA	TAGATTTGATTTTCTCTGCTGGG	59.745	TTCTCCAACTGGGTATCTTGAAA	59.987	140
CL15678.Contig1_F0463-PN_1184_5	GCAGCAGCAGCAGCA	GCA(3*5)	1671	15	TAGATTTGATTTTCTCTGCTGGGTATCATTG[GCAGCAGCAGCAGCA]CTAGTTCTACCTGTTGTTGCATTGCTGCCATCGATCACCATGCTTAAACCAAATCTTAGTGGAAACCAGTCTTTCAAGATACCCAGTTGGAGAAA	TAGATTTGATTTTCTCTGCTGGG	59.745	TTTCTCCAACTGGGTATCTTGAA	59.987	141
CL15686.Contig2_F0463-PN_2137_5	GATGATGATGATGATGAT	GAT(3*6)	363	18	TTGATATAGCTGCAATGGAGTCACGACAGGATGAAGTAAAAGAAAAGAATCTGTAACCCCAACCTCAATTCTCTAGGATCAGATG[GATGATGATGATGATGAT]TTAGTTTTTGAGCCTTACATTTATTTTTTTGGGTCCCTGTTACTTGCTTTGTTTG	TTGATATAGCTGCAATGGAGTCA	59.756	CAAACAAAGCAAGTAACAGGGAC	60.082	158
CL15692.Contig2_F0463-PN_247_1	GCCGCCGCCGCCGCC	GCC(3*5)	500	15	CACTTTCCGAGCTACTTCGACGCCTTCCCCCGGCCGCCGGCGCCGCACCCCGGCGCCAGCCTCGATGGGTGGCTGGACAGGGGCGCTGGCGGCCCCATCGCCACCTCCTCT[GCCGCCGCCGCCGCC]ATTGTCAGCCCTTATGCCCGACCATCCTC	CACTTTCCGAGCTACTTCGAC	59.135	GAGGATGGTCGGGCATAAG	60.432	155
CL15692.Contig2_F0463-PN_247_2	GCCGCCGCCGCCGCC	GCC(3*5)	500	15	GCACTTTCCGAGCTACTTCGACGCCTTCCCCCGGCCGCCGGCGCCGCACCCCGGCGCCAGCCTCGATGGGTGGCTGGACAGGGGCGCTGGCGGCCCCATCGCCACCTCCTCT[GCCGCCGCCGCCGCC]ATTGTCAGCCCTTATGCCCGACCATCCTC	GCACTTTCCGAGCTACTTCGAC	62.623	GAGGATGGTCGGGCATAAG	60.432	156
CL15692.Contig2_F0463-PN_247_3	GCCGCCGCCGCCGCC	GCC(3*5)	500	15	GGGCACTTTCCGAGCTACTTCGACGCCTTCCCCCGGCCGCCGGCGCCGCACCCCGGCGCCAGCCTCGATGGGTGGCTGGACAGGGGCGCTGGCGGCCCCATCGCCACCTCCTCT[GCCGCCGCCGCCGCC]ATTGTCAGCCCTTATGCCCGACCATCCTC	GGGCACTTTCCGAGCTACTT	60.763	GAGGATGGTCGGGCATAAG	60.432	158
CL15692.Contig2_F0463-PN_247_4	GCCGCCGCCGCCGCC	GCC(3*5)	500	15	CACTTTCCGAGCTACTTCGACGCCTTCCCCCGGCCGCCGGCGCCGCACCCCGGCGCCAGCCTCGATGGGTGGCTGGACAGGGGCGCTGGCGGCCCCATCGCCACCTCCTCT[GCCGCCGCCGCCGCC]ATTGTCAGCCCTTATGCCC	CACTTTCCGAGCTACTTCGAC	59.135	GGGCATAAGGGCTGACAA	59.604	145
CL15692.Contig2_F0463-PN_247_5	GCCGCCGCCGCCGCC	GCC(3*5)	500	15	GGCACTTTCCGAGCTACTTCGACGCCTTCCCCCGGCCGCCGGCGCCGCACCCCGGCGCCAGCCTCGATGGGTGGCTGGACAGGGGCGCTGGCGGCCCCATCGCCACCTCCTCT[GCCGCCGCCGCCGCC]ATTGTCAGCCCTTATGCCCGACCATCCTC	GGCACTTTCCGAGCTACTTC	59.08	GAGGATGGTCGGGCATAAG	60.432	157
CL15772.Contig2_F0463-PN_317_1	TATATATATATATATATATATA	TA(2*11)	662	22	TCGCAGTATGTGAAGTTGGTATGTGTGGCGTCTATTGTACATATGAGCGAGGCTCCAAGTGGCCATCTATATAACTTGGTAATGTGGAGGATGAATCCTGGACGACC[TATATATATATATATATATATA]TTTACATTATACTCCAAAGAGCTGGCTTTCT	TCGCAGTATGTGAAGTTGGTATG	60.068	AGAAAGCCAGCTCTTTGGAGTAT	59.934	160
CL15772.Contig2_F0463-PN_317_2	TATATATATATATATATATATA	TA(2*11)	662	22	AGTTGGTATGTGTGGCGTCTATTGTACATATGAGCGAGGCTCCAAGTGGCCATCTATATAACTTGGTAATGTGGAGGATGAATCCTGGACGACC[TATATATATATATATATATATA]TTTACATTATACTCCAAAGAGCTGGCTTTCT	AGTTGGTATGTGTGGCGTCTATT	59.839	AGAAAGCCAGCTCTTTGGAGTAT	59.934	147
CL15772.Contig2_F0463-PN_317_3	TATATATATATATATATATATA	TA(2*11)	662	22	AAGTTGGTATGTGTGGCGTCTATTGTACATATGAGCGAGGCTCCAAGTGGCCATCTATATAACTTGGTAATGTGGAGGATGAATCCTGGACGACC[TATATATATATATATATATATA]TTTACATTATACTCCAAAGAGCTGGCTTTCT	AAGTTGGTATGTGTGGCGTCTAT	59.839	AGAAAGCCAGCTCTTTGGAGTAT	59.934	148
CL15772.Contig2_F0463-PN_317_4	TATATATATATATATATATATA	TA(2*11)	662	22	TATGTGAAGTTGGTATGTGTGGCGTCTATTGTACATATGAGCGAGGCTCCAAGTGGCCATCTATATAACTTGGTAATGTGGAGGATGAATCCTGGACGACC[TATATATATATATATATATATA]TTTACATTATACTCCAAAGAGCTGGCTTTCT	TATGTGAAGTTGGTATGTGTGGC	59.805	AGAAAGCCAGCTCTTTGGAGTAT	59.934	154
CL15772.Contig2_F0463-PN_317_5	TATATATATATATATATATATA	TA(2*11)	662	22	AACTTGGTAATGTGGAGGATGAATCCTGGACGACC[TATATATATATATATATATATA]TTTACATTATACTCCAAAGAGCTGGCTTTCT	AACTTGGTAATGTGGAGGATGAA	59.755	AGAAAGCCAGCTCTTTGGAGTAT	59.934	88
CL15817.Contig1_F0463-PN_955_1	CGCCGCCGCCGCCGC	CGC(3*5)	598	15	TCAACTCCTCAATCGTCTTCTTCCCATCCTTCTTCTTCGCCCCCTCGCCTCTAGTCGAGGAATTCCCACCCTTCAATTCGCATT[CGCCGCCGCCGCCGC]TGCTGCTTGTGATCGGACGGGCAAGGTACCAAGGAGCCTT	TCAACTCCTCAATCGTCTTCTTC	59.878	AAGGCTCCTTGGTACCTTGC	60.63	139
CL15817.Contig1_F0463-PN_955_2	CGCCGCCGCCGCCGC	CGC(3*5)	598	15	TCTTCTTCCCATCCTTCTTCTTCGCCCCCTCGCCTCTAGTCGAGGAATTCCCACCCTTCAATTCGCATT[CGCCGCCGCCGCCGC]TGCTGCTTGTGATCGGACGGGCAAGGTACCAAGGAGCCTT	TCTTCTTCCCATCCTTCTTCTTC	60.189	AAGGCTCCTTGGTACCTTGC	60.63	124
CL15817.Contig1_F0463-PN_955_3	CGCCGCCGCCGCCGC	CGC(3*5)	598	15	TCAACTCCTCAATCGTCTTCTTCCCATCCTTCTTCTTCGCCCCCTCGCCTCTAGTCGAGGAATTCCCACCCTTCAATTCGCATT[CGCCGCCGCCGCCGC]TGCTGCTTGTGATCGGACGGGCAAGGTACCAAGGAGCCTTCACCC	TCAACTCCTCAATCGTCTTCTTC	59.878	GGGTGAAGGCTCCTTGGTA	60.058	144
CL15817.Contig1_F0463-PN_955_4	CGCCGCCGCCGCCGC	CGC(3*5)	598	15	TCTTCTTCCCATCCTTCTTCTTCGCCCCCTCGCCTCTAGTCGAGGAATTCCCACCCTTCAATTCGCATT[CGCCGCCGCCGCCGC]TGCTGCTTGTGATCGGACGGGCAAGGTACCAAGGAGCCTTCACCC	TCTTCTTCCCATCCTTCTTCTTC	60.189	GGGTGAAGGCTCCTTGGTA	60.058	129
CL15817.Contig1_F0463-PN_955_5	CGCCGCCGCCGCCGC	CGC(3*5)	598	15	GTCTTCTTCCCATCCTTCTTCTTCGCCCCCTCGCCTCTAGTCGAGGAATTCCCACCCTTCAATTCGCATT[CGCCGCCGCCGCCGC]TGCTGCTTGTGATCGGACGGGCAAGGTACCAAGGAGCCTT	GTCTTCTTCCCATCCTTCTTCTT	59.265	AAGGCTCCTTGGTACCTTGC	60.63	125
CL15837.Contig2_F0463-PN_2129_1	CGGCGGCGGCGGCGG	CGG(3*5)	680	15	AGGACGACGAAGGTATCGGCCAGGACGC[CGGCGGCGGCGGCGG]CGACGGCGGATTTGAGGGGGTCGCGGTCGGGGTCGACGACGCCGAACCAGGCGACGGGGAGACCAAGGAAG	AGGACGACGAAGGTATCGG	60.081	CTTCCTTGGTCTCCCCGT	60.04	114
CL15837.Contig2_F0463-PN_2129_2	CGGCGGCGGCGGCGG	CGG(3*5)	680	15	CGGAGGACGACGAAGGTATCGGCCAGGACGC[CGGCGGCGGCGGCGG]CGACGGCGGATTTGAGGGGGTCGCGGTCGGGGTCGACGACGCCGAACCAGGCGACGGGGAGACCAAGGAAGAGGGCGAAGGAGCCGCCTAGGAG	CGGAGGACGACGAAGGTAT	60.081	CTCCTAGGCGGCTCCTTC	60.05	140
CL15837.Contig2_F0463-PN_2129_3	CGGCGGCGGCGGCGG	CGG(3*5)	680	15	GGTAGATGCGGAGGACGACGAAGGTATCGGCCAGGACGC[CGGCGGCGGCGGCGG]CGACGGCGGATTTGAGGGGGTCGCGGTCGGGGTCGACGACGCCGAACCAGGCGACGGGGAGACCAAGGAAGAGGGCGAAGGAG	GGTAGATGCGGAGGACGAC	60.639	CTCCTTCGCCCTCTTCCTT	60.847	137
CL15837.Contig2_F0463-PN_2129_4	CGGCGGCGGCGGCGG	CGG(3*5)	680	15	AGGTAGATGCGGAGGACGACGAAGGTATCGGCCAGGACGC[CGGCGGCGGCGGCGG]CGACGGCGGATTTGAGGGGGTCGCGGTCGGGGTCGACGACGCCGAACCAGGCGACGGGGAGACCAAGGAAGAGGG	AGGTAGATGCGGAGGACGAC	61.585	CCCTCTTCCTTGGTCTCCC	60.975	130
CL15837.Contig2_F0463-PN_2129_5	CGGCGGCGGCGGCGG	CGG(3*5)	680	15	AGGACGACGAAGGTATCGGCCAGGACGC[CGGCGGCGGCGGCGG]CGACGGCGGATTTGAGGGGGTCGCGGTCGGGGTCGACGACGCCGAACCAGGCGACGGGGAGACCAAGGAAGAGGGCGAAGGAG	AGGACGACGAAGGTATCGG	60.081	CTCCTTCGCCCTCTTCCT	59.48	126
CL15904.Contig1_F0463-PN_1798_1	CGGCGGCGGCGGCGG	CGG(3*5)	483	15	CAAGATGCTAGCGTATGTGACTGC[CGGCGGCGGCGGCGG]TAGCGGCGGCAGCGGCGGCTGCGGCAGTCCGAGGAAGCAACGGCCGGTGTACGAGGTGGAGGGCT	CAAGATGCTAGCGTATGTGACTG	59.976	AGCCCTCCACCTCGTACAC	60.128	104
CL15904.Contig1_F0463-PN_1798_2	CGGCGGCGGCGGCGG	CGG(3*5)	483	15	CAAGATGCTAGCGTATGTGACTGC[CGGCGGCGGCGGCGG]TAGCGGCGGCAGCGGCGGCTGCGGCAGTCCGAGGAAGCAACGGCCGGTGTACGAGGTGGAGGGCTCGTACGCGCAGCGGTCATGCGTGGTCTACGACGAG	CAAGATGCTAGCGTATGTGACTG	59.976	CTCGTCGTAGACCACGCAT	59.871	139
CL15904.Contig1_F0463-PN_1798_3	CGGCGGCGGCGGCGG	CGG(3*5)	483	15	ACCTCATCAACTCCAAGATGCTAGCGTATGTGACTGC[CGGCGGCGGCGGCGG]TAGCGGCGGCAGCGGCGGCTGCGGCAGTCCGAGGAAGCAACGGCCGGTGTACGAGGTGGAGGGCT	ACCTCATCAACTCCAAGATGCTA	60.144	AGCCCTCCACCTCGTACAC	60.128	117
CL15904.Contig1_F0463-PN_1798_4	CGGCGGCGGCGGCGG	CGG(3*5)	483	15	ACCTCATCAACTCCAAGATGCTAGCGTATGTGACTGC[CGGCGGCGGCGGCGG]TAGCGGCGGCAGCGGCGGCTGCGGCAGTCCGAGGAAGCAACGGCCGGTGTACGAGGTGGAGGGCTCGTACGCGCAGCGGTCATGCGTGGTCTACGACGAG	ACCTCATCAACTCCAAGATGCTA	60.144	CTCGTCGTAGACCACGCAT	59.871	152
CL15904.Contig1_F0463-PN_1798_5	CGGCGGCGGCGGCGG	CGG(3*5)	483	15	CAAGATGCTAGCGTATGTGACTGC[CGGCGGCGGCGGCGG]TAGCGGCGGCAGCGGCGGCTGCGGCAGTCCGAGGAAGCAACGGCCGGTGTACGAGGTGGAGGGCTCGTACGCGCAGCGGTCATGCGTGGTCTACGACGAGAGT	CAAGATGCTAGCGTATGTGACTG	59.976	ACTCTCGTCGTAGACCACGCAT	63.406	142
CL15943.Contig1_F0463-PN_469_1	TTGATTGATTGATTGATTGATTGA	TTGA(4*6)	918	24	TGATCAATCAATTTGGTCACTTGGGTTTCTCTGGACAAAT[TTGATTGATTGATTGATTGATTGA]TCGATCCGAGATTGTAGGGGAGGAGAGAAA	TGATCAATCAATTTGGTCACTTG	59.853	TTTCTCTCCTCCCCTACAATCTC	60.082	94
CL15943.Contig1_F0463-PN_469_2	TTGATTGATTGATTGATTGATTGA	TTGA(4*6)	918	24	AATTTGGTCACTTGGGTTTCTCTGGACAAAT[TTGATTGATTGATTGATTGATTGA]TCGATCCGAGATTGTAGGGGAGGAGAGAAA	AATTTGGTCACTTGGGTTTCTCT	60.261	TTTCTCTCCTCCCCTACAATCTC	60.082	85
CL15943.Contig1_F0463-PN_469_3	TTGATTGATTGATTGATTGATTGA	TTGA(4*6)	918	24	TGATCAATCAATTTGGTCACTTGGGTTTCTCTGGACAAAT[TTGATTGATTGATTGATTGATTGA]TCGATCCGAGATTGTAGGGGAGGAGAGAAATGGAGGGTACCTTTTTG	TGATCAATCAATTTGGTCACTTG	59.853	CAAAAAGGTACCCTCCATTTCTC	60.217	111
CL15943.Contig1_F0463-PN_469_4	TTGATTGATTGATTGATTGATTGA	TTGA(4*6)	918	24	TGATCAATCAATTTGGTCACTTGGGTTTCTCTGGACAAAT[TTGATTGATTGATTGATTGATTGA]TCGATCCGAGATTGTAGGGGAGGAGAGAAATG	TGATCAATCAATTTGGTCACTTG	59.853	CATTTCTCTCCTCCCCTACAATC	60.315	96
CL15943.Contig1_F0463-PN_469_5	TTGATTGATTGATTGATTGATTGA	TTGA(4*6)	918	24	AATTTGGTCACTTGGGTTTCTCTGGACAAAT[TTGATTGATTGATTGATTGATTGA]TCGATCCGAGATTGTAGGGGAGGAGAGAAATGGAGGGTACCTTTTTG	AATTTGGTCACTTGGGTTTCTCT	60.261	CAAAAAGGTACCCTCCATTTCTC	60.217	102
CL15943.Contig3_F0463-PN_1022_1	TTGATTGATTGATTGATTGATTGA	TTGA(4*6)	918	24	TGATCAATCAATTTGGTCACTTGGGTTTCTCTGGACAAAT[TTGATTGATTGATTGATTGATTGA]TGGATTCGACAACCCTTTTCTCCTCTCCCAACCAACTTTGATAATAGCTCTCGATCTCCTTTCCTCTTTGATGGAC	TGATCAATCAATTTGGTCACTTG	59.853	GTCCATCAAAGAGGAAAGGAGAT	59.96	140
CL15943.Contig3_F0463-PN_1022_2	TTGATTGATTGATTGATTGATTGA	TTGA(4*6)	918	24	TGATCAATCAATTTGGTCACTTGGGTTTCTCTGGACAAAT[TTGATTGATTGATTGATTGATTGA]TGGATTCGACAACCCTTTTCTCCTCTCCCAACCAACTTTGATAATAGCTCTCGATCTCCTTTCCTCTTTGATGGACTT	TGATCAATCAATTTGGTCACTTG	59.853	AAGTCCATCAAAGAGGAAAGGAG	60.115	142
CL15943.Contig3_F0463-PN_1022_3	TTGATTGATTGATTGATTGATTGA	TTGA(4*6)	918	24	TGATCAATCAATTTGGTCACTTGGGTTTCTCTGGACAAAT[TTGATTGATTGATTGATTGATTGA]TGGATTCGACAACCCTTTTCTCCTCTCCCAACCAACTTTGATAATAGCTCTCGATCTCCTTTCCTCT	TGATCAATCAATTTGGTCACTTG	59.853	AGAGGAAAGGAGATCGAGAGCTA	60.122	131
CL15943.Contig3_F0463-PN_1022_4	TTGATTGATTGATTGATTGATTGA	TTGA(4*6)	918	24	AATTTGGTCACTTGGGTTTCTCTGGACAAAT[TTGATTGATTGATTGATTGATTGA]TGGATTCGACAACCCTTTTCTCCTCTCCCAACCAACTTTGATAATAGCTCTCGATCTCCTTTCCTCTTTGATGGAC	AATTTGGTCACTTGGGTTTCTCT	60.261	GTCCATCAAAGAGGAAAGGAGAT	59.96	131
CL15943.Contig3_F0463-PN_1022_5	TTGATTGATTGATTGATTGATTGA	TTGA(4*6)	918	24	TGATCAATCAATTTGGTCACTTGGGTTTCTCTGGACAAAT[TTGATTGATTGATTGATTGATTGA]TGGATTCGACAACCCTTTTCTCCTCTCCCAACCAACTTTGATAATAGCTCTCGATCTCCTTTCCTCTTTGAT	TGATCAATCAATTTGGTCACTTG	59.853	ATCAAAGAGGAAAGGAGATCGAG	60.209	136
CL15990.Contig1_F0463-PN_2217_1	CGCCGCCGCCGCCGCCGC	CGC(3*6)	585	18	CCTCGCTATGTACGACCGCGTCGT[CGCCGCCGCCGCCGCCGC]CGGCTCCGGCGGCGGGTCGGCCGGATCGTCGCCGTCGATGACGCCAGCGTGGGAGAAGCAACCGTTTGCTGGTGGCCGCGGCGAGGATGGAAAGGTGGTATGGGAGATTTGAT	CCTCGCTATGTACGACCGC	61.746	ATCAAATCTCCCATACCACCTTT	59.965	155
CL15990.Contig1_F0463-PN_2217_2	CGCCGCCGCCGCCGCCGC	CGC(3*6)	585	18	GCCTCGCTATGTACGACCGCGTCGT[CGCCGCCGCCGCCGCCGC]CGGCTCCGGCGGCGGGTCGGCCGGATCGTCGCCGTCGATGACGCCAGCGTGGGAGAAGCAACCGTTTGCTGGTGGCCGCGGCGAGGATGGAAAGGTGGTATGGGAGATTTGAT	GCCTCGCTATGTACGACCG	61.746	ATCAAATCTCCCATACCACCTTT	59.965	156
CL15990.Contig1_F0463-PN_2217_3	CGCCGCCGCCGCCGCCGC	CGC(3*6)	585	18	CGCCTCGCTATGTACGACCGCGTCGT[CGCCGCCGCCGCCGCCGC]CGGCTCCGGCGGCGGGTCGGCCGGATCGTCGCCGTCGATGACGCCAGCGTGGGAGAAGCAACCGTTTGCTGGTGGCCGCGGCGAGGATGGAAAGGTGGTATGGGAGATTTGAT	CGCCTCGCTATGTACGACC	61.746	ATCAAATCTCCCATACCACCTTT	59.965	157
CL15990.Contig1_F0463-PN_2217_5	CGCCGCCGCCGCCGCCGC	CGC(3*6)	585	18	CGCTATGTACGACCGCGTCGT[CGCCGCCGCCGCCGCCGC]CGGCTCCGGCGGCGGGTCGGCCGGATCGTCGCCGTCGATGACGCCAGCGTGGGAGAAGCAACCGTTTGCTGGTGGCCGCGGCGAGGATGGAAAGGTGGTATGGGAGATTTGAT	CGCTATGTACGACCGCGT	60.855	ATCAAATCTCCCATACCACCTTT	59.965	152
CL15990.Contig2_F0463-PN_2120_1	CGCCGCCGCCGCCGCCGC	CGC(3*6)	613	18	CTCGCTACGTACGACCCCGT[CGCCGCCGCCGCCGCCGC]CGGCTCCGGCGGCGGGTCGGCCGGATCGTCGCCGTCGATGACGCCAGCGTGGGAGAAGCAACCGTTTGCTGGTGGCCGCGGCGAGGATGGAAAGGTGGTATGGGAGATTTGAT	CTCGCTACGTACGACCCC	59.267	ATCAAATCTCCCATACCACCTTT	59.965	151
CL15990.Contig2_F0463-PN_2120_2	CGCCGCCGCCGCCGCCGC	CGC(3*6)	613	18	CCTCGCTACGTACGACCCCGT[CGCCGCCGCCGCCGCCGC]CGGCTCCGGCGGCGGGTCGGCCGGATCGTCGCCGTCGATGACGCCAGCGTGGGAGAAGCAACCGTTTGCTGGTGGCCGCGGCGAGGATGGAAAGGTGGTATGGGAGATTTGAT	CCTCGCTACGTACGACCC	59.267	ATCAAATCTCCCATACCACCTTT	59.965	152
CL15990.Contig2_F0463-PN_2120_3	CGCCGCCGCCGCCGCCGC	CGC(3*6)	613	18	GCTACGTACGACCCCGT[CGCCGCCGCCGCCGCCGC]CGGCTCCGGCGGCGGGTCGGCCGGATCGTCGCCGTCGATGACGCCAGCGTGGGAGAAGCAACCGTTTGCTGGTGGCCGCGGCGAGGATGGAAAGGTGGTATGGGAGATTTGAT	GCTACGTACGACCCCGTC	59.116	ATCAAATCTCCCATACCACCTTT	59.965	148
CL15990.Contig2_F0463-PN_2120_4	CGCCGCCGCCGCCGCCGC	CGC(3*6)	613	18	CTCGCTACGTACGACCCCGT[CGCCGCCGCCGCCGCCGC]CGGCTCCGGCGGCGGGTCGGCCGGATCGTCGCCGTCGATGACGCCAGCGTGGGAGAAGCAACCGTTTGCTGGTGGCCGCGGCGAGGATGGAAAGGTGGTATGGGAGATTTGATC	CTCGCTACGTACGACCCC	59.267	GATCAAATCTCCCATACCACCTT	60.429	152
CL15990.Contig2_F0463-PN_2120_5	CGCCGCCGCCGCCGCCGC	CGC(3*6)	613	18	CCTCGCTACGTACGACCCCGT[CGCCGCCGCCGCCGCCGC]CGGCTCCGGCGGCGGGTCGGCCGGATCGTCGCCGTCGATGACGCCAGCGTGGGAGAAGCAACCGTTTGCTGGTGGCCGCGGCGAGGATGGAAAGGTGGTATGGGAGATTTGATC	CCTCGCTACGTACGACCC	59.267	GATCAAATCTCCCATACCACCTT	60.429	153
CL16011.Contig2_F0463-PN_261_1	AATAATAATAATAATAAT	AAT(3*6)	948	18	CTGATCAGCTGGGATATTCTGATCATGAC[AATAATAATAATAATAAT]GAAAGCTTATGTGAAAATTTCTACAATACGCAATTTTTATCGACTGTCATTAGAAGCTGGTATGCTCGCCATTAGAATGATAAA	CTGATCAGCTGGGATATTCTGAT	59.59	TTTATCATTCTAATGGCGAGCAT	59.973	131
CL16011.Contig2_F0463-PN_261_2	AATAATAATAATAATAAT	AAT(3*6)	948	18	CTGATCAGCTGGGATATTCTGATCATGAC[AATAATAATAATAATAAT]GAAAGCTTATGTGAAAATTTCTACAATACGCAATTTTTATCGACTGTCAT	CTGATCAGCTGGGATATTCTGAT	59.59	ATGACAGTCGATAAAAATTGCGT	59.917	97
CL16011.Contig2_F0463-PN_261_3	AATAATAATAATAATAAT	AAT(3*6)	948	18	CTGATCAGCTGGGATATTCTGATCATGAC[AATAATAATAATAATAAT]GAAAGCTTATGTGAAAATTTCTACAATACGCAATTTTTATCGACTGTCATTAGAAGCTGGTATGCTCGCCATTAGAATGATAAAACCTTGTTTGATTCCTACGGTACCA	CTGATCAGCTGGGATATTCTGAT	59.59	TGGTACCGTAGGAATCAAACAAG	60.275	156
CL16011.Contig2_F0463-PN_261_4	AATAATAATAATAATAAT	AAT(3*6)	948	18	CTGATCAGCTGGGATATTCTGATCATGAC[AATAATAATAATAATAAT]GAAAGCTTATGTGAAAATTTCTACAATACGCAATTTTTATCGACTGTCATTAGAAGCTGGTATGCTCG	CTGATCAGCTGGGATATTCTGAT	59.59	CGAGCATACCAGCTTCTAATGAC	60.29	115
CL16011.Contig2_F0463-PN_261_5	AATAATAATAATAATAAT	AAT(3*6)	948	18	CTGATCAGCTGGGATATTCTGATCATGAC[AATAATAATAATAATAAT]GAAAGCTTATGTGAAAATTTCTACAATACGCAATTTTTATCGACTGTCA	CTGATCAGCTGGGATATTCTGAT	59.59	TGACAGTCGATAAAAATTGCGTA	59.674	96
CL16121.Contig2_F0463-PN_1825_1	TCCTCCTCCTCCTCCTCC	TCC(3*6)	194	18	GACGACGACCTCCCCTTTTGGCAGCACACCTGGT[TCCTCCTCCTCCTCCTCC]TCATGGGGATCGTCCTCTTCGCCTTCTCGCTGTTCCTCTACCTC	GACGACGACCTCCCCTTT	60.048	GAGGTAGAGGAACAGCGAGAAG	59.66	96
CL16121.Contig2_F0463-PN_1825_2	TCCTCCTCCTCCTCCTCC	TCC(3*6)	194	18	CCTTTTGGCAGCACACCTGGT[TCCTCCTCCTCCTCCTCC]TCATGGGGATCGTCCTCTTCGCCTTCTCGCTGTTCCTCTACCTC	CCTTTTGGCAGCACACCT	59.831	GAGGTAGAGGAACAGCGAGAAG	59.66	83
CL16121.Contig2_F0463-PN_1825_3	TCCTCCTCCTCCTCCTCC	TCC(3*6)	194	18	GACGACGACCTCCCCTTTTGGCAGCACACCTGGT[TCCTCCTCCTCCTCCTCC]TCATGGGGATCGTCCTCTTCGCCTTCTCGCTGTTCCTCTACCTC	GACGACGACCTCCCCTTTT	61.413	GAGGTAGAGGAACAGCGAGAAG	59.66	96
CL16121.Contig2_F0463-PN_1825_4	TCCTCCTCCTCCTCCTCC	TCC(3*6)	194	18	GACGACCTCCCCTTTTGGCAGCACACCTGGT[TCCTCCTCCTCCTCCTCC]TCATGGGGATCGTCCTCTTCGCCTTCTCGCTGTTCCTCTACCTC	GACGACCTCCCCTTTTGG	60.443	GAGGTAGAGGAACAGCGAGAAG	59.66	93
CL16121.Contig2_F0463-PN_1825_5	TCCTCCTCCTCCTCCTCC	TCC(3*6)	194	18	ACGACGACCTCCCCTTTTGGCAGCACACCTGGT[TCCTCCTCCTCCTCCTCC]TCATGGGGATCGTCCTCTTCGCCTTCTCGCTGTTCCTCTACCTC	ACGACGACCTCCCCTTTT	59.505	GAGGTAGAGGAACAGCGAGAAG	59.66	95
CL16169.Contig2_F0463-PN_679_1	GGAGGAGGAGGAGGA	GGA(3*5)	613	15	AGGATGTCGTTGTAGAGCTTCCGCATGTGCGCCAGCTCCGACAGCAGCATGGAGTTGCTCCGCCGCAGCCGTTCGTTGTCCTCGGCGAGGGCGGAGAT[GGAGGAGGAGGAGGA]CGCGGCGGCGGGGTCGGAGAGCGGGGACGTGGGGGAGGAGTCGTACC	AGGATGTCGTTGTAGAGCTTCC	59.779	GGTACGACTCCTCCCCCAC	61.727	160
CL16169.Contig2_F0463-PN_679_2	GGAGGAGGAGGAGGA	GGA(3*5)	613	15	AGGATGTCGTTGTAGAGCTTCCGCATGTGCGCCAGCTCCGACAGCAGCATGGAGTTGCTCCGCCGCAGCCGTTCGTTGTCCTCGGCGAGGGCGGAGAT[GGAGGAGGAGGAGGA]CGCGGCGGCGGGGTCGGAGAGCGGGGACGTGGGGGAGGAGTCGTACC	AGGATGTCGTTGTAGAGCTTCC	59.779	GGTACGACTCCTCCCCCA	60.89	160
CL16169.Contig2_F0463-PN_679_3	GGAGGAGGAGGAGGA	GGA(3*5)	613	15	GATGTCGTTGTAGAGCTTCCGCATGTGCGCCAGCTCCGACAGCAGCATGGAGTTGCTCCGCCGCAGCCGTTCGTTGTCCTCGGCGAGGGCGGAGAT[GGAGGAGGAGGAGGA]CGCGGCGGCGGGGTCGGAGAGCGGGGACGTGGGGGAGGAGTCGTACC	GATGTCGTTGTAGAGCTTCCG	59.89	GGTACGACTCCTCCCCCAC	61.727	158
CL16169.Contig2_F0463-PN_679_4	GGAGGAGGAGGAGGA	GGA(3*5)	613	15	GATGTCGTTGTAGAGCTTCCGCATGTGCGCCAGCTCCGACAGCAGCATGGAGTTGCTCCGCCGCAGCCGTTCGTTGTCCTCGGCGAGGGCGGAGAT[GGAGGAGGAGGAGGA]CGCGGCGGCGGGGTCGGAGAGCGGGGACGTGGGGGAGGAGTCGTACCAG	GATGTCGTTGTAGAGCTTCCG	59.89	CTGGTACGACTCCTCCCCC	61.851	160
CL16169.Contig2_F0463-PN_679_5	GGAGGAGGAGGAGGA	GGA(3*5)	613	15	GATGTCGTTGTAGAGCTTCCGCATGTGCGCCAGCTCCGACAGCAGCATGGAGTTGCTCCGCCGCAGCCGTTCGTTGTCCTCGGCGAGGGCGGAGAT[GGAGGAGGAGGAGGA]CGCGGCGGCGGGGTCGGAGAGCGGGGACGTGGGGGAGGAGTCGTACC	GATGTCGTTGTAGAGCTTCCG	59.89	GGTACGACTCCTCCCCCA	60.89	158
CL16198.Contig1_F0463-PN_2127_1	TATATATATATA	TA(2*6)	271	12	GATGCTAGCTTGGTATGGTTACGCAGCTAAGAGTTATTAGTGGGAATTAATTGAGTAAGACCTTTTGCATT[TATATATATATA]TTGGGTTTCATATTAGAGTTTGGATTGATTTTTTCAGCATTCAAGTTCCCTTATGT	GATGCTAGCTTGGTATGGTTACG	60.056	ACATAAGGGAACTTGAATGCTGA	60.014	139
CL16198.Contig1_F0463-PN_2127_2	TATATATATATA	TA(2*6)	271	12	GATGCTAGCTTGGTATGGTTACGCAGCTAAGAGTTATTAGTGGGAATTAATTGAGTAAGACCTTTTGCATT[TATATATATATA]TTGGGTTTCATATTAGAGTTTGGATTGATTTTTTCAGCATTCAAGTTCCCTTA	GATGCTAGCTTGGTATGGTTACG	60.056	TAAGGGAACTTGAATGCTGAAAA	60.115	136
CL16198.Contig1_F0463-PN_2127_3	TATATATATATA	TA(2*6)	271	12	CTTGGTATGGTTACGCAGCTAAGAGTTATTAGTGGGAATTAATTGAGTAAGACCTTTTGCATT[TATATATATATA]TTGGGTTTCATATTAGAGTTTGGATTGATTTTTTCAGCATTCAAGTTCCCTTATGTGGATATGTATTGGGCATGACACT	CTTGGTATGGTTACGCAGCTAAG	60.205	AGTGTCATGCCCAATACATATCC	59.986	154
CL16198.Contig1_F0463-PN_2127_4	TATATATATATA	TA(2*6)	271	12	CTTGGTATGGTTACGCAGCTAAGAGTTATTAGTGGGAATTAATTGAGTAAGACCTTTTGCATT[TATATATATATA]TTGGGTTTCATATTAGAGTTTGGATTGATTTTTTCAGCATTCAAGTTCCCTTATGT	CTTGGTATGGTTACGCAGCTAAG	60.205	ACATAAGGGAACTTGAATGCTGA	60.014	131
CL16198.Contig1_F0463-PN_2127_5	TATATATATATA	TA(2*6)	271	12	CTTGGTATGGTTACGCAGCTAAGAGTTATTAGTGGGAATTAATTGAGTAAGACCTTTTGCATT[TATATATATATA]TTGGGTTTCATATTAGAGTTTGGATTGATTTTTTCAGCATTCAAGTTCCCTTATGTGGATATGTATTGGGCATGACACTAGCT	CTTGGTATGGTTACGCAGCTAAG	60.205	AGCTAGTGTCATGCCCAATACAT	59.933	158
CL16243.Contig1_F0463-PN_1815_1	TTCTTCTTCTTCTTC	TTC(3*5)	740	15	AGTTTCGTCGCAGTCGTACATGGCCTTTGGTTGGGCGAAACCAGG[TTCTTCTTCTTCTTC]GTATATGCTGCATTCGGATGTTACAGTCGCTGGTTTCACCGAAGAAAGCATCCCTTTTGCGGATGACTACTTCATC	AGTTTCGTCGCAGTCGTACAT	59.817	GATGAAGTAGTCATCCGCAAAAG	60.143	136
CL16243.Contig1_F0463-PN_1815_2	TTCTTCTTCTTCTTC	TTC(3*5)	740	15	AGTCGTACATGGCCTTTGGTTGGGCGAAACCAGG[TTCTTCTTCTTCTTC]GTATATGCTGCATTCGGATGTTACAGTCGCTGGTTTCACCGAAGAAAGCATCCCTTTTGCGGATGACTACTTCATC	AGTCGTACATGGCCTTTGGTT	60.787	GATGAAGTAGTCATCCGCAAAAG	60.143	125
CL16243.Contig1_F0463-PN_1815_3	TTCTTCTTCTTCTTC	TTC(3*5)	740	15	AAGCATTGAGATAGGGCTTGAGGCGGCAGTTTCGTCGCAGTCGTACATGGCCTTTGGTTGGGCGAAACCAGG[TTCTTCTTCTTCTTC]GTATATGCTGCATTCGGATGTTACAGTCGCTGGTTTCAC	AAGCATTGAGATAGGGCTTGAG	59.877	GTGAAACCAGCGACTGTAACAT	59.173	126
CL16243.Contig1_F0463-PN_1815_4	TTCTTCTTCTTCTTC	TTC(3*5)	740	15	AAGCATTGAGATAGGGCTTGAGGCGGCAGTTTCGTCGCAGTCGTACATGGCCTTTGGTTGGGCGAAACCAGG[TTCTTCTTCTTCTTC]GTATATGCTGCATTCGGATGTTACAGTCGCTGGTTTC	AAGCATTGAGATAGGGCTTGAG	59.877	GAAACCAGCGACTGTAACATCC	60.914	124
CL16243.Contig1_F0463-PN_1815_5	TTCTTCTTCTTCTTC	TTC(3*5)	740	15	CATTGAGATAGGGCTTGAGGCGGCAGTTTCGTCGCAGTCGTACATGGCCTTTGGTTGGGCGAAACCAGG[TTCTTCTTCTTCTTC]GTATATGCTGCATTCGGATGTTACAGTCGCTGGTTTCACCGAAGAAAGCATCCCTTTTGCGGATGACTACTTCATC	CATTGAGATAGGGCTTGAGGC	61.095	GATGAAGTAGTCATCCGCAAAAG	60.143	160
CL16272.Contig1_F0463-PN_747_1	CCGCCGCCGCCGCCGCCG	CCG(3*6)	255	18	GAGCTCAGATCATGGCCGGCCAACCACCCGACGCCGACATGGCCGACGCTCCC[CCGCCGCCGCCGCCGCCG]CAGCAGCCGGCCGGCTTCGACAACATCCCCGCCCTTCTCAGCCACGGCGGCAGGTTCATCCAGTACAACATCTTCGGCAACATC	GAGCTCAGATCATGGCCG	60.483	GATGTTGCCGAAGATGTTGTACT	60.427	155
CL16272.Contig1_F0463-PN_747_2	CCGCCGCCGCCGCCGCCG	CCG(3*6)	255	18	GAGCTCAGATCATGGCCGGCCAACCACCCGACGCCGACATGGCCGACGCTCCC[CCGCCGCCGCCGCCGCCG]CAGCAGCCGGCCGGCTTCGACAACATCCCCGCCCTTCTCAGCCACGGCGGCAGGTTCATCCAGTACAACATC	GAGCTCAGATCATGGCCG	60.483	GATGTTGTACTGGATGAACCTGC	60.797	143
CL16272.Contig1_F0463-PN_747_3	CCGCCGCCGCCGCCGCCG	CCG(3*6)	255	18	GAGCTCAGATCATGGCCGGCCAACCACCCGACGCCGACATGGCCGACGCTCCC[CCGCCGCCGCCGCCGCCG]CAGCAGCCGGCCGGCTTCGACAACATCCCCGCCCTTCTCAGCCACGGCGGCAGGTTCATCCAGTACAACATCTTCGGCAACATCTT	GAGCTCAGATCATGGCCG	60.483	AAGATGTTGCCGAAGATGTTGTA	60.891	157
CL16272.Contig1_F0463-PN_747_4	CCGCCGCCGCCGCCGCCG	CCG(3*6)	255	18	GAGCTCAGATCATGGCCGGCCAACCACCCGACGCCGACATGGCCGACGCTCCC[CCGCCGCCGCCGCCGCCG]CAGCAGCCGGCCGGCTTCGACAACATCCCCGCCCTTCTCAGCCACGGCGGCAGGTTCATCCAGTACAACATCTTCGG	GAGCTCAGATCATGGCCG	60.483	CCGAAGATGTTGTACTGGATGA	59.993	148
CL16272.Contig1_F0463-PN_747_5	CCGCCGCCGCCGCCGCCG	CCG(3*6)	255	18	TTTTGCTACTGCCCCATCTACTACAGCGCCCGCATCTCGAGCTCAGATCATGGCCGGCCAACCACCCGACGCCGACATGGCCGACGCTCCC[CCGCCGCCGCCGCCGCCG]CAGCAGCCGGCCGGCTTCGACAACATCCCC	TTTTGCTACTGCCCCATCTACTA	60.154	GGGGATGTTGTCGAAGCC	61.454	139
CL16301.Contig2_F0463-PN_532_1	ACACACACACACACACAC	AC(2*9)	214	18	TGCAAGCTTGAAATTAAAACACAATAACCTTATA[ACACACACACACACACAC]TCCTGTGACGTCCATGTGGTGTCCAACATTAAAATGCCATCTTCTTTATCCACCT	TGCAAGCTTGAAATTAAAACACA	59.817	AGGTGGATAAAGAAGATGGCATT	60.212	107
CL16301.Contig2_F0463-PN_532_2	ACACACACACACACACAC	AC(2*9)	214	18	TGCAAGCTTGAAATTAAAACACAATAACCTTATA[ACACACACACACACACAC]TCCTGTGACGTCCATGTGGTGTCCAACATTAAAATGCCATCTTCTTTATCCACCTGTGCT	TGCAAGCTTGAAATTAAAACACA	59.817	AGCACAGGTGGATAAAGAAGATG	59.666	112
CL16301.Contig2_F0463-PN_532_3	ACACACACACACACACAC	AC(2*9)	214	18	TGCAAGCTTGAAATTAAAACACAATAACCTTATA[ACACACACACACACACAC]TCCTGTGACGTCCATGTGGTGTCCAACATTAAAATGCCATC	TGCAAGCTTGAAATTAAAACACA	59.817	GATGGCATTTTAATGTTGGACAC	60.473	93
CL16301.Contig2_F0463-PN_532_4	ACACACACACACACACAC	AC(2*9)	214	18	TGCAAGCTTGAAATTAAAACACAATAACCTTATA[ACACACACACACACACAC]TCCTGTGACGTCCATGTGGTGTCCAACATTAAAATGCCATCT	TGCAAGCTTGAAATTAAAACACA	59.817	AGATGGCATTTTAATGTTGGACA	60.59	94
CL16301.Contig2_F0463-PN_532_5	ACACACACACACACACAC	AC(2*9)	214	18	TGCAAGCTTGAAATTAAAACACAATAACCTTATA[ACACACACACACACACAC]TCCTGTGACGTCCATGTGGTGTCCAACATTAAAATGCCATCTTCT	TGCAAGCTTGAAATTAAAACACA	59.817	AGAAGATGGCATTTTAATGTTGG	59.407	97
CL16365.Contig2_F0463-PN_1892_1	CTCCTCCTCCTCCTC	CTC(3*5)	181	15	AGGAAGGATGTCTGATACGGAGTCGGGAGTGGACCACTTCGACCGGCTGCCGGACTCA[CTCCTCCTCCTCCTC]TTCAACCGCATCTCCGACGTCAAGTCCCT	AGGAAGGATGTCTGATACGGAGT	60.383	AGGGACTTGACGTCGGAGAT	61.052	102
CL16365.Contig2_F0463-PN_1892_2	CTCCTCCTCCTCCTC	CTC(3*5)	181	15	AGGAAGGATGTCTGATACGGAGTCGGGAGTGGACCACTTCGACCGGCTGCCGGACTCA[CTCCTCCTCCTCCTC]TTCAACCGCATCTCCGACGTCAAGTCCC	AGGAAGGATGTCTGATACGGAGT	60.383	GGGACTTGACGTCGGAGAT	60.064	101
CL16365.Contig2_F0463-PN_1892_3	CTCCTCCTCCTCCTC	CTC(3*5)	181	15	GAGAAGGAAGGATGTCTGATACGGAGTCGGGAGTGGACCACTTCGACCGGCTGCCGGACTCA[CTCCTCCTCCTCCTC]TTCAACCGCATCTCCGACGTCAAGTCCCT	GAGAAGGAAGGATGTCTGATACG	59.25	AGGGACTTGACGTCGGAGAT	61.052	106
CL16365.Contig2_F0463-PN_1892_4	CTCCTCCTCCTCCTC	CTC(3*5)	181	15	GAGAAGGAAGGATGTCTGATACGGAGTCGGGAGTGGACCACTTCGACCGGCTGCCGGACTCA[CTCCTCCTCCTCCTC]TTCAACCGCATCTCCGACGTCAAGTCCC	GAGAAGGAAGGATGTCTGATACG	59.25	GGGACTTGACGTCGGAGAT	60.064	105
CL16365.Contig2_F0463-PN_1892_5	CTCCTCCTCCTCCTC	CTC(3*5)	181	15	GGGAGAAGGAAGGATGTCTGATACGGAGTCGGGAGTGGACCACTTCGACCGGCTGCCGGACTCA[CTCCTCCTCCTCCTC]TTCAACCGCATCTCCGACGTCAAGTCCCT	GGGAGAAGGAAGGATGTCTGATA	60.797	AGGGACTTGACGTCGGAGAT	61.052	108
CL16365.Contig2_F0463-PN_1893_1	GCCGCCGCCGCCGCCGCC	GCC(3*6)	325	18	GCTCGTCCACTCCCTCCTCCTCCGCGTCGACTGCGTCCTCTCCAACGACTCCGCT[GCCGCCGCCGCCGCCGCC]TCTTCCTTCCATCCCATCGATAATAAT	GCTCGTCCACTCCCTCCT	60.359	ATTATTATCGATGGGATGGAAGG	60.242	100
CL16365.Contig2_F0463-PN_1893_2	GCCGCCGCCGCCGCCGCC	GCC(3*6)	325	18	GTCCTCTCCAACGACTCCGCT[GCCGCCGCCGCCGCCGCC]TCTTCCTTCCATCCCATCGATAATAATAACAAGGCCGCCAAGTCCCTCCTCTCCCACCTCCTCCGCTTCTTCTCTCGCCCCTTCCACTCCCTCTCCCTCTTCCTCTCTCCCAACAGTACC	GTCCTCTCCAACGACTCCG	60.812	GGTACTGTTGGGAGAGAGGAAGA	61.006	159
CL16365.Contig2_F0463-PN_1893_3	GCCGCCGCCGCCGCCGCC	GCC(3*6)	325	18	CTCGTCTCCCGACGATTCCGCTCCCTCGTCCCGCTCGTCCACTCCCTCCTCCTCCGCGTCGACTGCGTCCTCTCCAACGACTCCGCT[GCCGCCGCCGCCGCCGCC]TCTTCCTTCCATCCCATCGATAATAAT	CTCGTCTCCCGACGATTC	59.291	ATTATTATCGATGGGATGGAAGG	60.242	132
CL16365.Contig2_F0463-PN_1893_4	GCCGCCGCCGCCGCCGCC	GCC(3*6)	325	18	GATGCTCCCTCGTCTCCCGACGATTCCGCTCCCTCGTCCCGCTCGTCCACTCCCTCCTCCTCCGCGTCGACTGCGTCCTCTCCAACGACTCCGCT[GCCGCCGCCGCCGCCGCC]TCTTCCTTCCATCCCATCGATAATAAT	GATGCTCCCTCGTCTCCC	60.738	ATTATTATCGATGGGATGGAAGG	60.242	140
CL16365.Contig2_F0463-PN_1893_5	GCCGCCGCCGCCGCCGCC	GCC(3*6)	325	18	GTCCACTCCCTCCTCCTCCGCGTCGACTGCGTCCTCTCCAACGACTCCGCT[GCCGCCGCCGCCGCCGCC]TCTTCCTTCCATCCCATCGATAATAATAACAAGGC	GTCCACTCCCTCCTCCTCC	61.021	GCCTTGTTATTATTATCGATGGG	58.829	104
CL1639.Contig1_F0463-PN_1823_1	GATGATGATGATGAT	GAT(3*5)	439	15	GCTCTGAAATCACCTTTATGAG[GATGATGATGATGAT]TGAATCAACACCGCCATGCCGAGACAGCGGCGAGCTCCGACCCCTGCCAGCAGAGGCAGAGCGACGCCGGTGGCCGCTTCTCGACGTGGAAGCCCTTCACCGGCACCCTCTTCACCAGGCACT	GCTCTGAAATCACCTTTATGAGG	59.277	AGTGCCTGGTGAAGAGGGT	59.698	160
CL1639.Contig1_F0463-PN_1823_2	GATGATGATGATGAT	GAT(3*5)	439	15	CGTTGAAGCTAAAGAAGCTCTGAAATCACCTTTATGAG[GATGATGATGATGAT]TGAATCAACACCGCCATGCCGAGACAGCGGCGAGCTCCGACCCCTGCCAGCAGAGGCAGAGCGACGCCGGTGGCCGCTTCTCGACGTGGAAG	CGTTGAAGCTAAAGAAGCTCTGA	60.314	CTTCCACGTCGAGAAGCG	60.7	145
CL1639.Contig1_F0463-PN_1823_3	GATGATGATGATGAT	GAT(3*5)	439	15	AACCGTTGAAGCTAAAGAAGCTCTGAAATCACCTTTATGAG[GATGATGATGATGAT]TGAATCAACACCGCCATGCCGAGACAGCGGCGAGCTCCGACCCCTGCCAGCAGAGGCAGAGCGACGCCGGTGGCCGCTTCTCGACGTGGAAG	AACCGTTGAAGCTAAAGAAGCTC	60.413	CTTCCACGTCGAGAAGCG	60.7	148
CL1639.Contig1_F0463-PN_1823_4	GATGATGATGATGAT	GAT(3*5)	439	15	CGTTGAAGCTAAAGAAGCTCTGAAATCACCTTTATGAG[GATGATGATGATGAT]TGAATCAACACCGCCATGCCGAGACAGCGGCGAGCTCCGACCCCTGCCAGCAGAGGCAGAGCGACGCCGGTGGCCGCTTCTCGACGTGGAAGCCCTTCAC	CGTTGAAGCTAAAGAAGCTCTGA	60.314	GTGAAGGGCTTCCACGTC	59.184	153
CL1639.Contig1_F0463-PN_1823_5	GATGATGATGATGAT	GAT(3*5)	439	15	GTCGCCATTGATATAAACAGAGGCAGAGAGAGCTCCGACAAAAAATATCCCATTCAACCGTTGAAGCTAAAGAAGCTCTGAAATCACCTTTATGAG[GATGATGATGATGAT]TGAATCAACACCGCCATGC	GTCGCCATTGATATAAACAGAGG	59.877	GCATGGCGGTGTTGATTC	61.08	130
CL1639.Contig1_F0463-PN_1824_1	GCTGCTGCTGCTGCT	GCT(3*5)	1648	15	TGTTCTGTTGGTGCATCATAAATGGCGGCGCCGGTTGGTGGCGCTTGGGGTTGGGCGGGATGACTAGTA[GCTGCTGCTGCTGCT]CTTGCTGGTTGAACGGCGTGGGGAGGAAGAAGGACTGGTTCGGTTGTTGATTGAT	TGTTCTGTTGGTGCATCATAAAT	59.397	ATCAATCAACAACCGAACCAGT	60.65	139
CL1639.Contig1_F0463-PN_1824_2	GCTGCTGCTGCTGCT	GCT(3*5)	1648	15	TGTTCTGTTGGTGCATCATAAATGGCGGCGCCGGTTGGTGGCGCTTGGGGTTGGGCGGGATGACTAGTA[GCTGCTGCTGCTGCT]CTTGCTGGTTGAACGGCGTGGGGAGGAAGAAGGACTGGTTCGGTTGT	TGTTCTGTTGGTGCATCATAAAT	59.397	ACAACCGAACCAGTCCTTCTT	60.024	131
CL1639.Contig1_F0463-PN_1824_3	GCTGCTGCTGCTGCT	GCT(3*5)	1648	15	TGTTCTGTTGGTGCATCATAAATGGCGGCGCCGGTTGGTGGCGCTTGGGGTTGGGCGGGATGACTAGTA[GCTGCTGCTGCTGCT]CTTGCTGGTTGAACGGCGTGGGGAGGAAGAAGGACTGGTTCGGTTGTT	TGTTCTGTTGGTGCATCATAAAT	59.397	AACAACCGAACCAGTCCTTCT	60.024	132
CL1639.Contig1_F0463-PN_1824_4	GCTGCTGCTGCTGCT	GCT(3*5)	1648	15	TGTTCTGTTGGTGCATCATAAATGGCGGCGCCGGTTGGTGGCGCTTGGGGTTGGGCGGGATGACTAGTA[GCTGCTGCTGCTGCT]CTTGCTGGTTGAACGGCGTGGGGAGGAAGAAGGACTGGTTCGGTTGTTGATTGAT	TGTTCTGTTGGTGCATCATAAAT	59.397	ATCAATCAACAACCGAACCAG	59.845	139
CL1639.Contig1_F0463-PN_1824_5	GCTGCTGCTGCTGCT	GCT(3*5)	1648	15	TGTTCTGTTGGTGCATCATAAATGGCGGCGCCGGTTGGTGGCGCTTGGGGTTGGGCGGGATGACTAGTA[GCTGCTGCTGCTGCT]CTTGCTGGTTGAACGGCGTGGGGAGGAAGAAGGACTGGTTCGGTTGTT	TGTTCTGTTGGTGCATCATAAAT	59.397	AACAACCGAACCAGTCCTTCTT	61.263	132
CL16400.Contig1_F0463-PN_2009_1	GATGATGATGATGAT	GAT(3*5)	299	15	TTATACCCTCTTCTTCCTCCTCGTTTTGTTTGTTTGTTTGTTTTTGTTGTTGTTGTTTTTGTCATGTGATGGGTTTTGG[GATGATGATGATGAT]GTTGGTGGGGTTTGTTTGGGTGTTGGAAGTG	TTATACCCTCTTCTTCCTCCTCG	60.095	CACTTCCAACACCCAAACAAAC	61.567	125
CL16400.Contig1_F0463-PN_2009_2	GATGATGATGATGAT	GAT(3*5)	299	15	TTATACCCTCTTCTTCCTCCTCGTTTTGTTTGTTTGTTTGTTTTTGTTGTTGTTGTTTTTGTCATGTGATGGGTTTTGG[GATGATGATGATGAT]GTTGGTGGGGTTTGTTTGGGTGTTGGAAGTG	TTATACCCTCTTCTTCCTCCTCG	60.095	CACTTCCAACACCCAAACAAA	60.802	125
CL16400.Contig1_F0463-PN_2009_3	GATGATGATGATGAT	GAT(3*5)	299	15	TATACCCTCTTCTTCCTCCTCGTTTTGTTTGTTTGTTTGTTTTTGTTGTTGTTGTTTTTGTCATGTGATGGGTTTTGG[GATGATGATGATGAT]GTTGGTGGGGTTTGTTTGGGTGTTGGAAGTG	TATACCCTCTTCTTCCTCCTCGT	59.644	CACTTCCAACACCCAAACAAAC	61.567	124
CL16400.Contig1_F0463-PN_2009_4	GATGATGATGATGAT	GAT(3*5)	299	15	TATACCCTCTTCTTCCTCCTCGTTTTGTTTGTTTGTTTGTTTTTGTTGTTGTTGTTTTTGTCATGTGATGGGTTTTGG[GATGATGATGATGAT]GTTGGTGGGGTTTGTTTGGGTGTTGGAAGTG	TATACCCTCTTCTTCCTCCTCGT	59.644	CACTTCCAACACCCAAACAAA	60.802	124
CL16400.Contig1_F0463-PN_2009_5	GATGATGATGATGAT	GAT(3*5)	299	15	GTTTTTGTCATGTGATGGGTTTTGG[GATGATGATGATGAT]GTTGGTGGGGTTTGTTTGGGTGTTGGAAGTGGTGTCGGACGATGCAGCTTTGGTGGTGTCCCGGCAGCTGTTGCAGACCTTCGCGCAGGAGCTCGGGAAGTTTGAT	GTTTTTGTCATGTGATGGGTTTT	60.014	ATCAAACTTCCCGAGCTCCT	60.212	146
CL16411.Contig2_F0463-PN_2085_1	TCCTCCTCCTCCTCC	TCC(3*5)	356	15	AGAAGCAGCTCTTCGGCTACTTCCACCTCTTCTTCCTCTTCCTGGCCA[TCCTCCTCCTCCTCC]AGACCTCCTCCACCCGACTCCAATGCCGCCACATCTGGGTTCCCCTTGGCCTCCTCTCCCTCGCCCACCTGCTCTTCTATGTCTC	AGAAGCAGCTCTTCGGCTACT	59.942	GAGACATAGAAGAGCAGGTGGG	60.268	148
CL16411.Contig2_F0463-PN_2085_2	TCCTCCTCCTCCTCC	TCC(3*5)	356	15	AGAAGCAGCTCTTCGGCTACTTCCACCTCTTCTTCCTCTTCCTGGCCA[TCCTCCTCCTCCTCC]AGACCTCCTCCACCCGACTCCAATGCCGCCACATCTGGGTTCCCCTTGGCCTCCTCTCCCTCGCCCACCTGCTCTTCTATGTCTCC	AGAAGCAGCTCTTCGGCTACT	59.942	GGAGACATAGAAGAGCAGGTGG	60.268	149
CL16411.Contig2_F0463-PN_2085_3	TCCTCCTCCTCCTCC	TCC(3*5)	356	15	AAGAAGCAGCTCTTCGGCTACTTCCACCTCTTCTTCCTCTTCCTGGCCA[TCCTCCTCCTCCTCC]AGACCTCCTCCACCCGACTCCAATGCCGCCACATCTGGGTTCCCCTTGGCCTCCTCTCCCTCGCCCACCTGCTCTTCTATGTCTC	AAGAAGCAGCTCTTCGGCTACT	61.149	GAGACATAGAAGAGCAGGTGGG	60.268	149
CL16411.Contig2_F0463-PN_2085_4	TCCTCCTCCTCCTCC	TCC(3*5)	356	15	AAGAAGCAGCTCTTCGGCTACTTCCACCTCTTCTTCCTCTTCCTGGCCA[TCCTCCTCCTCCTCC]AGACCTCCTCCACCCGACTCCAATGCCGCCACATCTGGGTTCCCCTTGGCCTCCTCTCCCTCGCCCACCTGCTCTTCTATGTCTCC	AAGAAGCAGCTCTTCGGCTACT	61.149	GGAGACATAGAAGAGCAGGTGG	60.268	150
CL16411.Contig2_F0463-PN_2085_5	TCCTCCTCCTCCTCC	TCC(3*5)	356	15	AAGAAGCAGCTCTTCGGCTACTTCCACCTCTTCTTCCTCTTCCTGGCCA[TCCTCCTCCTCCTCC]AGACCTCCTCCACCCGACTCCAATGCCGCCACATCTGGGTTCCCCTTGGCCTCCTCTCCCTCGCCCACCTGCTCTTCTATGTCTCCGTC	AAGAAGCAGCTCTTCGGCTAC	60.296	GACGGAGACATAGAAGAGCAGGT	61.162	153
CL16416.Contig1_F0463-PN_1488_1	GTGTGTGTGTGTGT	GT(2*7)	533	14	TGCTTCCTCTTTTCTGCTTTTTAATGTGTTAATAATCTATTTAGCTCGCAATCTGATATTTTTATCTTGTTGTGGATAGTCAGTTTAACGGTGTGCGC[GTGTGTGTGTGTGT]ATTTGTATATGCTTACGCTTTAGGCC	TGCTTCCTCTTTTCTGCTTTTTA	59.687	GGCCTAAAGCGTAAGCATATACA	59.709	138
CL16416.Contig1_F0463-PN_1488_2	GTGTGTGTGTGTGT	GT(2*7)	533	14	CTTGCTTCCTCTTTTCTGCTTTTTAATGTGTTAATAATCTATTTAGCTCGCAATCTGATATTTTTATCTTGTTGTGGATAGTCAGTTTAACGGTGTGCGC[GTGTGTGTGTGTGT]ATTTGTATATGCTTACGCTTTAGGCC	CTTGCTTCCTCTTTTCTGCTTTT	60.506	GGCCTAAAGCGTAAGCATATACA	59.709	140
CL16416.Contig1_F0463-PN_1488_3	GTGTGTGTGTGTGT	GT(2*7)	533	14	TTGCTTCCTCTTTTCTGCTTTTTAATGTGTTAATAATCTATTTAGCTCGCAATCTGATATTTTTATCTTGTTGTGGATAGTCAGTTTAACGGTGTGCGC[GTGTGTGTGTGTGT]ATTTGTATATGCTTACGCTTTAGGCC	TTGCTTCCTCTTTTCTGCTTTTT	60.824	GGCCTAAAGCGTAAGCATATACA	59.709	139
CL16416.Contig1_F0463-PN_1488_4	GTGTGTGTGTGTGT	GT(2*7)	533	14	TCTTGCTTCCTCTTTTCTGCTTTTTAATGTGTTAATAATCTATTTAGCTCGCAATCTGATATTTTTATCTTGTTGTGGATAGTCAGTTTAACGGTGTGCGC[GTGTGTGTGTGTGT]ATTTGTATATGCTTACGCTTTAGGCC	TCTTGCTTCCTCTTTTCTGCTTT	60.967	GGCCTAAAGCGTAAGCATATACA	59.709	141
CL16416.Contig1_F0463-PN_1488_5	GTGTGTGTGTGTGT	GT(2*7)	533	14	TGCTTCCTCTTTTCTGCTTTTTAATGTGTTAATAATCTATTTAGCTCGCAATCTGATATTTTTATCTTGTTGTGGATAGTCAGTTTAACGGTGTGCGC[GTGTGTGTGTGTGT]ATTTGTATATGCTTACGCTTTAGGCC	TGCTTCCTCTTTTCTGCTTTTT	59.667	GGCCTAAAGCGTAAGCATATACA	59.709	138
CL16502.Contig1_F0463-PN_1785_1	TTCTTCTTCTTCTTCTTC	TTC(3*6)	1454	18	CCATTCCAATTCTCCTTATCTCCAAACTTTTCCTTCTTCTTCTTACCTGTCCTA[TTCTTCTTCTTCTTCTTC]CACTCTTTCTTTTCCTTCTCAGATTTCAACTTCCTTACACTCCCAAGAAGATCAACAATTCCAAC	CCATTCCAATTCTCCTTATCTCC	60.154	GTTGGAATTGTTGATCTTCTTGG	59.864	137
CL16502.Contig1_F0463-PN_1785_2	TTCTTCTTCTTCTTCTTC	TTC(3*6)	1454	18	CCCATTCCAATTCTCCTTATCTCCAAACTTTTCCTTCTTCTTCTTACCTGTCCTA[TTCTTCTTCTTCTTCTTC]CACTCTTTCTTTTCCTTCTCAGATTTCAACTTCCTTACACTCCCAAGAAGATCAACAATTCCAAC	CCCATTCCAATTCTCCTTATCTC	60.154	GTTGGAATTGTTGATCTTCTTGG	59.864	138
CL16502.Contig1_F0463-PN_1785_3	TTCTTCTTCTTCTTCTTC	TTC(3*6)	1454	18	CCATTCCAATTCTCCTTATCTCCAAACTTTTCCTTCTTCTTCTTACCTGTCCTA[TTCTTCTTCTTCTTCTTC]CACTCTTTCTTTTCCTTCTCAGATTTCAACTTCCTTACACTCCCAAGAAGATCAACAATTCCAACAGC	CCATTCCAATTCTCCTTATCTCC	60.154	GCTGTTGGAATTGTTGATCTTCT	59.65	140
CL16502.Contig1_F0463-PN_1785_4	TTCTTCTTCTTCTTCTTC	TTC(3*6)	1454	18	CCATTCCAATTCTCCTTATCTCCAAACTTTTCCTTCTTCTTCTTACCTGTCCTA[TTCTTCTTCTTCTTCTTC]CACTCTTTCTTTTCCTTCTCAGATTTCAACTTCCTTACACTCCCAAGAAGATCAACAATTCCAACAGCT	CCATTCCAATTCTCCTTATCTCC	60.154	AGCTGTTGGAATTGTTGATCTTC	59.65	141
CL16502.Contig1_F0463-PN_1785_5	TTCTTCTTCTTCTTCTTC	TTC(3*6)	1454	18	CCATTCCAATTCTCCTTATCTCCAAACTTTTCCTTCTTCTTCTTACCTGTCCTA[TTCTTCTTCTTCTTCTTC]CACTCTTTCTTTTCCTTCTCAGATTTCAACTTCCTTACACTCCCAAGAAGATCAACAATTCCAACAGCTTC	CCATTCCAATTCTCCTTATCTCC	60.154	GAAGCTGTTGGAATTGTTGATCT	59.65	143
CL16637.Contig2_F0463-PN_634_2	TGATGATGATGATGA	TGA(3*5)	264	15	CATCTCTGCAGGTCACCACTTCAGCATCCTCCGGCAATATACT[TGATGATGATGATGA]CGACTATGTGAATAGTCGTCGTCGTCTTGAAATTGTTGGGGGTAATGATATTGAC	CATCTCTGCAGGTCACCACTT	60.314	GTCAATATCATTACCCCCAACAA	59.836	113
CL16637.Contig2_F0463-PN_634_3	TGATGATGATGATGA	TGA(3*5)	264	15	CATCTCTGCAGGTCACCACTTCAGCATCCTCCGGCAATATACT[TGATGATGATGATGA]CGACTATGTGAATAGTCGTCGTCGTCTTGAAATTGTTGGGGGTAATGATA	CATCTCTGCAGGTCACCACTT	60.314	TATCATTACCCCCAACAATTTCA	60.292	108
CL16637.Contig2_F0463-PN_634_4	TGATGATGATGATGA	TGA(3*5)	264	15	CATCTCTGCAGGTCACCACTTCAGCATCCTCCGGCAATATACT[TGATGATGATGATGA]CGACTATGTGAATAGTCGTCGTCGTCTTGAAATTGTTGGGGGTAATGATATTGACCCCCTTGTGCTCATTCAAGTAAGT	CATCTCTGCAGGTCACCACTT	60.314	ACTTACTTGAATGAGCACAAGGG	59.703	137
CL16637.Contig2_F0463-PN_634_5	TGATGATGATGATGA	TGA(3*5)	264	15	CATCTCTGCAGGTCACCACTTCAGCATCCTCCGGCAATATACT[TGATGATGATGATGA]CGACTATGTGAATAGTCGTCGTCGTCTTGAAATTGTTGGGGGTAAT	CATCTCTGCAGGTCACCACTT	60.314	ATTACCCCCAACAATTTCAAGAC	60.327	104
CL16671.Contig1_F0463-PN_2139_1	CCGCCGCCGCCGCCG	CCG(3*5)	1330	15	GTCCTCCAGATCGAACACCTTCGCCGCCGACCCGAAGAAGATCAGCCTCTTCGCCCCGACGTCCGAAACCGCCGCCTTCAACGCCGCCCCTGCCGGCACGGCCA[CCGCCGCCGCCGCCG]TAGTGTAGTGGGCCCCGTT	GTCCTCCAGATCGAACACCTT	60.505	AACGGGGCCCACTACACT	60.386	138
CL16671.Contig1_F0463-PN_2139_2	CCGCCGCCGCCGCCG	CCG(3*5)	1330	15	GAGGTCCTCCAGATCGAACACCTTCGCCGCCGACCCGAAGAAGATCAGCCTCTTCGCCCCGACGTCCGAAACCGCCGCCTTCAACGCCGCCCCTGCCGGCACGGCCA[CCGCCGCCGCCGCCG]TAGTGTAGTGGGCCCCGTT	GAGGTCCTCCAGATCGAACAC	61.048	AACGGGGCCCACTACACT	60.386	141
CL16671.Contig1_F0463-PN_2139_3	CCGCCGCCGCCGCCG	CCG(3*5)	1330	15	GAGGTCCTCCAGATCGAACACCTTCGCCGCCGACCCGAAGAAGATCAGCCTCTTCGCCCCGACGTCCGAAACCGCCGCCTTCAACGCCGCCCCTGCCGGCACGGCCA[CCGCCGCCGCCGCCG]TAGTGTAGTGGGCCCCGTT	GAGGTCCTCCAGATCGAACA	60.199	AACGGGGCCCACTACACT	60.386	141
CL16671.Contig1_F0463-PN_2139_4	CCGCCGCCGCCGCCG	CCG(3*5)	1330	15	GTCCTCCAGATCGAACACCTTCGCCGCCGACCCGAAGAAGATCAGCCTCTTCGCCCCGACGTCCGAAACCGCCGCCTTCAACGCCGCCCCTGCCGGCACGGCCA[CCGCCGCCGCCGCCG]TAGTGTAGTGGGCCCCGTT	GTCCTCCAGATCGAACACCTTC	62.301	AACGGGGCCCACTACACT	60.386	138
CL16671.Contig1_F0463-PN_2139_5	CCGCCGCCGCCGCCG	CCG(3*5)	1330	15	CCTCCAGATCGAACACCTTCGCCGCCGACCCGAAGAAGATCAGCCTCTTCGCCCCGACGTCCGAAACCGCCGCCTTCAACGCCGCCCCTGCCGGCACGGCCA[CCGCCGCCGCCGCCG]TAGTGTAGTGGGCCCCGTT	CCTCCAGATCGAACACCTTC	59.655	AACGGGGCCCACTACACT	60.386	136
CL16693.Contig1_F0463-PN_67_1	GAAGAAGAAGAAGAA	GAA(3*5)	782	15	CTCACTTCCCCTTTCCTACATCTTCTTGGCACTGCAGCAGCAACAGCAGCAGCTGTCTAGAAGAAG[GAAGAAGAAGAAGAA]GTAATGCCCAACGTTATTCATCAATGGAGCTTCATCTACC	CTCACTTCCCCTTTCCTACATCT	60.009	GGTAGATGAAGCTCCATTGATGA	60.465	121
CL16693.Contig1_F0463-PN_67_2	GAAGAAGAAGAAGAA	GAA(3*5)	782	15	CCTCTTCATACCTCCCTCTGTTTCTCACTTCCCCTTTCCTACATCTTCTTGGCACTGCAGCAGCAACAGCAGCAGCTGTCTAGAAGAAG[GAAGAAGAAGAAGAA]GTAATGCCCAACGTTATTCATCAATGGAGCTTCATCTACC	CCTCTTCATACCTCCCTCTGTTT	60.009	GGTAGATGAAGCTCCATTGATGA	60.465	144
CL16693.Contig1_F0463-PN_67_3	GAAGAAGAAGAAGAA	GAA(3*5)	782	15	TTCATACCTCCCTCTGTTTCTCACTTCCCCTTTCCTACATCTTCTTGGCACTGCAGCAGCAACAGCAGCAGCTGTCTAGAAGAAG[GAAGAAGAAGAAGAA]GTAATGCCCAACGTTATTCATCAATGGAGCTTCATCTACC	TTCATACCTCCCTCTGTTTCTCA	60.116	GGTAGATGAAGCTCCATTGATGA	60.465	140
CL16693.Contig1_F0463-PN_67_4	GAAGAAGAAGAAGAA	GAA(3*5)	782	15	CACTTCCCCTTTCCTACATCTTCTTGGCACTGCAGCAGCAACAGCAGCAGCTGTCTAGAAGAAG[GAAGAAGAAGAAGAA]GTAATGCCCAACGTTATTCATCAATGGAGCTTCATCTACC	CACTTCCCCTTTCCTACATCTTC	60.347	GGTAGATGAAGCTCCATTGATGA	60.465	119
CL16693.Contig1_F0463-PN_67_5	GAAGAAGAAGAAGAA	GAA(3*5)	782	15	TCACTTCCCCTTTCCTACATCTTCTTGGCACTGCAGCAGCAACAGCAGCAGCTGTCTAGAAGAAG[GAAGAAGAAGAAGAA]GTAATGCCCAACGTTATTCATCAATGGAGCTTCATCTACC	TCACTTCCCCTTTCCTACATCTT	60.347	GGTAGATGAAGCTCCATTGATGA	60.465	120
CL16740.Contig2_F0463-PN_894_1	TATATATATATATA	TA(2*7)	445	14	TCAATGAATGCCAAGCCTATACTTTTAATGTAGCAAAGCAAAAGAACCAAGTTCATTTAAGC[TATATATATATATA]TTCCTGCATTTAGCACCAGGTATGTA	TCAATGAATGCCAAGCCTATACT	60.003	TACATACCTGGTGCTAAATGCAG	59.22	102
CL16740.Contig2_F0463-PN_894_2	TATATATATATATA	TA(2*7)	445	14	AAATCAAACTTGCAAACGTCAATGAATGCCAAGCCTATACTTTTAATGTAGCAAAGCAAAAGAACCAAGTTCATTTAAGC[TATATATATATATA]TTCCTGCATTTAGCACCAGGTATGTA	AAATCAAACTTGCAAACGTCAAT	59.932	TACATACCTGGTGCTAAATGCAG	59.22	120
CL16740.Contig2_F0463-PN_894_3	TATATATATATATA	TA(2*7)	445	14	GTCAATGAATGCCAAGCCTATACTTTTAATGTAGCAAAGCAAAAGAACCAAGTTCATTTAAGC[TATATATATATATA]TTCCTGCATTTAGCACCAGGTATGTA	GTCAATGAATGCCAAGCCTATAC	59.883	TACATACCTGGTGCTAAATGCAG	59.22	103
CL16740.Contig2_F0463-PN_894_4	TATATATATATATA	TA(2*7)	445	14	TCAATGAATGCCAAGCCTATACTTTTAATGTAGCAAAGCAAAAGAACCAAGTTCATTTAAGC[TATATATATATATA]TTCCTGCATTTAGCACCAGGTATGTAAAAACACAATGGCAAAGAC	TCAATGAATGCCAAGCCTATACT	60.003	GTCTTTGCCATTGTGTTTTTACA	59.088	121
CL16740.Contig2_F0463-PN_894_5	TATATATATATATA	TA(2*7)	445	14	TCAATGAATGCCAAGCCTATACTTTTAATGTAGCAAAGCAAAAGAACCAAGTTCATTTAAGC[TATATATATATATA]TTCCTGCATTTAGCACCAGGTATGTAAAAACACAATGGCAAAGACTTAATTAAAAGTGCCTCGCTATCGCTTAAACAAAAAT	TCAATGAATGCCAAGCCTATACT	60.003	ATTTTTGTTTAAGCGATAGCGAG	59.051	158
CL16809.Contig1_F0463-PN_409_1	GCTGCTGCTGCTGCT	GCT(3*5)	527	15	AATATGCCTAAACCAGAAAAGGCTGGCCCGGCTGTTACACTGTAAGACCAGCCCCCGGCATGAGGCACGTAGGCTGGAACATGATCAATCATCCCAGCAACAG[GCTGCTGCTGCTGCT]GGGATCTCATACGAGGGACAGCTTGTAAGA	AATATGCCTAAACCAGAAAAGGC	59.892	TCTTACAAGCTGTCCCTCGTATG	60.666	148
CL16809.Contig1_F0463-PN_409_2	GCTGCTGCTGCTGCT	GCT(3*5)	527	15	ATATGCCTAAACCAGAAAAGGCTGGCCCGGCTGTTACACTGTAAGACCAGCCCCCGGCATGAGGCACGTAGGCTGGAACATGATCAATCATCCCAGCAACAG[GCTGCTGCTGCTGCT]GGGATCTCATACGAGGGACAGCTTGTAAGA	ATATGCCTAAACCAGAAAAGGCT	59.576	TCTTACAAGCTGTCCCTCGTATG	60.666	147
CL16809.Contig1_F0463-PN_409_3	GCTGCTGCTGCTGCT	GCT(3*5)	527	15	AATATGCCTAAACCAGAAAAGGCTGGCCCGGCTGTTACACTGTAAGACCAGCCCCCGGCATGAGGCACGTAGGCTGGAACATGATCAATCATCCCAGCAACAG[GCTGCTGCTGCTGCT]GGGATCTCATACGAGGGACAGCTTGTAAGACACCACCTG	AATATGCCTAAACCAGAAAAGGC	59.892	CAGGTGGTGTCTTACAAGCTGTC	61.135	157
CL16809.Contig1_F0463-PN_409_4	GCTGCTGCTGCTGCT	GCT(3*5)	527	15	AATATGCCTAAACCAGAAAAGGCTGGCCCGGCTGTTACACTGTAAGACCAGCCCCCGGCATGAGGCACGTAGGCTGGAACATGATCAATCATCCCAGCAACAG[GCTGCTGCTGCTGCT]GGGATCTCATACGAGGGACAGCTTGTAAGAC	AATATGCCTAAACCAGAAAAGGC	59.892	GTCTTACAAGCTGTCCCTCGTAT	58.863	149
CL16809.Contig1_F0463-PN_409_5	GCTGCTGCTGCTGCT	GCT(3*5)	527	15	AATATGCCTAAACCAGAAAAGGCTGGCCCGGCTGTTACACTGTAAGACCAGCCCCCGGCATGAGGCACGTAGGCTGGAACATGATCAATCATCCCAGCAACAG[GCTGCTGCTGCTGCT]GGGATCTCATACGAGGGACAGCTTGTAAGACACC	AATATGCCTAAACCAGAAAAGGC	59.892	GGTGTCTTACAAGCTGTCCCTC	60.175	152
CL1680.Contig1_F0463-PN_2219_1	TGATGATGATGATGATGATGATGA	TGA(3*8)	2190	24	ATGACTATGTGTTTGATCCCTGGCGGTTGTTTTTTTTTTGTTGTTT[TGATGATGATGATGATGATGATGA]AGAAAAGAAATGACAGAAGAGAGGGAGCATCGGGGAACAATGGTTTGCATCTCATCTGATCTGGAAATC	ATGACTATGTGTTTGATCCCTGG	60.123	GATTTCCAGATCAGATGAGATGC	60.06	139
CL1680.Contig1_F0463-PN_2219_2	TGATGATGATGATGATGATGATGA	TGA(3*8)	2190	24	AATTCGAACTCCATGATGATGACTATGTGTTTGATCCCTGGCGGTTGTTTTTTTTTTGTTGTTT[TGATGATGATGATGATGATGATGA]AGAAAAGAAATGACAGAAGAGAGGGAGCATCGGGGAACAATGGTTTGCATCTCATCTGATCTGGAAATC	AATTCGAACTCCATGATGATGAC	60.209	GATTTCCAGATCAGATGAGATGC	60.06	157
CL1680.Contig1_F0463-PN_2219_3	TGATGATGATGATGATGATGATGA	TGA(3*8)	2190	24	ATGACTATGTGTTTGATCCCTGGCGGTTGTTTTTTTTTTGTTGTTT[TGATGATGATGATGATGATGATGA]AGAAAAGAAATGACAGAAGAGAGGGAGCATCGGGGAACAATGGTTTGCATCTCATCTGATC	ATGACTATGTGTTTGATCCCTGG	60.123	GATCAGATGAGATGCAAACCATT	60.342	131
CL1680.Contig1_F0463-PN_2219_4	TGATGATGATGATGATGATGATGA	TGA(3*8)	2190	24	TTCGAACTCCATGATGATGACTATGTGTTTGATCCCTGGCGGTTGTTTTTTTTTTGTTGTTT[TGATGATGATGATGATGATGATGA]AGAAAAGAAATGACAGAAGAGAGGGAGCATCGGGGAACAATGGTTTGCATCTCATCTGATCTGGAAATC	TTCGAACTCCATGATGATGACTA	59.583	GATTTCCAGATCAGATGAGATGC	60.06	155
CL1680.Contig1_F0463-PN_2219_5	TGATGATGATGATGATGATGATGA	TGA(3*8)	2190	24	ATGACTATGTGTTTGATCCCTGGCGGTTGTTTTTTTTTTGTTGTTT[TGATGATGATGATGATGATGATGA]AGAAAAGAAATGACAGAAGAGAGGGAGC	ATGACTATGTGTTTGATCCCTGG	60.123	GCTCCCTCTCTTCTGTCATTTCT	60.383	98
CL1680.Contig1_F0463-PN_2220_1	TCGTCGTCGTCGTCGTCGTCG	TCG(3*7)	2710	21	CACCTCTCCACCTGGCACGCCGGCCCGCCGGCACCGCCAGAGCCGGCCTTCCTCGCCGACGGAGCAACAGGGCGCTTGGTGCGCCGCTCGTCCTCCGTCGGAGTGTCC[TCGTCGTCGTCGTCGTCGTCG]GCCTTCTCGTCCTGAGGTGCTATC	CACCTCTCCACCTGGCAC	60.252	GATAGCACCTCAGGACGAGAAG	60.403	153
CL1680.Contig1_F0463-PN_2220_2	TCGTCGTCGTCGTCGTCGTCG	TCG(3*7)	2710	21	CACCTCTCCACCTGGCACGCCGGCCCGCCGGCACCGCCAGAGCCGGCCTTCCTCGCCGACGGAGCAACAGGGCGCTTGGTGCGCCGCTCGTCCTCCGTCGGAGTGTCC[TCGTCGTCGTCGTCGTCGTCG]GCCTTCTCGTCCTGAGGTGCTATCAC	CACCTCTCCACCTGGCAC	60.252	GTGATAGCACCTCAGGACGAG	59.883	155
CL1680.Contig1_F0463-PN_2220_3	TCGTCGTCGTCGTCGTCGTCG	TCG(3*7)	2710	21	CACCTCTCCACCTGGCACGCCGGCCCGCCGGCACCGCCAGAGCCGGCCTTCCTCGCCGACGGAGCAACAGGGCGCTTGGTGCGCCGCTCGTCCTCCGTCGGAGTGTCC[TCGTCGTCGTCGTCGTCGTCG]GCCTTCTCGTCCTGAGGTGCTATC	CACCTCTCCACCTGGCAC	60.252	GATAGCACCTCAGGACGAGAA	59.444	153
CL1680.Contig1_F0463-PN_2220_4	TCGTCGTCGTCGTCGTCGTCG	TCG(3*7)	2710	21	CACCTCTCCACCTGGCACGCCGGCCCGCCGGCACCGCCAGAGCCGGCCTTCCTCGCCGACGGAGCAACAGGGCGCTTGGTGCGCCGCTCGTCCTCCGTCGGAGTGTCC[TCGTCGTCGTCGTCGTCGTCG]GCCTTCTCGTCCTGAGGTGCTATCAC	CACCTCTCCACCTGGCAC	60.252	GTGATAGCACCTCAGGACGAGA	61.743	155
CL1680.Contig1_F0463-PN_2220_5	TCGTCGTCGTCGTCGTCGTCG	TCG(3*7)	2710	21	CACCTCTCCACCTGGCACGCCGGCCCGCCGGCACCGCCAGAGCCGGCCTTCCTCGCCGACGGAGCAACAGGGCGCTTGGTGCGCCGCTCGTCCTCCGTCGGAGTGTCC[TCGTCGTCGTCGTCGTCGTCG]GCCTTCTCGTCCTGAGGTGCTATCAC	CACCTCTCCACCTGGCAC	60.252	GTGATAGCACCTCAGGACGAGAA	62.924	155
CL1680.Contig3_F0463-PN_528_1	CGTCGTCGTCGTCGT	CGT(3*5)	398	15	GTCGTCTTCTTCTTCGTCGTCTC[CGTCGTCGTCGTCGT]CATCGTCGTCGGCCTTCTCGTCCTGAGGTGCTATCACCGTCT	GTCGTCTTCTTCTTCGTCGTCT	60.06	AGACGGTGATAGCACCTCAGGA	63.366	80
CL1680.Contig3_F0463-PN_528_2	CGTCGTCGTCGTCGT	CGT(3*5)	398	15	GTCGTCTTCTTCTTCGTCGTCTC[CGTCGTCGTCGTCGT]CATCGTCGTCGGCCTTCTCGTCCTGAGGTGCTATCACCGTCTT	GTCGTCTTCTTCTTCGTCGTCT	60.06	AAGACGGTGATAGCACCTCAGGA	64.432	81
CL1680.Contig3_F0463-PN_528_3	CGTCGTCGTCGTCGT	CGT(3*5)	398	15	CGTTGCGTCGTCTTCTTCTTCGTCGTCTC[CGTCGTCGTCGTCGT]CATCGTCGTCGGCCTTCTCGTCCTGAGGTGCTATCAC	CGTTGCGTCGTCTTCTTCTT	60.571	GTGATAGCACCTCAGGACGAG	59.883	81
CL1680.Contig3_F0463-PN_528_4	CGTCGTCGTCGTCGT	CGT(3*5)	398	15	GGTCTTCTTGGTCGTCGTTGCGTCGTCTTCTTCTTCGTCGTCTC[CGTCGTCGTCGTCGT]CATCGTCGTCGGCCTTCTCGTCCTGAGGTGCTATCAC	GGTCTTCTTGGTCGTCGTTG	60.69	GTGATAGCACCTCAGGACGAG	59.883	96
CL1680.Contig3_F0463-PN_528_5	CGTCGTCGTCGTCGT	CGT(3*5)	398	15	GTCTTCTTGGTCGTCGTTGCGTCGTCTTCTTCTTCGTCGTCTC[CGTCGTCGTCGTCGT]CATCGTCGTCGGCCTTCTCGTCCTGAGGTGCTATCAC	GTCTTCTTGGTCGTCGTTGC	60.844	GTGATAGCACCTCAGGACGAG	59.883	95
CL16833.Contig2_F0463-PN_1358_1	GCCGCCGCCGCCGCC	GCC(3*5)	1970	15	CAACACCCATCGACTTTCTTG[GCCGCCGCCGCCGCC]GGGGCCGCCGGCTGCGGCGATGGGCAATTGGGAGGACTCATCAACTCCGACGAGAT	CAACACCCATCGACTTTCTTG	60.535	ATCTCGTCGGAGTTGATGAGTC	60.659	92
CL16833.Contig2_F0463-PN_1358_2	GCCGCCGCCGCCGCC	GCC(3*5)	1970	15	CAACACCCATCGACTTTCTTG[GCCGCCGCCGCCGCC]GGGGCCGCCGGCTGCGGCGATGGGCAATTGGGAGGACTCATCAACTCCGACGAGATC	CAACACCCATCGACTTTCTTG	60.535	GATCTCGTCGGAGTTGATGAGT	60.659	93
CL16833.Contig2_F0463-PN_1358_3	GCCGCCGCCGCCGCC	GCC(3*5)	1970	15	CAACACCCATCGACTTTCTTG[GCCGCCGCCGCCGCC]GGGGCCGCCGGCTGCGGCGATGGGCAATTGGGAGGACTCATCAACTCCGACGAGATCAACACCGAAAACCAAC	CAACACCCATCGACTTTCTTG	60.535	GTTGGTTTTCGGTGTTGATCTC	60.763	109
CL16833.Contig2_F0463-PN_1358_4	GCCGCCGCCGCCGCC	GCC(3*5)	1970	15	CAACACCCATCGACTTTCTTG[GCCGCCGCCGCCGCC]GGGGCCGCCGGCTGCGGCGATGGGCAATTGGGAGGACTCATCAACTCCGACGAGATCAACACCGAAAACCAA	CAACACCCATCGACTTTCTTG	60.535	TTGGTTTTCGGTGTTGATCTC	59.963	108
CL16833.Contig2_F0463-PN_1358_5	GCCGCCGCCGCCGCC	GCC(3*5)	1970	15	ACACCCATCGACTTTCTTG[GCCGCCGCCGCCGCC]GGGGCCGCCGGCTGCGGCGATGGGCAATTGGGAGGACTCATCAACTCCGACGAGAT	ACACCCATCGACTTTCTTGG	59.966	ATCTCGTCGGAGTTGATGAGTC	60.659	90
CL16869.Contig7_F0463-PN_9_4	CGGCGGCGGCGGCGG	CGG(3*5)	518	15	GGAGGTCACCAAGAGCAGCGTCGGCACGGCCACGGTGAGGGCCGGGGTGCCGGAGC[CGGCGGCGGCGGCGG]TGGCCAGCGCCGCCGCCGGACTGAGCGCGGCCGTGGCGGCGCAGCTGGTGTGGACGCCGGTGGATCTGATCAG	GGAGGTCACCAAGAGCAGC	60.973	CTGATCAGATCCACCGGC	60.164	144
CL16869.Contig7_F0463-PN_9_5	CGGCGGCGGCGGCGG	CGG(3*5)	518	15	GGTCACCAAGAGCAGCGTCGGCACGGCCACGGTGAGGGCCGGGGTGCCGGAGC[CGGCGGCGGCGGCGG]TGGCCAGCGCCGCCGCCGGACTGAGCGCGGCCGTGGCGGCGCAGCTGGTGTGGACGCCGGTGGATCTGATCAG	GGTCACCAAGAGCAGCGT	59.988	CTGATCAGATCCACCGGC	60.164	141
CL16896.Contig3_F0463-PN_1471_1	CGCCGCCGCCGCCGCCGC	CGC(3*6)	789	18	CATCGGACAACACCCTTTCTT[CGCCGCCGCCGCCGCCGC]CCCTCGCAGCCATCTCTATCGCCGGCCTCTCGGCAGAGTTCCGCCGCGATTTCTTCCCAGCTCATCG	CATCGGACAACACCCTTTCT	59.966	CGATGAGCTGGGAAGAAATC	59.773	106
CL16896.Contig3_F0463-PN_1471_2	CGCCGCCGCCGCCGCCGC	CGC(3*6)	789	18	CTCTTTCTTCCCCCACCAATAGGGCATCCAAGCAGCAAAGGCGCGATCTTGGGCCGCCGTCGGCCTTCTTCAACGGCCTACCGGCCGTCTTCGGCATCGGACAACACCCTTTCTT[CGCCGCCGCCGCCGCCGC]CCCTCGCAGCCATCTCTATCG	CTCTTTCTTCCCCCACCAATAG	61.156	CGATAGAGATGGCTGCGAG	59.664	154
CL16896.Contig3_F0463-PN_1471_3	CGCCGCCGCCGCCGCCGC	CGC(3*6)	789	18	TCTTTCTTCCCCCACCAATAGGGCATCCAAGCAGCAAAGGCGCGATCTTGGGCCGCCGTCGGCCTTCTTCAACGGCCTACCGGCCGTCTTCGGCATCGGACAACACCCTTTCTT[CGCCGCCGCCGCCGCCGC]CCCTCGCAGCCATCTCTATCG	TCTTTCTTCCCCCACCAATAG	60.298	CGATAGAGATGGCTGCGAG	59.664	153
CL16896.Contig3_F0463-PN_1471_4	CGCCGCCGCCGCCGCCGC	CGC(3*6)	789	18	CTCTTTCTTCCCCCACCAATAGGGCATCCAAGCAGCAAAGGCGCGATCTTGGGCCGCCGTCGGCCTTCTTCAACGGCCTACCGGCCGTCTTCGGCATCGGACAACACCCTTTCTT[CGCCGCCGCCGCCGCCGC]CCCTCGCAGCCATCTCTATCG	CTCTTTCTTCCCCCACCAATA	60.298	CGATAGAGATGGCTGCGAG	59.664	154
CL16896.Contig3_F0463-PN_1471_5	CGCCGCCGCCGCCGCCGC	CGC(3*6)	789	18	CATCGGACAACACCCTTTCTT[CGCCGCCGCCGCCGCCGC]CCCTCGCAGCCATCTCTATCGCCGGCCTCTCGGCAGAGTTCCGCCGCGATTTCTTCCCAGCTCATCGGAAT	CATCGGACAACACCCTTTCT	59.966	ATTCCGATGAGCTGGGAAG	60.165	110
CL16959.Contig2_F0463-PN_1563_1	GAAGAAGAAGAAGAA	GAA(3*5)	163	15	TGGAAGCAATAGAGAAGAAGCAGGAGGATGAT[GAAGAAGAAGAAGAA]GGGGAGCAAGGAGAGGGAGTGGTGAAAAGGGAGTAACGTGGGAATTTA	TGGAAGCAATAGAGAAGAAGCAG	60.156	TAAATTCCCACGTTACTCCCTTT	60.114	95
CL16959.Contig2_F0463-PN_1563_2	GAAGAAGAAGAAGAA	GAA(3*5)	163	15	TGGAAGCAATAGAGAAGAAGCAGGAGGATGAT[GAAGAAGAAGAAGAA]GGGGAGCAAGGAGAGGGAGTGGTGAAAAGGGAGTAACGTGGGAATTTAA	TGGAAGCAATAGAGAAGAAGCAG	60.156	TTAAATTCCCACGTTACTCCCTT	60.114	96
CL16959.Contig2_F0463-PN_1563_3	GAAGAAGAAGAAGAA	GAA(3*5)	163	15	TGGAAGCAATAGAGAAGAAGCAGGAGGATGAT[GAAGAAGAAGAAGAA]GGGGAGCAAGGAGAGGGAGTGGTGAAAAGGGAGTAACGTGGGAATTTAAA	TGGAAGCAATAGAGAAGAAGCAG	60.156	TTTAAATTCCCACGTTACTCCCT	60.114	97
CL16959.Contig2_F0463-PN_1563_4	GAAGAAGAAGAAGAA	GAA(3*5)	163	15	TGGAAGCAATAGAGAAGAAGCAGGAGGATGAT[GAAGAAGAAGAAGAA]GGGGAGCAAGGAGAGGGAGTGGTGAAAAGGGAGTAACGTGGGAATTTAAAG	TGGAAGCAATAGAGAAGAAGCAG	60.156	CTTTAAATTCCCACGTTACTCCC	60.114	98
CL16959.Contig2_F0463-PN_1563_5	GAAGAAGAAGAAGAA	GAA(3*5)	163	15	TGGAAGCAATAGAGAAGAAGCAGGAGGATGAT[GAAGAAGAAGAAGAA]GGGGAGCAAGGAGAGGGAGTGGTGAAAAGGGAGTAACGTGGGAATTTAAAGC	TGGAAGCAATAGAGAAGAAGCAG	60.156	GCTTTAAATTCCCACGTTACTCC	60.239	99
CL1695.Contig2_F0463-PN_1998_1	AACAACAACAACAAC	AAC(3*5)	7105	15	GCCCTATACTCATACTGCCTGTGACGGGCATGCGCTTCGGCACCACCGCCCAGGTTATGCGCCATGACACTAATCAATCAAACAAACCTTCCAATCCACA[AACAACAACAACAAC]AAAAACCAAATGAAAACATAAAACAGGGCTCA	GCCCTATACTCATACTGCCTGTG	60.055	TGAGCCCTGTTTTATGTTTTCAT	59.891	147
CL1695.Contig2_F0463-PN_1998_2	AACAACAACAACAAC	AAC(3*5)	7105	15	GCCCTATACTCATACTGCCTGTGACGGGCATGCGCTTCGGCACCACCGCCCAGGTTATGCGCCATGACACTAATCAATCAAACAAACCTTCCAATCCACA[AACAACAACAACAAC]AAAAACCAAATGAAAACATAAAACAGGGCTCAT	GCCCTATACTCATACTGCCTGTG	60.055	ATGAGCCCTGTTTTATGTTTTCA	59.891	148
CL1695.Contig2_F0463-PN_1998_3	AACAACAACAACAAC	AAC(3*5)	7105	15	GCCCTATACTCATACTGCCTGTGACGGGCATGCGCTTCGGCACCACCGCCCAGGTTATGCGCCATGACACTAATCAATCAAACAAACCTTCCAATCCACA[AACAACAACAACAAC]AAAAACCAAATGAAAACATAAAACAGGGCTCATTGA	GCCCTATACTCATACTGCCTGTG	60.055	TCAATGAGCCCTGTTTTATGTTT	59.891	151
CL1695.Contig2_F0463-PN_1998_4	AACAACAACAACAAC	AAC(3*5)	7105	15	GCCCTATACTCATACTGCCTGTGACGGGCATGCGCTTCGGCACCACCGCCCAGGTTATGCGCCATGACACTAATCAATCAAACAAACCTTCCAATCCACA[AACAACAACAACAAC]AAAAACCAAATGAAAACATAAAACAGGGCTCATTGATTGAT	GCCCTATACTCATACTGCCTGTG	60.055	ATCAATCAATGAGCCCTGTTTTA	59.857	156
CL1695.Contig2_F0463-PN_1998_5	AACAACAACAACAAC	AAC(3*5)	7105	15	GCCCTATACTCATACTGCCTGTGACGGGCATGCGCTTCGGCACCACCGCCCAGGTTATGCGCCATGACACTAATCAATCAAACAAACCTTCCAATCCACA[AACAACAACAACAAC]AAAAACCAAATGAAAACATAAAACAGGGCTCATTGATTGATTA	GCCCTATACTCATACTGCCTGTG	60.055	TAATCAATCAATGAGCCCTGTTT	59.857	158
CL16976.Contig1_F0463-PN_202_1	GGCGGCGGCGGCGGC	GGC(3*5)	836	15	GGTGGCTAGGGAAAGGATAGGCGAGGGGTCGAGCGAGAGGTTGGGCATGGGGACGTAGTGA[GGCGGCGGCGGCGGC]TGCTGCTCCTTGAGCTTGGGCTGGACGTACTTCTCGGCGAAGGTCTCCAGTATGTGGTCGTA	GGTGGCTAGGGAAAGGATAGG	61.145	TACGACCACATACTGGAGACCTT	59.936	138
CL16976.Contig1_F0463-PN_202_2	GGCGGCGGCGGCGGC	GGC(3*5)	836	15	GGTGGCTAGGGAAAGGATAGGCGAGGGGTCGAGCGAGAGGTTGGGCATGGGGACGTAGTGA[GGCGGCGGCGGCGGC]TGCTGCTCCTTGAGCTTGGGCTGGACGTACTTCTCGGCGAAGGTCTCCAGTATGTGGTCGTACTTGCTCTGAA	GGTGGCTAGGGAAAGGATAGG	61.145	TTCAGAGCAAGTACGACCACATA	59.821	149
CL16976.Contig1_F0463-PN_202_3	GGCGGCGGCGGCGGC	GGC(3*5)	836	15	GTGGCTAGGGAAAGGATAGGCGAGGGGTCGAGCGAGAGGTTGGGCATGGGGACGTAGTGA[GGCGGCGGCGGCGGC]TGCTGCTCCTTGAGCTTGGGCTGGACGTACTTCTCGGCGAAGGTCTCCAGTATGTGGTCGTA	GTGGCTAGGGAAAGGATAGGC	61.28	TACGACCACATACTGGAGACCTT	59.936	137
CL16976.Contig1_F0463-PN_202_4	GGCGGCGGCGGCGGC	GGC(3*5)	836	15	CTAGGGAAAGGATAGGCGAGGGGTCGAGCGAGAGGTTGGGCATGGGGACGTAGTGA[GGCGGCGGCGGCGGC]TGCTGCTCCTTGAGCTTGGGCTGGACGTACTTCTCGGCGAAGGTCTCCAGTATGTGGTCGTA	CTAGGGAAAGGATAGGCGAGG	61.38	TACGACCACATACTGGAGACCTT	59.936	133
CL16976.Contig1_F0463-PN_202_5	GGCGGCGGCGGCGGC	GGC(3*5)	836	15	GTGGCTAGGGAAAGGATAGGCGAGGGGTCGAGCGAGAGGTTGGGCATGGGGACGTAGTGA[GGCGGCGGCGGCGGC]TGCTGCTCCTTGAGCTTGGGCTGGACGTACTTCTCGGCGAAGGTCTCCAGTATGTGGTCGTACTTGCTCTGAA	GTGGCTAGGGAAAGGATAGGC	61.28	TTCAGAGCAAGTACGACCACATA	59.821	148
CL1702.Contig4_F0463-PN_1729_1	TGATGATGATGATGATGA	TGA(3*6)	1105	18	CGATCATCTGATCAGTTCAGTTTCTGTATAAACAGAAG[TGATGATGATGATGATGA]CTTTGGTGTCTGCCAATCAGACTCGGAGAGAAGGCATTTTGAGCAACAAATTCAATATTTTGACCAAGTCCAGTACAATGATCACGA	CGATCATCTGATCAGTTCAGTTTC	60.137	TCGTGATCATTGTACTGGACTTG	60.045	143
CL1702.Contig4_F0463-PN_1729_2	TGATGATGATGATGATGA	TGA(3*6)	1105	18	CGATCATCTGATCAGTTCAGTTTCTGTATAAACAGAAG[TGATGATGATGATGATGA]CTTTGGTGTCTGCCAATCAGACTCGGAGAGAAGGCATTTTGAGCAACAAATTCAATATTTTGACCAAGTCCAGTACAATGATCACGAAAATGATTACGG	CGATCATCTGATCAGTTCAGTTTC	60.137	CCGTAATCATTTTCGTGATCATT	60.089	155
CL1702.Contig4_F0463-PN_1729_3	TGATGATGATGATGATGA	TGA(3*6)	1105	18	TCAGGAAAGCATGAAAAATCAATTGATTATGCGCAAGAACGATCATCTGATCAGTTCAGTTTCTGTATAAACAGAAG[TGATGATGATGATGATGA]CTTTGGTGTCTGCCAATCAGACTCGGAGAGAAGGCATTTTGAGCAAC	TCAGGAAAGCATGAAAAATCAAT	59.963	GTTGCTCAAAATGCCTTCTCTC	60.381	142
CL1702.Contig4_F0463-PN_1729_4	TGATGATGATGATGATGA	TGA(3*6)	1105	18	ATCAGGAAAGCATGAAAAATCAATTGATTATGCGCAAGAACGATCATCTGATCAGTTCAGTTTCTGTATAAACAGAAG[TGATGATGATGATGATGA]CTTTGGTGTCTGCCAATCAGACTCGGAGAGAAGGCATTTTGAGCAAC	ATCAGGAAAGCATGAAAAATCAA	59.963	GTTGCTCAAAATGCCTTCTCTC	60.381	143
CL1702.Contig4_F0463-PN_1729_5	TGATGATGATGATGATGA	TGA(3*6)	1105	18	TCAGGAAAGCATGAAAAATCAATTGATTATGCGCAAGAACGATCATCTGATCAGTTCAGTTTCTGTATAAACAGAAG[TGATGATGATGATGATGA]CTTTGGTGTCTGCCAATCAGACTCGGAGAGAAGGCATTTTGAGCAACAAAT	TCAGGAAAGCATGAAAAATCAAT	59.963	ATTTGTTGCTCAAAATGCCTTC	60.478	146
CL17035.Contig1_F0463-PN_1304_1	CTTCTTCTTCTTCTT	CTT(3*5)	939	15	GACGATGGAGATACTGACCCACGCCGCCGGCGACGGATTGGCGGCGGAGACGGTGGCCTTTCCGACGAACGTCCTTTTCTGGGGCCGTCAAGAAGGACAAGCTTCCC[CTTCTTCTTCTTCTT]CGGCGACGTTGTCTTCCCATATTGTGATT	GACGATGGAGATACTGACCCAC	60.776	AATCACAATATGGGAAGACAACG	60.122	151
CL17035.Contig1_F0463-PN_1304_2	CTTCTTCTTCTTCTT	CTT(3*5)	939	15	GACGATGGAGATACTGACCCACGCCGCCGGCGACGGATTGGCGGCGGAGACGGTGGCCTTTCCGACGAACGTCCTTTTCTGGGGCCGTCAAGAAGGACAAGCTTCCC[CTTCTTCTTCTTCTT]CGGCGACGTTGTCTTCCCATATTGTGATTGACATACCC	GACGATGGAGATACTGACCCAC	60.776	GGGTATGTCAATCACAATATGGG	60.197	160
CL17035.Contig1_F0463-PN_1304_3	CTTCTTCTTCTTCTT	CTT(3*5)	939	15	GACGATGGAGATACTGACCCACGCCGCCGGCGACGGATTGGCGGCGGAGACGGTGGCCTTTCCGACGAACGTCCTTTTCTGGGGCCGTCAAGAAGGACAAGCTTCCC[CTTCTTCTTCTTCTT]CGGCGACGTTGTCTTCCCATATTGTGATT	GACGATGGAGATACTGACCCA	59.942	AATCACAATATGGGAAGACAACG	60.122	151
CL17035.Contig1_F0463-PN_1304_4	CTTCTTCTTCTTCTT	CTT(3*5)	939	15	GACGATGGAGATACTGACCCACGCCGCCGGCGACGGATTGGCGGCGGAGACGGTGGCCTTTCCGACGAACGTCCTTTTCTGGGGCCGTCAAGAAGGACAAGCTTCCC[CTTCTTCTTCTTCTT]CGGCGACGTTGTCTTCCCATATTGTGATTGA	GACGATGGAGATACTGACCCAC	60.776	TCAATCACAATATGGGAAGACAA	59.329	153
CL17035.Contig1_F0463-PN_1304_5	CTTCTTCTTCTTCTT	CTT(3*5)	939	15	GACGATGGAGATACTGACCCACGCCGCCGGCGACGGATTGGCGGCGGAGACGGTGGCCTTTCCGACGAACGTCCTTTTCTGGGGCCGTCAAGAAGGACAAGCTTCCC[CTTCTTCTTCTTCTT]CGGCGACGTTGTCTTCCCATATTGTGATTGA	GACGATGGAGATACTGACCCA	59.942	TCAATCACAATATGGGAAGACAA	59.329	153
CL17068.Contig2_F0463-PN_1679_1	ATATATATATATAT	AT(2*7)	469	14	AATTGAAACAAGAGGCACATCTCTTGGAATATC[ATATATATATATAT]GTGTGTGTGTAGCTTGAATTCTATCTTGACTTACTTGAGAGCTGCAAACTCTGGGTACTGATCATGGA	AATTGAAACAAGAGGCACATCTC	59.65	TCCATGATCAGTACCCAGAGTTT	59.878	115
CL17068.Contig2_F0463-PN_1679_2	ATATATATATATAT	AT(2*7)	469	14	CAAGAGGCACATCTCTTGGAATATC[ATATATATATATAT]GTGTGTGTGTAGCTTGAATTCTATCTTGACTTACTTGAGAGCTGCAAACTCTGGGTACTGATCATGGA	CAAGAGGCACATCTCTTGGAATA	60.617	TCCATGATCAGTACCCAGAGTTT	59.878	107
CL17068.Contig2_F0463-PN_1679_3	ATATATATATATAT	AT(2*7)	469	14	ATTGAAACAAGAGGCACATCTCTTGGAATATC[ATATATATATATAT]GTGTGTGTGTAGCTTGAATTCTATCTTGACTTACTTGAGAGCTGCAAACTCTGGGTACTGATCATGGA	ATTGAAACAAGAGGCACATCTCT	59.295	TCCATGATCAGTACCCAGAGTTT	59.878	114
CL17068.Contig2_F0463-PN_1679_4	ATATATATATATAT	AT(2*7)	469	14	GAGGCACATCTCTTGGAATATC[ATATATATATATAT]GTGTGTGTGTAGCTTGAATTCTATCTTGACTTACTTGAGAGCTGCAAACTCTGGGTACTGATCATGGACGCCACCACAAGTGGCCCGCCGTCGGTACAGCCATATCAACCTCTCTCC	GAGGCACATCTCTTGGAATATCA	60.465	GGAGAGAGGTTGATATGGCTGTA	59.628	153
CL17068.Contig2_F0463-PN_1679_5	ATATATATATATAT	AT(2*7)	469	14	AATTGAAACAAGAGGCACATCTCTTGGAATATC[ATATATATATATAT]GTGTGTGTGTAGCTTGAATTCTATCTTGACTTACTTGAGAGCTGCA	AATTGAAACAAGAGGCACATCTC	59.65	TGCAGCTCTCAAGTAAGTCAAGA	59.457	93
CL17100.Contig2_F0463-PN_1004_1	TCCTTCTCCTTCTCCTTCTCCTTC	TCCTTC(6*4)	974	24	AGTGTATGAAGCTAGCACTTGCGCTCCTCTGCATCTGCTTCTCCTTCTCCTTCTCCATCCCCTTCCGCTTCCGCTTCTCCTTCCGCTTCTCCTTA[TCCTTCTCCTTCTCCTTCTCCTTC]TCCTCCTTCTTCTCCTTCTCCTTTTTCTCC	AGTGTATGAAGCTAGCACTTGCG	60.973	GGAGAAAAAGGAGAAGGAGAAGA	59.496	149
CL17100.Contig2_F0463-PN_1004_2	TCCTTCTCCTTCTCCTTCTCCTTC	TCCTTC(6*4)	974	24	AGTGTATGAAGCTAGCACTTGCGCTCCTCTGCATCTGCTTCTCCTTCTCCTTCTCCATCCCCTTCCGCTTCCGCTTCTCCTTCCGCTTCTCCTTA[TCCTTCTCCTTCTCCTTCTCCTTC]TCCTCCTTCTTCTCCTTCTCCTTTTTCTCCTC	AGTGTATGAAGCTAGCACTTGCG	60.973	GAGGAGAAAAAGGAGAAGGAGAA	59.496	151
CL17100.Contig2_F0463-PN_1004_3	TCCTTCTCCTTCTCCTTCTCCTTC	TCCTTC(6*4)	974	24	AGTGTATGAAGCTAGCACTTGCGCTCCTCTGCATCTGCTTCTCCTTCTCCTTCTCCATCCCCTTCCGCTTCCGCTTCTCCTTCCGCTTCTCCTTA[TCCTTCTCCTTCTCCTTCTCCTTC]TCCTCCTTCTTCTCCTTCTCCTTTTTCTCCTCCTTCTC	AGTGTATGAAGCTAGCACTTGCG	60.973	GAGAAGGAGGAGAAAAAGGAGAA	59.496	157
CL17100.Contig2_F0463-PN_1004_4	TCCTTCTCCTTCTCCTTCTCCTTC	TCCTTC(6*4)	974	24	GTGTATGAAGCTAGCACTTGCGCTCCTCTGCATCTGCTTCTCCTTCTCCTTCTCCATCCCCTTCCGCTTCCGCTTCTCCTTCCGCTTCTCCTTA[TCCTTCTCCTTCTCCTTCTCCTTC]TCCTCCTTCTTCTCCTTCTCCTTTTTCTCC	GTGTATGAAGCTAGCACTTGCG	60.103	GGAGAAAAAGGAGAAGGAGAAGA	59.496	148
CL17100.Contig2_F0463-PN_1004_5	TCCTTCTCCTTCTCCTTCTCCTTC	TCCTTC(6*4)	974	24	GTGTATGAAGCTAGCACTTGCGCTCCTCTGCATCTGCTTCTCCTTCTCCTTCTCCATCCCCTTCCGCTTCCGCTTCTCCTTCCGCTTCTCCTTA[TCCTTCTCCTTCTCCTTCTCCTTC]TCCTCCTTCTTCTCCTTCTCCTTTTTCTCCTC	GTGTATGAAGCTAGCACTTGCG	60.103	GAGGAGAAAAAGGAGAAGGAGAA	59.496	150
CL1713.Contig2_F0463-PN_1621_1	GCCGCCGCCGCCGCCGCC	GCC(3*6)	187	18	CTTGGCAAGCTTGGCTTCGGCGGACCCCGCCAG[GCCGCCGCCGCCGCCGCC]ACCGACGCCGCATCCGCCTCCTCCGTCACCCGGGGCCCCGACGACGACATCCCCGCCCCCGGCCAGAGCTTCGCCCAGTT	CTTGGCAAGCTTGGCTTC	59.673	AACTGGGCGAAGCTCTGG	61.507	131
CL1713.Contig2_F0463-PN_1621_2	GCCGCCGCCGCCGCCGCC	GCC(3*6)	187	18	CTTGGCAAGCTTGGCTTCGGCGGACCCCGCCAG[GCCGCCGCCGCCGCCGCC]ACCGACGCCGCATCCGCCTCCTCCGTCACCCGGGGCCCCGACGACGACATCCCCGCCCCCGGCCAGAGCTTCGCCCAGTTCG	CTTGGCAAGCTTGGCTTC	59.673	CGAACTGGGCGAAGCTCT	61.65	133
CL1713.Contig2_F0463-PN_1621_3	GCCGCCGCCGCCGCCGCC	GCC(3*6)	187	18	CTACACTCTCGCTCACTCCCCGCTTCCCGCCCCATGAGCTGGCTTGGCAAGCTTGGCTTCGGCGGACCCCGCCAG[GCCGCCGCCGCCGCCGCC]ACCGACGCCGCATCCGCCTCCTCCGTCAC	CTACACTCTCGCTCACTCCCC	61.36	GTGACGGAGGAGGCGGAT	63.621	122
CL1713.Contig2_F0463-PN_1621_4	GCCGCCGCCGCCGCCGCC	GCC(3*6)	187	18	CCTACACTCTCGCTCACTCCCCGCTTCCCGCCCCATGAGCTGGCTTGGCAAGCTTGGCTTCGGCGGACCCCGCCAG[GCCGCCGCCGCCGCCGCC]ACCGACGCCGCATCCGCCTCCTCCGTCAC	CCTACACTCTCGCTCACTCCC	61.36	GTGACGGAGGAGGCGGAT	63.621	123
CL1713.Contig2_F0463-PN_1621_5	GCCGCCGCCGCCGCCGCC	GCC(3*6)	187	18	TACACTCTCGCTCACTCCCCGCTTCCCGCCCCATGAGCTGGCTTGGCAAGCTTGGCTTCGGCGGACCCCGCCAG[GCCGCCGCCGCCGCCGCC]ACCGACGCCGCATCCGCCTCCTCCGTCAC	TACACTCTCGCTCACTCCCC	60.408	GTGACGGAGGAGGCGGAT	63.621	121
CL17154.Contig1_F0463-PN_293_1	CCTCCTCCTCCTCCT	CCT(3*5)	1167	15	TATTGTAACAGAAGATGACCGGGAAGCTGATAAAGAAGCCTTGGTGAAGCTGACAAGCATGATCGAAGAGAGAATGAAAAATCGG[CCTCCTCCTCCTCCT]CTGTTGGAGCAGTCTTCTGCTAATGTTGCAGCAAAGTCAAGCAATGAAGTACC	TATTGTAACAGAAGATGACCGGG	60.243	GGTACTTCATTGCTTGACTTTGC	60.183	153
CL17154.Contig1_F0463-PN_293_2	CCTCCTCCTCCTCCT	CCT(3*5)	1167	15	GAAGCTGATAAAGAAGCCTTGGTGAAGCTGACAAGCATGATCGAAGAGAGAATGAAAAATCGG[CCTCCTCCTCCTCCT]CTGTTGGAGCAGTCTTCTGCTAATGTTGCAGCAAAGTCAAGCAATGAAGTACC	GAAGCTGATAAAGAAGCCTTGGT	60.262	GGTACTTCATTGCTTGACTTTGC	60.183	131
CL17154.Contig1_F0463-PN_293_3	CCTCCTCCTCCTCCT	CCT(3*5)	1167	15	AAGCATGATCGAAGAGAGAATGAAAAATCGG[CCTCCTCCTCCTCCT]CTGTTGGAGCAGTCTTCTGCTAATGTTGCAGCAAAGTCAAGCAATGAAGTACC	AAGCATGATCGAAGAGAGAATGA	60.354	GGTACTTCATTGCTTGACTTTGC	60.183	99
CL17154.Contig1_F0463-PN_293_4	CCTCCTCCTCCTCCT	CCT(3*5)	1167	15	TATTGTAACAGAAGATGACCGGGAAGCTGATAAAGAAGCCTTGGTGAAGCTGACAAGCATGATCGAAGAGAGAATGAAAAATCGG[CCTCCTCCTCCTCCT]CTGTTGGAGCAGTCTTCTGCTAATGTTGCAGCAAAGTCAAGCAATGAAGTA	TATTGTAACAGAAGATGACCGGG	60.243	TACTTCATTGCTTGACTTTGCTG	59.588	151
CL17154.Contig1_F0463-PN_293_5	CCTCCTCCTCCTCCT	CCT(3*5)	1167	15	GAAGCTGATAAAGAAGCCTTGGTGAAGCTGACAAGCATGATCGAAGAGAGAATGAAAAATCGG[CCTCCTCCTCCTCCT]CTGTTGGAGCAGTCTTCTGCTAATGTTGCAGCAAAGTCAAGCAATGAAGTA	GAAGCTGATAAAGAAGCCTTGGT	60.262	TACTTCATTGCTTGACTTTGCTG	59.588	129
CL17159.Contig1_F0463-PN_1690_1	GAGGAGGAGGAGGAG	GAG(3*5)	1299	15	CAATGCAGGTATTCGAAATTTGTCTCATTCCTCCATCTTTT[GAGGAGGAGGAGGAG]GAAGAGGAGAAGATTTAAAAGACACAACCAGTACCTATTGCAACTAATCCTGTTGGATACATGAGAAGACAGAACAACCACGACAAAT	CAATGCAGGTATTCGAAATTTGT	60.245	ATTTGTCGTGGTTGTTCTGTCTT	59.957	144
CL17159.Contig1_F0463-PN_1690_2	GAGGAGGAGGAGGAG	GAG(3*5)	1299	15	CAATGCAGGTATTCGAAATTTGTCTCATTCCTCCATCTTTT[GAGGAGGAGGAGGAG]GAAGAGGAGAAGATTTAAAAGACACAACCAGTACCTATTGCAACTAATCCTGTTGG	CAATGCAGGTATTCGAAATTTGT	60.245	CCAACAGGATTAGTTGCAATAGG	59.906	112
CL17159.Contig1_F0463-PN_1690_3	GAGGAGGAGGAGGAG	GAG(3*5)	1299	15	CAATGCAGGTATTCGAAATTTGTCTCATTCCTCCATCTTTT[GAGGAGGAGGAGGAG]GAAGAGGAGAAGATTTAAAAGACACAACCAGTACCTATTGCAACTAATCCTGTTGGATACATGAGAAGACAGAACAACCACGACAAATAAATGAACA	CAATGCAGGTATTCGAAATTTGT	60.245	TGTTCATTTATTTGTCGTGGTTG	59.787	153
CL17159.Contig1_F0463-PN_1690_4	GAGGAGGAGGAGGAG	GAG(3*5)	1299	15	TTGTCTCATTCCTCCATCTTTT[GAGGAGGAGGAGGAG]GAAGAGGAGAAGATTTAAAAGACACAACCAGTACCTATTGCAACTAATCCTGTTGGATACATGAGAAGACAGAACAACCACGACAAAT	TTGTCTCATTCCTCCATCTTTTG	60.469	ATTTGTCGTGGTTGTTCTGTCTT	59.957	125
CL17159.Contig1_F0463-PN_1690_5	GAGGAGGAGGAGGAG	GAG(3*5)	1299	15	GCAGGTATTCGAAATTTGTCTCATTCCTCCATCTTTT[GAGGAGGAGGAGGAG]GAAGAGGAGAAGATTTAAAAGACACAACCAGTACCTATTGCAACTAATCCTGTTGGATACATGAGAAGACAGAACAACCACGACAAAT	GCAGGTATTCGAAATTTGTCTCA	60.484	ATTTGTCGTGGTTGTTCTGTCTT	59.957	140
CL17162.Contig2_F0463-PN_2156_1	TGTGTGTGTGTGTGTGTGTGTG	TG(2*11)	1013	22	CTAAGCCTTTCTTCGTTGTCAAAGGACACAAACTATTCCACTACATTTACCAGTAGCAGCTCTTGAATCATTTGATCTCCTTT[TGTGTGTGTGTGTGTGTGTGTG]TTTTGTGTTAAGGGCATTGATATGATGCTTATG	CTAAGCCTTTCTTCGTTGTCAAA	59.94	CATAAGCATCATATCAATGCCCT	60.201	138
CL17162.Contig2_F0463-PN_2156_2	TGTGTGTGTGTGTGTGTGTGTG	TG(2*11)	1013	22	CTTTCTTCGTTGTCAAAGGACACAAACTATTCCACTACATTTACCAGTAGCAGCTCTTGAATCATTTGATCTCCTTT[TGTGTGTGTGTGTGTGTGTGTG]TTTTGTGTTAAGGGCATTGATATGATGCTTATG	CTTTCTTCGTTGTCAAAGGACAC	60.192	CATAAGCATCATATCAATGCCCT	60.201	132
CL17162.Contig2_F0463-PN_2156_3	TGTGTGTGTGTGTGTGTGTGTG	TG(2*11)	1013	22	TCGTTGTCAAAGGACACAAACTATTCCACTACATTTACCAGTAGCAGCTCTTGAATCATTTGATCTCCTTT[TGTGTGTGTGTGTGTGTGTGTG]TTTTGTGTTAAGGGCATTGATATGATGCTTATG	TCGTTGTCAAAGGACACAAACTA	59.702	CATAAGCATCATATCAATGCCCT	60.201	126
CL17162.Contig2_F0463-PN_2156_4	TGTGTGTGTGTGTGTGTGTGTG	TG(2*11)	1013	22	CTAAGCCTTTCTTCGTTGTCAAAGGACACAAACTATTCCACTACATTTACCAGTAGCAGCTCTTGAATCATTTGATCTCCTTT[TGTGTGTGTGTGTGTGTGTGTG]TTTTGTGTTAAGGGCATTGATATGATGCT	CTAAGCCTTTCTTCGTTGTCAAA	59.94	AGCATCATATCAATGCCCTTAAC	59.394	134
CL17162.Contig2_F0463-PN_2156_5	TGTGTGTGTGTGTGTGTGTGTG	TG(2*11)	1013	22	ACCAGTAGCAGCTCTTGAATCATTTGATCTCCTTT[TGTGTGTGTGTGTGTGTGTGTG]TTTTGTGTTAAGGGCATTGATATGATGCTTATGCTTTCTGCTTGGTGGGAAGTTTGAAGATTGCTCTTT	ACCAGTAGCAGCTCTTGAATCAT	59.451	AAAGAGCAATCTTCAAACTTCCC	60.121	126
CL17227.Contig1_F0463-PN_2168_1	GAGGAGGAGGAGGAG	GAG(3*5)	5551	15	GAAAATTCAGAAGAGGAGGAGGATCTACCCAATACAAACTCAGAA[GAGGAGGAGGAGGAG]GATTTAGCCAAAACACCACCAGCAGCAACTAC	GAAAATTCAGAAGAGGAGGAGGA	60.189	GTAGTTGCTGCTGGTGGTGTT	60.23	92
CL17227.Contig1_F0463-PN_2168_4	GAGGAGGAGGAGGAG	GAG(3*5)	5551	15	GAAAATTCAGAAGAGGAGGAGGATCTACCCAATACAAACTCAGAA[GAGGAGGAGGAGGAG]GATTTAGCCAAAACACCACCAGCAGCAACTAC	GAAAATTCAGAAGAGGAGGAGGA	60.189	GTAGTTGCTGCTGGTGGTGTTT	61.504	92
CL17227.Contig1_F0463-PN_2168_5	GAGGAGGAGGAGGAG	GAG(3*5)	5551	15	AGAGGAGGAGGATCTACCCAATACAAACTCAGAA[GAGGAGGAGGAGGAG]GATTTAGCCAAAACACCACCAGCAGCAACTAC	AGAGGAGGAGGATCTACCCAATA	59.48	GTAGTTGCTGCTGGTGGTGTT	60.23	81
CL1727.Contig1_F0463-PN_138_1	TTCTTCTTCTTCTTC	TTC(3*5)	428	15	AAAAGTTGTTCCTTGGTGTTCTGT[TTCTTCTTCTTCTTC]TCCAATGCCTGGTCTTCCTTGTTTTTTATGGAAAGGCTTGGATTGGTGGGTGGAAAGCAATCAAAGCACGAGTCTTTGTACAAAATATCCCGTATAGTGTCTTGTTCAGG	AAAAGTTGTTCCTTGGTGTTCTG	59.59	CCTGAACAAGACACTATACGGGA	60.41	149
CL1727.Contig1_F0463-PN_138_2	TTCTTCTTCTTCTTC	TTC(3*5)	428	15	AAAAGTTGTTCCTTGGTGTTCTGT[TTCTTCTTCTTCTTC]TCCAATGCCTGGTCTTCCTTGTTTTTTATGGAAAGGCTTGGATTGGTGGGTGGAAAGCAATCAAAGCACGAGTCTTTGTACAAAATATCCCGTATAGTGTCTTGTTCAGGA	AAAAGTTGTTCCTTGGTGTTCTG	59.59	TCCTGAACAAGACACTATACGGG	60.41	150
CL1727.Contig1_F0463-PN_138_3	TTCTTCTTCTTCTTC	TTC(3*5)	428	15	AAAAGTTGTTCCTTGGTGTTCTGT[TTCTTCTTCTTCTTC]TCCAATGCCTGGTCTTCCTTGTTTTTTATGGAAAGGCTTGGATTGGTGGGTGGAAAGCAATCAAAGCACGAGTCTTTGTA	AAAAGTTGTTCCTTGGTGTTCTG	59.59	TACAAAGACTCGTGCTTTGATTG	59.455	119
CL1727.Contig1_F0463-PN_138_5	TTCTTCTTCTTCTTC	TTC(3*5)	428	15	GATCCTCTCCATTGATTGAAAAAAAGTTGTTCCTTGGTGTTCTGT[TTCTTCTTCTTCTTC]TCCAATGCCTGGTCTTCCTTGTTTTTTATGGAAAGGCTTGGATTGGTGGGTGGAAAGCAATCAAAGCACGAGTCTTTGTA	GATCCTCTCCATTGATTGAAAAA	59.433	TACAAAGACTCGTGCTTTGATTG	59.455	140
CL1727.Contig2_F0463-PN_1639_1	TTCTTCTTCTTCTTC	TTC(3*5)	440	15	TGTAAAAGGTGGTTCCTTTGTGTTCTGT[TTCTTCTTCTTCTTC]TCCAATGTCGGGTCTTCCTTGTTTTTTATGGAAAGGCGTGGATTGGGGGATGAAAAATGAATCAAAGCACGAGTCTTTGTAGAAAATTACCCATATAGTCGTCTTGTTGAGG	TGTAAAAGGTGGTTCCTTTGTGT	59.827	CCTCAACAAGACGACTATATGGG	59.9	155
CL1727.Contig2_F0463-PN_1639_2	TTCTTCTTCTTCTTC	TTC(3*5)	440	15	TGTAAAAGGTGGTTCCTTTGTGTTCTGT[TTCTTCTTCTTCTTC]TCCAATGTCGGGTCTTCCTTGTTTTTTATGGAAAGGCGTGGATTGGGGGATGAAAAATGAATCAAAGCAC	TGTAAAAGGTGGTTCCTTTGTGT	59.827	GTGCTTTGATTCATTTTTCATCC	59.842	113
CL1727.Contig2_F0463-PN_1639_3	TTCTTCTTCTTCTTC	TTC(3*5)	440	15	TTGTAAAAGGTGGTTCCTTTGTGTTCTGT[TTCTTCTTCTTCTTC]TCCAATGTCGGGTCTTCCTTGTTTTTTATGGAAAGGCGTGGATTGGGGGATGAAAAATGAATCAAAGCACGAGTCTTTGTAGAAAATTACCCATATAGTCGTCTTGTTGAGG	TTGTAAAAGGTGGTTCCTTTGTG	60.287	CCTCAACAAGACGACTATATGGG	59.9	156
CL1727.Contig2_F0463-PN_1639_4	TTCTTCTTCTTCTTC	TTC(3*5)	440	15	AAAAGGTGGTTCCTTTGTGTTCTGT[TTCTTCTTCTTCTTC]TCCAATGTCGGGTCTTCCTTGTTTTTTATGGAAAGGCGTGGATTGGGGGATGAAAAATGAATCAAAGCACGAGTCTTTGTAGAAAATTACCCATATAGTCGTCTTGTTGAGG	AAAAGGTGGTTCCTTTGTGTTCT	60.292	CCTCAACAAGACGACTATATGGG	59.9	152
CL1727.Contig2_F0463-PN_1639_5	TTCTTCTTCTTCTTC	TTC(3*5)	440	15	TTGTAAAAGGTGGTTCCTTTGTGTTCTGT[TTCTTCTTCTTCTTC]TCCAATGTCGGGTCTTCCTTGTTTTTTATGGAAAGGCGTGGATTGGGGGATGAAAAATGAATCAAAGCAC	TTGTAAAAGGTGGTTCCTTTGTG	60.287	GTGCTTTGATTCATTTTTCATCC	59.842	114
CL1775.Contig1_F0463-PN_1268_1	CATCATCATCATCATCAT	CAT(3*6)	165	18	ATTTATCTTCTCAACCCAGCTCCTAGTACTAAACTCCTAAAACCGCTATTTAA[CATCATCATCATCATCAT]CCAGACGATCCAAAGAATTGAGGTCGGGGTTACATATCTTATCTTATTGTCTCAATCCATGTTCTTTTAGGCTTACCA	ATTTATCTTCTCAACCCAGCTCC	59.984	TGGTAAGCCTAAAAGAACATGGA	60.01	149
CL1775.Contig1_F0463-PN_1268_2	CATCATCATCATCATCAT	CAT(3*6)	165	18	ATTTATCTTCTCAACCCAGCTCCTAGTACTAAACTCCTAAAACCGCTATTTAA[CATCATCATCATCATCAT]CCAGACGATCCAAAGAATTGAGGTCGGGGTTACATATCT	ATTTATCTTCTCAACCCAGCTCC	59.984	AGATATGTAACCCCGACCTCAAT	59.984	110
CL1775.Contig1_F0463-PN_1268_3	CATCATCATCATCATCAT	CAT(3*6)	165	18	ATCTTCTCAACCCAGCTCCTAGTACTAAACTCCTAAAACCGCTATTTAA[CATCATCATCATCATCAT]CCAGACGATCCAAAGAATTGAGGTCGGGGTTACATATCTTATCTTATTGTCTCAATCCATGTTCTTTTAGGCTTACCA	ATCTTCTCAACCCAGCTCCTAGT	59.801	TGGTAAGCCTAAAAGAACATGGA	60.01	145
CL1775.Contig1_F0463-PN_1268_4	CATCATCATCATCATCAT	CAT(3*6)	165	18	ATCTTCTCAACCCAGCTCCTAGTACTAAACTCCTAAAACCGCTATTTAA[CATCATCATCATCATCAT]CCAGACGATCCAAAGAATTGAGGTCGGGGTTACATATCT	ATCTTCTCAACCCAGCTCCTAGT	59.801	AGATATGTAACCCCGACCTCAAT	59.984	106
CL1775.Contig1_F0463-PN_1268_5	CATCATCATCATCATCAT	CAT(3*6)	165	18	ATTTATCTTCTCAACCCAGCTCCTAGTACTAAACTCCTAAAACCGCTATTTAA[CATCATCATCATCATCAT]CCAGACGATCCAAAGAATTGAGGTCGGGGTTACATATCTTA	ATTTATCTTCTCAACCCAGCTCC	59.984	TAAGATATGTAACCCCGACCTCA	59.745	112
CL1785.Contig1_F0463-PN_88_1	GAGAGAGAGAGA	GA(2*6)	332	12	GTCGAGGACTTGGGAGTTGAGC[GAGAGAGAGAGA]GGTCGGCCGGAAGAAGCCGGGTCGGCCTTGGCTTGGTAGAGCTTAAGGGTGGTC	GTCGAGGACTTGGGAGTTGAG	61.204	GACCACCCTTAAGCTCTACCAAG	60.519	88
CL1785.Contig1_F0463-PN_88_2	GAGAGAGAGAGA	GA(2*6)	332	12	GTCGAGGACTTGGGAGTTGAGC[GAGAGAGAGAGA]GGTCGGCCGGAAGAAGCCGGGTCGGCCTTGGCTTGGTAGAGCTTAAGGGTGGTC	GTCGAGGACTTGGGAGTTGA	60.238	GACCACCCTTAAGCTCTACCAAG	60.519	88
CL1785.Contig1_F0463-PN_88_3	GAGAGAGAGAGA	GA(2*6)	332	12	TCGAGGACTTGGGAGTTGAGC[GAGAGAGAGAGA]GGTCGGCCGGAAGAAGCCGGGTCGGCCTTGGCTTGGTAGAGCTTAAGGGTGGTC	TCGAGGACTTGGGAGTTGAG	60.377	GACCACCCTTAAGCTCTACCAAG	60.519	87
CL1785.Contig1_F0463-PN_88_4	GAGAGAGAGAGA	GA(2*6)	332	12	GTCGAGGACTTGGGAGTTGAGC[GAGAGAGAGAGA]GGTCGGCCGGAAGAAGCCGGGTCGGCCTTGGCTTGGTAGAGCTTAAGGGTGGTC	GTCGAGGACTTGGGAGTTGAG	61.204	GACCACCCTTAAGCTCTACCAA	59.653	88
CL1785.Contig1_F0463-PN_88_5	GAGAGAGAGAGA	GA(2*6)	332	12	GTCGAGGACTTGGGAGTTGAGC[GAGAGAGAGAGA]GGTCGGCCGGAAGAAGCCGGGTCGGCCTTGGCTTGGTAGAGCTTAAGGGTGGTC	GTCGAGGACTTGGGAGTTGA	60.238	GACCACCCTTAAGCTCTACCAA	59.653	88
CL1818.Contig1_F0463-PN_551_1	TGTGTGTGTGTGTGTGTGTG	TG(2*10)	320	20	ACCAACCCTATTAAAATGCGACTTCGTCCATGGTAA[TGTGTGTGTGTGTGTGTGTG]AAAGGGTTAATTAAGCTATTATAAGAGCAACTGTTCACGGTAGGTTGAGTTAAAGACCGGCT	ACCAACCCTATTAAAATGCGACT	60.139	AGCCGGTCTTTAACTCAACCTAC	60.07	118
CL1818.Contig1_F0463-PN_551_2	TGTGTGTGTGTGTGTGTGTG	TG(2*10)	320	20	ACCAACCCTATTAAAATGCGACTTCGTCCATGGTAA[TGTGTGTGTGTGTGTGTGTG]AAAGGGTTAATTAAGCTATTATAAGAGCAACTGTTCACGGTAGGTTGAGTTAAAGACCGGCTTCCACTTTCCAATATACAGCTCGGTACTAATAGGCGTAA	ACCAACCCTATTAAAATGCGACT	60.139	TTACGCCTATTAGTACCGAGCTG	59.849	157
CL1818.Contig1_F0463-PN_551_3	TGTGTGTGTGTGTGTGTGTG	TG(2*10)	320	20	ACCCTATTAAAATGCGACTTCGTCCATGGTAA[TGTGTGTGTGTGTGTGTGTG]AAAGGGTTAATTAAGCTATTATAAGAGCAACTGTTCACGGTAGGTTGAGTTAAAGACCGGCT	ACCCTATTAAAATGCGACTTCGT	60.257	AGCCGGTCTTTAACTCAACCTAC	60.07	114
CL1818.Contig1_F0463-PN_551_4	TGTGTGTGTGTGTGTGTGTG	TG(2*10)	320	20	ACCCTATTAAAATGCGACTTCGTCCATGGTAA[TGTGTGTGTGTGTGTGTGTG]AAAGGGTTAATTAAGCTATTATAAGAGCAACTGTTCACGGTAGGTTGAGTTAAAGACCGGCTTCCACTTTCCAATATACAGCTCGGTACTAATAGGCGTAA	ACCCTATTAAAATGCGACTTCGT	60.257	TTACGCCTATTAGTACCGAGCTG	59.849	153
CL1818.Contig1_F0463-PN_551_5	TGTGTGTGTGTGTGTGTGTG	TG(2*10)	320	20	CTATTAAAATGCGACTTCGTCCATGGTAA[TGTGTGTGTGTGTGTGTGTG]AAAGGGTTAATTAAGCTATTATAAGAGCAACTGTTCACGGTAGGTTGAGTTAAAGACCGGCT	CTATTAAAATGCGACTTCGTCCA	60.482	AGCCGGTCTTTAACTCAACCTAC	60.07	111
CL1915.Contig2_F0463-PN_1353_1	AGAAGAAGAAGAAGAAGA	AGA(3*6)	662	18	GTTTGTAGAGTTATGTACGCGGCAAGAGATGGACTTATGAAAAAGCTTG[AGAAGAAGAAGAAGAAGA]ATTGGAGTGGTTTAAACCAAAACAAAACAATCATAGATGTTTCAGAACCGGG	GTTTGTAGAGTTATGTACGCGGC	60.095	CCCGGTTCTGAAACATCTATGA	61.217	119
CL1915.Contig2_F0463-PN_1353_2	AGAAGAAGAAGAAGAAGA	AGA(3*6)	662	18	CGCTTTGTAGCTTGTATCCTGTTGCGTTTGTAGAGTTATGTACGCGGCAAGAGATGGACTTATGAAAAAGCTTG[AGAAGAAGAAGAAGAAGA]ATTGGAGTGGTTTAAACCAAAACAAAACAATCATAGATGTTTCAGAACCGGG	CGCTTTGTAGCTTGTATCCTGTT	59.861	CCCGGTTCTGAAACATCTATGA	61.217	144
CL1915.Contig2_F0463-PN_1353_3	AGAAGAAGAAGAAGAAGA	AGA(3*6)	662	18	GTTTGTAGAGTTATGTACGCGGCAAGAGATGGACTTATGAAAAAGCTTG[AGAAGAAGAAGAAGAAGA]ATTGGAGTGGTTTAAACCAAAACAAAACAATCATAGATGTTTCAGAACCGGGC	GTTTGTAGAGTTATGTACGCGGC	60.095	GCCCGGTTCTGAAACATCTAT	60.334	120
CL1915.Contig2_F0463-PN_1353_4	AGAAGAAGAAGAAGAAGA	AGA(3*6)	662	18	CGCTTTGTAGCTTGTATCCTGTTGCGTTTGTAGAGTTATGTACGCGGCAAGAGATGGACTTATGAAAAAGCTTG[AGAAGAAGAAGAAGAAGA]ATTGGAGTGGTTTAAACCAAAACAAAACAATCATAGATGTTTCAGAACCGGGC	CGCTTTGTAGCTTGTATCCTGTT	59.861	GCCCGGTTCTGAAACATCTAT	60.334	145
CL1915.Contig2_F0463-PN_1353_5	AGAAGAAGAAGAAGAAGA	AGA(3*6)	662	18	GTAGCTTGTATCCTGTTGCGTTTGTAGAGTTATGTACGCGGCAAGAGATGGACTTATGAAAAAGCTTG[AGAAGAAGAAGAAGAAGA]ATTGGAGTGGTTTAAACCAAAACAAAACAATCATAGATGTTTCAGAACCGGG	GTAGCTTGTATCCTGTTGCGTTT	59.741	CCCGGTTCTGAAACATCTATGA	61.217	138
CL1958.Contig3_F0463-PN_1572_1	TATATATATATA	TA(2*6)	462	12	TCTCCATCTTTTCCCATTCTTTTTTTGTTTTCCAGTTATTATATGCATCATATATAGGTGGCTAATTATTAAATTTAG[TATATATATATA]TCATTATCATCATTATCATCATATAGTAAAGCTAAAGCCGGTCCTGTTGCACCTACTGTTTTTGAAA	TCTCCATCTTTTCCCATTCTTTT	60.289	TTTCAAAAACAGTAGGTGCAACA	59.714	157
CL1958.Contig3_F0463-PN_1572_2	TATATATATATA	TA(2*6)	462	12	TTCTCCATCTTTTCCCATTCTTTTTTTGTTTTCCAGTTATTATATGCATCATATATAGGTGGCTAATTATTAAATTTAG[TATATATATATA]TCATTATCATCATTATCATCATATAGTAAAGCTAAAGCCGGTCCTGTTGCACCTACTGTTTTTGAAA	TTCTCCATCTTTTCCCATTCTTT	60.289	TTTCAAAAACAGTAGGTGCAACA	59.714	158
CL1958.Contig3_F0463-PN_1572_3	TATATATATATA	TA(2*6)	462	12	TTTCTCCATCTTTTCCCATTCTTTTTTTGTTTTCCAGTTATTATATGCATCATATATAGGTGGCTAATTATTAAATTTAG[TATATATATATA]TCATTATCATCATTATCATCATATAGTAAAGCTAAAGCCGGTCCTGTTGCACCTACTGTTTTTGAAA	TTTCTCCATCTTTTCCCATTCTT	60.289	TTTCAAAAACAGTAGGTGCAACA	59.714	159
CL1958.Contig3_F0463-PN_1572_4	TATATATATATA	TA(2*6)	462	12	TCTCCATCTTTTCCCATTCTTTTTTTGTTTTCCAGTTATTATATGCATCATATATAGGTGGCTAATTATTAAATTTAG[TATATATATATA]TCATTATCATCATTATCATCATATAGTAAAGCTAAAGCCGGTCCTGTTGCACCTACTGTTTTT	TCTCCATCTTTTCCCATTCTTTT	60.289	AAAAACAGTAGGTGCAACAGGAC	59.616	153
CL1958.Contig3_F0463-PN_1572_5	TATATATATATA	TA(2*6)	462	12	TTCTCCATCTTTTCCCATTCTTTTTTTGTTTTCCAGTTATTATATGCATCATATATAGGTGGCTAATTATTAAATTTAG[TATATATATATA]TCATTATCATCATTATCATCATATAGTAAAGCTAAAGCCGGTCCTGTTGCACCTACTGTTTTT	TTCTCCATCTTTTCCCATTCTTT	60.289	AAAAACAGTAGGTGCAACAGGAC	59.616	154
CL196.Contig1_F0463-PN_1872_1	ACACACACACAC	AC(2*6)	264	12	ACAGGAGACGGTTGAAAGAAAAAAAA[ACACACACACAC]ATAATGAGTGAGGTATATATAAAGACAAAAAAAAAAGAAGAGAGAGATGATATAAATGACAAGAAAGCTAATAATCGTATATATATGTATACACATACAAAACACTCGTGACG	ACAGGAGACGGTTGAAAGAAAA	60.144	CGTCACGAGTGTTTTGTATGTGT	60.009	151
CL196.Contig1_F0463-PN_1872_2	ACACACACACAC	AC(2*6)	264	12	ACAGGAGACGGTTGAAAGAAAAAAAA[ACACACACACAC]ATAATGAGTGAGGTATATATAAAGACAAAAAAAAAAGAAGAGAGAGATGATATAAATGACAAGAAAGCTAATAATCGTATATATATGTATACACATACAAAACACTCGTGACG	ACAGGAGACGGTTGAAAGAAAAA	61.333	CGTCACGAGTGTTTTGTATGTGT	60.009	151
CL196.Contig1_F0463-PN_1872_3	ACACACACACAC	AC(2*6)	264	12	CAGGAGACGGTTGAAAGAAAAAAAA[ACACACACACAC]ATAATGAGTGAGGTATATATAAAGACAAAAAAAAAAGAAGAGAGAGATGATATAAATGACAAGAAAGCTAATAATCGTATATATATGTATACACATACAAAACACTCGTGACG	CAGGAGACGGTTGAAAGAAAAA	60.614	CGTCACGAGTGTTTTGTATGTGT	60.009	150
CL196.Contig1_F0463-PN_1872_4	ACACACACACAC	AC(2*6)	264	12	GACAGGAGACGGTTGAAAGAAAAAAAA[ACACACACACAC]ATAATGAGTGAGGTATATATAAAGACAAAAAAAAAAGAAGAGAGAGATGATATAAATGACAAGAAAGCTAATAATCGTATATATATGTATACACATACAAAACACTCGTGACG	GACAGGAGACGGTTGAAAGAAA	60.641	CGTCACGAGTGTTTTGTATGTGT	60.009	152
CL196.Contig1_F0463-PN_1872_5	ACACACACACAC	AC(2*6)	264	12	GACAGGAGACGGTTGAAAGAAAAAAAA[ACACACACACAC]ATAATGAGTGAGGTATATATAAAGACAAAAAAAAAAGAAGAGAGAGATGATATAAATGACAAGAAAGCTAATAATCGTATATATATGTATACACATACAAAACACTCGTGACG	GACAGGAGACGGTTGAAAGAAAA	61.831	CGTCACGAGTGTTTTGTATGTGT	60.009	152
CL1996.Contig1_F0463-PN_587_1	AGGAGGAGGAGGAGG	AGG(3*5)	432	15	CAAAACAACAAACACCTCACAAAAATAACGCCAAAACCGAGAAAACGAGAAACATACAAAAGAAGATGAGA[AGGAGGAGGAGGAGG]AGAGAGTTCCAATCAACATACCCGAGACTCGT	CAAAACAACAAACACCTCACAAA	59.963	ACGAGTCTCGGGTATGTTGATT	59.892	118
CL1996.Contig1_F0463-PN_587_2	AGGAGGAGGAGGAGG	AGG(3*5)	432	15	CAAAACAACAAACACCTCACAAAAATAACGCCAAAACCGAGAAAACGAGAAACATACAAAAGAAGATGAGA[AGGAGGAGGAGGAGG]AGAGAGTTCCAATCAACATACCCGAGACTCGTT	CAAAACAACAAACACCTCACAAA	59.963	AACGAGTCTCGGGTATGTTGAT	59.892	119
CL1996.Contig1_F0463-PN_587_3	AGGAGGAGGAGGAGG	AGG(3*5)	432	15	CAAAACAACAAACACCTCACAAAAATAACGCCAAAACCGAGAAAACGAGAAACATACAAAAGAAGATGAGA[AGGAGGAGGAGGAGG]AGAGAGTTCCAATCAACATACCCGAGACTCGTT	CAAAACAACAAACACCTCACAAA	59.963	AACGAGTCTCGGGTATGTTGATT	61.11	119
CL1996.Contig1_F0463-PN_587_4	AGGAGGAGGAGGAGG	AGG(3*5)	432	15	CAAAACAACAAACACCTCACAAAAATAACGCCAAAACCGAGAAAACGAGAAACATACAAAAGAAGATGAGA[AGGAGGAGGAGGAGG]AGAGAGTTCCAATCAACATACCCG	CAAAACAACAAACACCTCACAAA	59.963	CGGGTATGTTGATTGGAACTCT	60.242	110
CL1996.Contig1_F0463-PN_587_5	AGGAGGAGGAGGAGG	AGG(3*5)	432	15	CAAAACAACAAACACCTCACAAAAATAACGCCAAAACCGAGAAAACGAGAAACATACAAAAGAAGATGAGA[AGGAGGAGGAGGAGG]AGAGAGTTCCAATCAACATACCCGAG	CAAAACAACAAACACCTCACAAA	59.963	CTCGGGTATGTTGATTGGAACT	60.242	112
CL2059.Contig3_F0463-PN_1044_1	GCAGCAGCAGCAGCAGCA	GCA(3*6)	688	18	GCAAATTTAAAGGAGCAGAGGAT[GCAGCAGCAGCAGCAGCA]GATACAGGCTTCCAATTTTCCTCCCAGAATTTCCCAGAGGCAGCAAGGACAACAATGGGGCAGGGGAAGAGGAGATGGAAGTTTCAGAGCTCAAAA	GCAAATTTAAAGGAGCAGAGGAT	60.108	TTTTGAGCTCTGAAACTTCCATC	59.885	137
CL2059.Contig3_F0463-PN_1044_2	GCAGCAGCAGCAGCAGCA	GCA(3*6)	688	18	GCAAATTTAAAGGAGCAGAGGAT[GCAGCAGCAGCAGCAGCA]GATACAGGCTTCCAATTTTCCTCCCAGAATTTCCCAGAGGCAGCAAGGACAACAATGGGGCAGGGGAAGAGGAGATGGAAGTTTCAGAGCTCAAA	GCAAATTTAAAGGAGCAGAGGAT	60.108	TTTGAGCTCTGAAACTTCCATCT	59.535	136
CL2059.Contig3_F0463-PN_1044_3	GCAGCAGCAGCAGCAGCA	GCA(3*6)	688	18	TTCATTGTTTGCAAATTTAAAGGAGCAGAGGAT[GCAGCAGCAGCAGCAGCA]GATACAGGCTTCCAATTTTCCTCCCAGAATTTCCCAGAGGCAGCAAGGACAACAATGGGGCAGGGGAAGAGGAGATGGAAGTTTCAGAGCTCAAAA	TTCATTGTTTGCAAATTTAAAGGA	59.891	TTTTGAGCTCTGAAACTTCCATC	59.885	147
CL2059.Contig3_F0463-PN_1044_4	GCAGCAGCAGCAGCAGCA	GCA(3*6)	688	18	GCAAATTTAAAGGAGCAGAGGAT[GCAGCAGCAGCAGCAGCA]GATACAGGCTTCCAATTTTCCTCCCAGAATTTCCCAGAGGCAGCAAGGACAACAATGGGGCAGGGGAAGAGGAGATGGAAGTTTCAGAGCTCAAAAT	GCAAATTTAAAGGAGCAGAGGAT	60.108	ATTTTGAGCTCTGAAACTTCCATC	60.134	138
CL2059.Contig3_F0463-PN_1044_5	GCAGCAGCAGCAGCAGCA	GCA(3*6)	688	18	GCAAATTTAAAGGAGCAGAGGAT[GCAGCAGCAGCAGCAGCA]GATACAGGCTTCCAATTTTCCTCCCAGAATTTCCCAGAGGCAGCAAGGACAACAATGGGGCAGGGGAAGAGGAGATGGAAGTTTCAGAGCTCAAAA	GCAAATTTAAAGGAGCAGAGGA	59.864	TTTTGAGCTCTGAAACTTCCATC	59.885	137
CL2072.Contig1_F0463-PN_2073_1	GAAGAAGAAGAAGAA	GAA(3*5)	2422	15	GGATTCACAAGAGACGTCAGAAGTCAGGAGACTATGACCAACAAAGAAG[GAAGAAGAAGAAGAA]AACCTAATCCGACTATTAGCCTTTCTTGAATGCCGCAAGAAAACTCTGGAATTTGGATGATTGGGTAAAAAATATGATCACCAAAAACGTCG	GGATTCACAAGAGACGTCAGAAG	60.295	CGACGTTTTTGGTGATCATATTT	60.121	156
CL2072.Contig1_F0463-PN_2073_2	GAAGAAGAAGAAGAA	GAA(3*5)	2422	15	TCACAAGAGACGTCAGAAGTCAGGAGACTATGACCAACAAAGAAG[GAAGAAGAAGAAGAA]AACCTAATCCGACTATTAGCCTTTCTTGAATGCCGCAAGAAAACTCTGGAATTTGGATGATTGGGTAAAAAATATGATCACCAAAAACGTCG	TCACAAGAGACGTCAGAAGTCAG	59.697	CGACGTTTTTGGTGATCATATTT	60.121	152
CL2072.Contig1_F0463-PN_2073_3	GAAGAAGAAGAAGAA	GAA(3*5)	2422	15	AAGAGACGTCAGAAGTCAGGAGACTATGACCAACAAAGAAG[GAAGAAGAAGAAGAA]AACCTAATCCGACTATTAGCCTTTCTTGAATGCCGCAAGAAAACTCTGGAATTTGGATGATTGGGTAAAAAATATGATCACCAAAAACGTCG	AAGAGACGTCAGAAGTCAGGAGA	59.677	CGACGTTTTTGGTGATCATATTT	60.121	148
CL2072.Contig1_F0463-PN_2073_4	GAAGAAGAAGAAGAA	GAA(3*5)	2422	15	ACAAGAGACGTCAGAAGTCAGGAGACTATGACCAACAAAGAAG[GAAGAAGAAGAAGAA]AACCTAATCCGACTATTAGCCTTTCTTGAATGCCGCAAGAAAACTCTGGAATTTGGATGATTGGGTAAAAAATATGATCACCAAAAACGTCG	ACAAGAGACGTCAGAAGTCAGGA	60.475	CGACGTTTTTGGTGATCATATTT	60.121	150
CL2072.Contig1_F0463-PN_2073_5	GAAGAAGAAGAAGAA	GAA(3*5)	2422	15	CAAGAGACGTCAGAAGTCAGGAGACTATGACCAACAAAGAAG[GAAGAAGAAGAAGAA]AACCTAATCCGACTATTAGCCTTTCTTGAATGCCGCAAGAAAACTCTGGAATTTGGATGATTGGGTAAAAAATATGATCACCAAAAACGTCG	CAAGAGACGTCAGAAGTCAGGAG	60.602	CGACGTTTTTGGTGATCATATTT	60.121	149
CL2078.Contig1_F0463-PN_1615_1	TCTTCTTCTTCTTCT	TCT(3*5)	1367	15	AGTTTGTCAGCAGAGTAAGACGGCTTGTGAGCTGACACCAAACTCAGATCCGTACCATTAAGAACCTCCATGGTTCAATTTGTATCAGCTCCTACCTGCCCACTG[TCTTCTTCTTCTTCT]TCGATGAGGTGTGGATGAGCTGAG	AGTTTGTCAGCAGAGTAAGACGG	59.992	CTCAGCTCATCCACACCTCAT	60.277	144
CL2078.Contig1_F0463-PN_1615_2	TCTTCTTCTTCTTCT	TCT(3*5)	1367	15	AGTTTGTCAGCAGAGTAAGACGGCTTGTGAGCTGACACCAAACTCAGATCCGTACCATTAAGAACCTCCATGGTTCAATTTGTATCAGCTCCTACCTGCCCACTG[TCTTCTTCTTCTTCT]TCGATGAGGTGTGGATGAGCTGAGAAG	AGTTTGTCAGCAGAGTAAGACGG	59.992	CTTCTCAGCTCATCCACACCTC	61.356	147
CL2078.Contig1_F0463-PN_1615_3	TCTTCTTCTTCTTCT	TCT(3*5)	1367	15	GATCCGTACCATTAAGAACCTCCATGGTTCAATTTGTATCAGCTCCTACCTGCCCACTG[TCTTCTTCTTCTTCT]TCGATGAGGTGTGGATGAGCTGAG	GATCCGTACCATTAAGAACCTCC	60.089	CTCAGCTCATCCACACCTCAT	60.277	98
CL2078.Contig1_F0463-PN_1615_4	TCTTCTTCTTCTTCT	TCT(3*5)	1367	15	AGTTTGTCAGCAGAGTAAGACGGCTTGTGAGCTGACACCAAACTCAGATCCGTACCATTAAGAACCTCCATGGTTCAATTTGTATCAGCTCCTACCTGCCCACTG[TCTTCTTCTTCTTCT]TCGATGAGGTGTGGATGAGCTGAGAA	AGTTTGTCAGCAGAGTAAGACGG	59.992	TTCTCAGCTCATCCACACCTC	60.402	146
CL2078.Contig1_F0463-PN_1615_5	TCTTCTTCTTCTTCT	TCT(3*5)	1367	15	GATCCGTACCATTAAGAACCTCCATGGTTCAATTTGTATCAGCTCCTACCTGCCCACTG[TCTTCTTCTTCTTCT]TCGATGAGGTGTGGATGAGCTGAGAAG	GATCCGTACCATTAAGAACCTCC	60.089	CTTCTCAGCTCATCCACACCTC	61.356	101
CL2087.Contig2_F0463-PN_435_1	TCGTCGTCGTCGTCG	TCG(3*5)	522	15	CTCGTCATCCTCTTCTTCCTCT[TCGTCGTCGTCGTCG]TCATCCTCATCGTCCTGGTCCTCCTGCTCATCATCTTCGTCTTCCTCCTCTCCATTCTCCTGCCCACCAGCTCCTCCGGGGGGATCCTTCCTAGCTCTTTTCCCATTTGAGTTCTTCTCAC	CTCGTCATCCTCTTCTTCCTCTT	60.375	GTGAGAAGAACTCAAATGGGAAA	59.623	158
CL2128.Contig1_F0463-PN_1992_1	TGTGTGTGTGTGTG	TG(2*7)	501	14	CGCTTGTACCTGGATTAGTGTGTTTTTTATACAATGGTGTGGATTTCCTATTTATGATTTCTGT[TGTGTGTGTGTGTG]TCTGTTTCTTTCTTTTTTTTTTGTGAAAAAATTGTTTCTTGAGTGTGTGCGCTGTTCTATTTAACTTG	CGCTTGTACCTGGATTAGTGTGT	60.469	CAAGTTAAATAGAACAGCGCACA	59.497	146
CL2128.Contig1_F0463-PN_1992_2	TGTGTGTGTGTGTG	TG(2*7)	501	14	CGCTTGTACCTGGATTAGTGTGTTTTTTATACAATGGTGTGGATTTCCTATTTATGATTTCTGT[TGTGTGTGTGTGTG]TCTGTTTCTTTCTTTTTTTTTTGTGAAAAAATTGTTTCTTGAGTGTGTGCGCTGTTCTATTTAACTTGA	CGCTTGTACCTGGATTAGTGTGT	60.469	TCAAGTTAAATAGAACAGCGCAC	58.648	147
CL2128.Contig1_F0463-PN_1992_3	TGTGTGTGTGTGTG	TG(2*7)	501	14	CGCTTGTACCTGGATTAGTGTGTTTTTTATACAATGGTGTGGATTTCCTATTTATGATTTCTGT[TGTGTGTGTGTGTG]TCTGTTTCTTTCTTTTTTTTTTGTGAAAAAATTGTTTCTTGAGTGTGTGCGCTGTTCTATTTAACTTGAC	CGCTTGTACCTGGATTAGTGTGT	60.469	GTCAAGTTAAATAGAACAGCGCA	58.648	148
CL2128.Contig1_F0463-PN_1992_4	TGTGTGTGTGTGTG	TG(2*7)	501	14	CGCTTGTACCTGGATTAGTGTGTTTTTTATACAATGGTGTGGATTTCCTATTTATGATTTCTGT[TGTGTGTGTGTGTG]TCTGTTTCTTTCTTTTTTTTTTGTGAAAAAATTGTTTCTTGAGTGTGTGCGCTGTTCTATTTAACTTGAC	CGCTTGTACCTGGATTAGTGTGT	60.469	GTCAAGTTAAATAGAACAGCGCAC	59.416	148
CL2128.Contig1_F0463-PN_1992_5	TGTGTGTGTGTGTG	TG(2*7)	501	14	GCGCTTGTACCTGGATTAGTGTGTTTTTTATACAATGGTGTGGATTTCCTATTTATGATTTCTGT[TGTGTGTGTGTGTG]TCTGTTTCTTTCTTTTTTTTTTGTGAAAAAATTGTTTCTTGAGTGTGTGCGCTGTTCTATTTAACTTG	GCGCTTGTACCTGGATTAGTGT	60.561	CAAGTTAAATAGAACAGCGCACA	59.497	147
CL2128.Contig1_F0463-PN_1993_1	GTGTGTGTGTGTGTGTGT	GT(2*9)	659	18	GAGTGTGTGCGCTGTTCTATTTAACTTGACATGGGTGTCCTGTCCTGGATGTGGACATTGTTAAGGCTTTTAATCTTTGTTAGAAAATGATTATTTGATCCTCA[GTGTGTGTGTGTGTGTGT]TTTGTGAGCTACTATGATTATGTGTTTGTGTTTTGTGC	GAGTGTGTGCGCTGTTCTATTTA	59.482	GCACAAAACACAAACACATAATCA	59.843	160
CL2128.Contig1_F0463-PN_1993_2	GTGTGTGTGTGTGTGTGT	GT(2*9)	659	18	ATGTGGACATTGTTAAGGCTTTTAATCTTTGTTAGAAAATGATTATTTGATCCTCA[GTGTGTGTGTGTGTGTGT]TTTGTGAGCTACTATGATTATGTGTTTGTGTTTTGTGCATATTTATTGAGGATCTATGCTTGTCCTTTAATGCTCC	ATGTGGACATTGTTAAGGCTTTT	58.986	GGAGCATTAAAGGACAAGCATAG	59.323	150
CL2128.Contig1_F0463-PN_1993_3	GTGTGTGTGTGTGTGTGT	GT(2*9)	659	18	ATGTGGACATTGTTAAGGCTTTTAATCTTTGTTAGAAAATGATTATTTGATCCTCA[GTGTGTGTGTGTGTGTGT]TTTGTGAGCTACTATGATTATGTGTTTGTGTTTTGTGCATATTTATTGAGGATCTATGCTTGTCCTTTAATGCTCCT	ATGTGGACATTGTTAAGGCTTTT	58.986	AGGAGCATTAAAGGACAAGCATA	59.323	151
CL2128.Contig1_F0463-PN_1993_4	GTGTGTGTGTGTGTGTGT	GT(2*9)	659	18	ATGTGGACATTGTTAAGGCTTTTAATCTTTGTTAGAAAATGATTATTTGATCCTCA[GTGTGTGTGTGTGTGTGT]TTTGTGAGCTACTATGATTATGTGTTTGTGTTTTGTGCATATTTATTGAGGATCTATGCTTGTCCTTT	ATGTGGACATTGTTAAGGCTTTT	58.986	AAAGGACAAGCATAGATCCTCAA	59.277	142
CL2128.Contig1_F0463-PN_1993_5	GTGTGTGTGTGTGTGTGT	GT(2*9)	659	18	TCCTGGATGTGGACATTGTTAAGGCTTTTAATCTTTGTTAGAAAATGATTATTTGATCCTCA[GTGTGTGTGTGTGTGTGT]TTTGTGAGCTACTATGATTATGTGTTTGTGTTTTGTGCATATTTATTGAGGATCTATGCTTGTCCTTTAATGCTCC	TCCTGGATGTGGACATTGTTAAG	61.129	GGAGCATTAAAGGACAAGCATAG	59.323	156
CL2139.Contig1_F0463-PN_1440_1	AGAAGAAGAAGAAGA	AGA(3*5)	185	15	TGATAGGCTGAAATTGGTGAAGTAGAAAGAAAATTCGAGCAGCAGTATAAGGCAAAAAAT[AGAAGAAGAAGAAGA]AACTGCCGTGAGGGATAACTTGTGTTTTT	TGATAGGCTGAAATTGGTGAAGT	60.014	AAAAACACAAGTTATCCCTCACG	59.462	104
CL2139.Contig1_F0463-PN_1440_2	AGAAGAAGAAGAAGA	AGA(3*5)	185	15	AGTTGATAGGCTGAAATTGGTGAAGTAGAAAGAAAATTCGAGCAGCAGTATAAGGCAAAAAAT[AGAAGAAGAAGAAGA]AACTGCCGTGAGGGATAACTTGTGTTTTT	AGTTGATAGGCTGAAATTGGTGA	60.014	AAAAACACAAGTTATCCCTCACG	59.462	107
CL2139.Contig1_F0463-PN_1440_3	AGAAGAAGAAGAAGA	AGA(3*5)	185	15	GAGTTGATAGGCTGAAATTGGTGAAGTAGAAAGAAAATTCGAGCAGCAGTATAAGGCAAAAAAT[AGAAGAAGAAGAAGA]AACTGCCGTGAGGGATAACTTGTGTTTTT	GAGTTGATAGGCTGAAATTGGTG	60.014	AAAAACACAAGTTATCCCTCACG	59.462	108
CL2139.Contig1_F0463-PN_1440_4	AGAAGAAGAAGAAGA	AGA(3*5)	185	15	GAAAGAAAATTCGAGCAGCAGTATAAGGCAAAAAAT[AGAAGAAGAAGAAGA]AACTGCCGTGAGGGATAACTTGTGTTTTT	GAAAGAAAATTCGAGCAGCAGTA	60.036	AAAAACACAAGTTATCCCTCACG	59.462	80
CL2139.Contig1_F0463-PN_1440_5	AGAAGAAGAAGAAGA	AGA(3*5)	185	15	GTAGAAAGAAAATTCGAGCAGCAGTATAAGGCAAAAAAT[AGAAGAAGAAGAAGA]AACTGCCGTGAGGGATAACTTGTGTTTTT	GTAGAAAGAAAATTCGAGCAGCA	60.036	AAAAACACAAGTTATCCCTCACG	59.462	83
CL2139.Contig2_F0463-PN_810_1	ATATATATATAT	AT(2*6)	219	12	CTAAGAAATCTGGCCGTAACCTTAA[ATATATATATAT]AGAATAATCCTAACACAATTAGGAAAACTAATAAGAAAACAACTAAACAAGCAAAGACCAACG	CTAAGAAATCTGGCCGTAACCTT	60.033	CGTTGGTCTTTGCTTGTTTAGTT	59.751	100
CL2139.Contig2_F0463-PN_810_2	ATATATATATAT	AT(2*6)	219	12	CTAAGAAATCTGGCCGTAACCTTAA[ATATATATATAT]AGAATAATCCTAACACAATTAGGAAAACTAATAAGAAAACAACTAAACAAGCAAAGACCAACGTT	CTAAGAAATCTGGCCGTAACCTT	60.033	AACGTTGGTCTTTGCTTGTTTAG	59.751	102
CL2139.Contig2_F0463-PN_810_3	ATATATATATAT	AT(2*6)	219	12	CTGTCTAAGAAATCTGGCCGTAACCTTAA[ATATATATATAT]AGAATAATCCTAACACAATTAGGAAAACTAATAAGAAAACAACTAAACAAGCAAAGACCAACG	CTGTCTAAGAAATCTGGCCGTAA	59.801	CGTTGGTCTTTGCTTGTTTAGTT	59.751	104
CL2139.Contig2_F0463-PN_810_4	ATATATATATAT	AT(2*6)	219	12	CTGTCTAAGAAATCTGGCCGTAACCTTAA[ATATATATATAT]AGAATAATCCTAACACAATTAGGAAAACTAATAAGAAAACAACTAAACAAGCAAAGACCAACGTT	CTGTCTAAGAAATCTGGCCGTAA	59.801	AACGTTGGTCTTTGCTTGTTTAG	59.751	106
CL2139.Contig2_F0463-PN_810_5	ATATATATATAT	AT(2*6)	219	12	TAACAAATAGAAGAGCCGTGAGGGAAAAACTTGTATCTTTATTCAATAATCAAAACTGTCTAAGAAATCTGGCCGTAACCTTAA[ATATATATATAT]AGAATAATCCTAACACAATTAGGAAAACTAATAAGAAAACAACTAAACAAGCAAAGACCAACG	TAACAAATAGAAGAGCCGTGAGG	59.801	CGTTGGTCTTTGCTTGTTTAGTT	59.751	159
CL2139.Contig2_F0463-PN_811_1	TTCTTCTTCTTCTTC	TTC(3*5)	382	15	CTTTCCTCTATCAACCACGTCATGCCTCTCCTTA[TTCTTCTTCTTCTTC]CTCTCATAGACAATTCCGTAATTAGGATGCTCTAACTTGTTATGATAGTCTTCTTCGATCTGATCAACATCGAATGAACTAGAAGAAGATGAAGATAAGGCATCAAAACC	CTTTCCTCTATCAACCACGTCAT	59.535	GGTTTTGATGCCTTATCTTCATC	59.009	159
CL2139.Contig2_F0463-PN_811_2	TTCTTCTTCTTCTTC	TTC(3*5)	382	15	CTTTCCTCTATCAACCACGTCATGCCTCTCCTTA[TTCTTCTTCTTCTTC]CTCTCATAGACAATTCCGTAATTAGGATGCTCTAACTTGTTATGATAGTCTTCTTCGATCTGATCAACATCGAATGAACTAGAAGAAGATGAAGATAAGGCATCAAAACC	CTTTCCTCTATCAACCACGTCAT	59.535	GGTTTTGATGCCTTATCTTCATCT	59.879	159
CL2139.Contig2_F0463-PN_811_3	TTCTTCTTCTTCTTC	TTC(3*5)	382	15	CTTTCCTCTATCAACCACGTCATGCCTCTCCTTA[TTCTTCTTCTTCTTC]CTCTCATAGACAATTCCGTAATTAGGATGCTCTAACTTGTTATGATAGTCTTCTTCGATCTGATCAACATCGAATGAACTAGAAGAAGATGAAGATAAGGCATCAAAACCT	CTTTCCTCTATCAACCACGTCAT	59.535	AGGTTTTGATGCCTTATCTTCATC	59.879	160
CL2139.Contig2_F0463-PN_811_4	TTCTTCTTCTTCTTC	TTC(3*5)	382	15	AACTAAACAAGCAAAGACCAACGTTATTGCATAACACTAAAAGTTAACTCCATAAATAAACTCTAATCAGCAACTTGCTTTCCTCTATCAACCACGTCATGCCTCTCCTTA[TTCTTCTTCTTCTTC]CTCTCATAGACAATTCCGTAATTAGGATGCT	AACTAAACAAGCAAAGACCAACG	59.751	AGCATCCTAATTACGGAATTGTC	58.601	157
CL2139.Contig2_F0463-PN_811_5	TTCTTCTTCTTCTTC	TTC(3*5)	382	15	ACAAGCAAAGACCAACGTTATTGCATAACACTAAAAGTTAACTCCATAAATAAACTCTAATCAGCAACTTGCTTTCCTCTATCAACCACGTCATGCCTCTCCTTA[TTCTTCTTCTTCTTC]CTCTCATAGACAATTCCGTAATTAGGATGCT	ACAAGCAAAGACCAACGTTATTG	60.439	AGCATCCTAATTACGGAATTGTC	58.601	151
CL2140.Contig1_F0463-PN_1868_1	CAAACAAACAAACAAACAAA	CAAA(4*5)	1025	20	AAGAGAAGAACCTCCTCCTTGGGACTTCCCTATCACCGAGTCCTTCCCCGGGTGCTTCCGACCATCCCCATGAACTCCATCATCTTCCCCTCTTCACCACATCAATCAAC[CAAACAAACAAACAAACAAA]AGCCCCAAATTTTCAGAGCTAAATC	AAGAGAAGAACCTCCTCCTTGG	60.232	GATTTAGCTCTGAAAATTTGGGG	60.302	155
CL2140.Contig1_F0463-PN_1868_2	CAAACAAACAAACAAACAAA	CAAA(4*5)	1025	20	ACGAAAGAGAAGAACCTCCTCCTTGGGACTTCCCTATCACCGAGTCCTTCCCCGGGTGCTTCCGACCATCCCCATGAACTCCATCATCTTCCCCTCTTCACCACATCAATCAAC[CAAACAAACAAACAAACAAA]AGCCCCAAATTTTCAGAGCTAAATC	ACGAAAGAGAAGAACCTCCTCC	60.24	GATTTAGCTCTGAAAATTTGGGG	60.302	159
CL2140.Contig1_F0463-PN_1868_3	CAAACAAACAAACAAACAAA	CAAA(4*5)	1025	20	AACTCCATCATCTTCCCCTCTTCACCACATCAATCAAC[CAAACAAACAAACAAACAAA]AGCCCCAAATTTTCAGAGCTAAATC	AACTCCATCATCTTCCCCTCTT	60.317	GATTTAGCTCTGAAAATTTGGGG	60.302	83
CL2140.Contig1_F0463-PN_1868_4	CAAACAAACAAACAAACAAA	CAAA(4*5)	1025	20	ACTTCCCTATCACCGAGTCCTTCCCCGGGTGCTTCCGACCATCCCCATGAACTCCATCATCTTCCCCTCTTCACCACATCAATCAAC[CAAACAAACAAACAAACAAA]AGCCCCAAATTTTCAGAGCTAAATC	ACTTCCCTATCACCGAGTCCTT	60.369	GATTTAGCTCTGAAAATTTGGGG	60.302	132
CL2140.Contig1_F0463-PN_1868_5	CAAACAAACAAACAAACAAA	CAAA(4*5)	1025	20	AAAGAGAAGAACCTCCTCCTTGGGACTTCCCTATCACCGAGTCCTTCCCCGGGTGCTTCCGACCATCCCCATGAACTCCATCATCTTCCCCTCTTCACCACATCAATCAAC[CAAACAAACAAACAAACAAA]AGCCCCAAATTTTCAGAGCTAAATC	AAAGAGAAGAACCTCCTCCTTGG	61.403	GATTTAGCTCTGAAAATTTGGGG	60.302	156
CL2146.Contig2_F0463-PN_1045_1	TATATATATATATATA	TA(2*8)	718	16	ACGGTTACAACCCTAGATGATGAAATGGTAGCAGTGATT[TATATATATATATATA]TTGAGAAGAAGAGGGGAGGAGGAGGGTGGATGGGGGTTTCTTGGATGCTTCTCTTCATGAT	ACGGTTACAACCCTAGATGATGA	59.776	ATCATGAAGAGAAGCATCCAAGA	60.222	116
CL2146.Contig2_F0463-PN_1045_2	TATATATATATATATA	TA(2*8)	718	16	CGGTTACAACCCTAGATGATGAAATGGTAGCAGTGATT[TATATATATATATATA]TTGAGAAGAAGAGGGGAGGAGGAGGGTGGATGGGGGTTTCTTGGATGCTTCTCTTCATGAT	CGGTTACAACCCTAGATGATGAA	60.243	ATCATGAAGAGAAGCATCCAAGA	60.222	115
CL2146.Contig2_F0463-PN_1045_3	TATATATATATATATA	TA(2*8)	718	16	AACGGTTACAACCCTAGATGATGAAATGGTAGCAGTGATT[TATATATATATATATA]TTGAGAAGAAGAGGGGAGGAGGAGGGTGGATGGGGGTTTCTTGGATGCTTCTCTTCATGAT	AACGGTTACAACCCTAGATGATG	59.317	ATCATGAAGAGAAGCATCCAAGA	60.222	117
CL2146.Contig2_F0463-PN_1045_4	TATATATATATATATA	TA(2*8)	718	16	ACGGTTACAACCCTAGATGATGAAATGGTAGCAGTGATT[TATATATATATATATA]TTGAGAAGAAGAGGGGAGGAGGAGGGTGGATGGGGGTTTCTTGGATGCTTCTCTTCATG	ACGGTTACAACCCTAGATGATGA	59.776	CATGAAGAGAAGCATCCAAGAAA	60.726	114
CL2146.Contig2_F0463-PN_1045_5	TATATATATATATATA	TA(2*8)	718	16	CGGTTACAACCCTAGATGATGAAATGGTAGCAGTGATT[TATATATATATATATA]TTGAGAAGAAGAGGGGAGGAGGAGGGTGGATGGGGGTTTCTTGGATGCTTCTCTTCATG	CGGTTACAACCCTAGATGATGAA	60.243	CATGAAGAGAAGCATCCAAGAAA	60.726	113
CL2201.Contig2_F0463-PN_790_1	ATATATATATATAT	AT(2*7)	3784	14	GACACACCTTGCTGTTTGTCATAACACAAAAGATTATTGCAACACAGATCTGCAATTATTTTCAATGCCATGAATAACAAAGATTACAAAACAAATATGC[ATATATATATATAT]ACCTGACTGGAGACCAAACATTGGTATG	GACACACCTTGCTGTTTGTCATA	60.088	CATACCAATGTTTGGTCTCCAGT	60.158	142
CL2201.Contig2_F0463-PN_790_2	ATATATATATATAT	AT(2*7)	3784	14	GATCTGCAATTATTTTCAATGCCATGAATAACAAAGATTACAAAACAAATATGC[ATATATATATATAT]ACCTGACTGGAGACCAAACATTGGTATGATCTCCTGGGAGATTGTTGTACCAAATGGCCAGCAGGAACTGATCTTGGGACTTGGGTAT	GATCTGCAATTATTTTCAATGCC	59.835	ATACCCAAGTCCCAAGATCAGTT	60.122	156
CL2201.Contig2_F0463-PN_790_3	ATATATATATATAT	AT(2*7)	3784	14	GATCTGCAATTATTTTCAATGCCATGAATAACAAAGATTACAAAACAAATATGC[ATATATATATATAT]ACCTGACTGGAGACCAAACATTGGTATGATCTCCTGGGAGATTGTTGTACCAAATGGCCAGCAGGAACTGATCTTGGGACTTGGGTATT	GATCTGCAATTATTTTCAATGCC	59.835	AATACCCAAGTCCCAAGATCAGT	60.122	157
CL2201.Contig2_F0463-PN_790_4	ATATATATATATAT	AT(2*7)	3784	14	GATCTGCAATTATTTTCAATGCCATGAATAACAAAGATTACAAAACAAATATGC[ATATATATATATAT]ACCTGACTGGAGACCAAACATTGGTATG	GATCTGCAATTATTTTCAATGCC	59.835	CATACCAATGTTTGGTCTCCAGT	60.158	96
CL2201.Contig2_F0463-PN_790_5	ATATATATATATAT	AT(2*7)	3784	14	TTGCAACACAGATCTGCAATTATTTTCAATGCCATGAATAACAAAGATTACAAAACAAATATGC[ATATATATATATAT]ACCTGACTGGAGACCAAACATTGGTATG	TTGCAACACAGATCTGCAATTAT	59.666	CATACCAATGTTTGGTCTCCAGT	60.158	106
CL2233.Contig2_F0463-PN_776_1	GAGAGAGAGAGA	GA(2*6)	1726	12	GATGCAGTTGCTTTTGAAGATTTTTTGCTAGAAGAGAAGCGAAGGGAGCTTGAAAGACAAGCAGCTGAGGAAGCT[GAGAGAGAGAGA]AGAGCTGAGGAACAGAGAAGAATGGAAGCAGA	GATGCAGTTGCTTTTGAAGATTT	59.791	TCTGCTTCCATTCTTCTCTGTTC	60.012	119
CL2233.Contig2_F0463-PN_776_2	GAGAGAGAGAGA	GA(2*6)	1726	12	TGCAGTTGCTTTTGAAGATTTTTTGCTAGAAGAGAAGCGAAGGGAGCTTGAAAGACAAGCAGCTGAGGAAGCT[GAGAGAGAGAGA]AGAGCTGAGGAACAGAGAAGAATGGAAGCAGA	TGCAGTTGCTTTTGAAGATTTTT	60.276	TCTGCTTCCATTCTTCTCTGTTC	60.012	117
CL2233.Contig2_F0463-PN_776_3	GAGAGAGAGAGA	GA(2*6)	1726	12	GATGCAGTTGCTTTTGAAGATTTTTTGCTAGAAGAGAAGCGAAGGGAGCTTGAAAGACAAGCAGCTGAGGAAGCT[GAGAGAGAGAGA]AGAGCTGAGGAACAGAGAAGAATGGAA	GATGCAGTTGCTTTTGAAGATTT	59.791	TTCCATTCTTCTCTGTTCCTCAG	59.872	114
CL2233.Contig2_F0463-PN_776_4	GAGAGAGAGAGA	GA(2*6)	1726	12	GATGCAGTTGCTTTTGAAGATTTTTTGCTAGAAGAGAAGCGAAGGGAGCTTGAAAGACAAGCAGCTGAGGAAGCT[GAGAGAGAGAGA]AGAGCTGAGGAACAGAGAAGAATGGAAG	GATGCAGTTGCTTTTGAAGATTT	59.791	CTTCCATTCTTCTCTGTTCCTCA	59.872	115
CL2233.Contig2_F0463-PN_776_5	GAGAGAGAGAGA	GA(2*6)	1726	12	GATGCAGTTGCTTTTGAAGATTTTTTGCTAGAAGAGAAGCGAAGGGAGCTTGAAAGACAAGCAGCTGAGGAAGCT[GAGAGAGAGAGA]AGAGCTGAGGAACAGAGAAGAATGGAAGCAGAGAA	GATGCAGTTGCTTTTGAAGATTT	59.791	TTCTCTGCTTCCATTCTTCTCTG	60.137	122
CL2259.Contig1_F0463-PN_1647_1	CCACCACCACCACCACCA	CCA(3*6)	608	18	GGGCCTGATCAACTAGAAGTTTTTCGACCTT[CCACCACCACCACCACCA]AAGCTTCCCCCTATTTCTCAGCCAAATCTGCTGT	GGGCCTGATCAACTAGAAGTTTT	60.018	ACAGCAGATTTGGCTGAGAAATA	60.27	83
CL2259.Contig1_F0463-PN_1647_2	CCACCACCACCACCACCA	CCA(3*6)	608	18	GGGCCTGATCAACTAGAAGTTTTTCGACCTT[CCACCACCACCACCACCA]AAGCTTCCCCCTATTTCTCAGCCAAATCTGCTGTGTGATCAATCAA	GGGCCTGATCAACTAGAAGTTTT	60.018	TTGATTGATCACACAGCAGATTT	59.629	95
CL2259.Contig1_F0463-PN_1647_3	CCACCACCACCACCACCA	CCA(3*6)	608	18	GGGCCTGATCAACTAGAAGTTTTTCGACCTT[CCACCACCACCACCACCA]AAGCTTCCCCCTATTTCTCAGCCAAATCTGCTGTGTGATCAATCAAA	GGGCCTGATCAACTAGAAGTTTT	60.018	TTTGATTGATCACACAGCAGATT	59.629	96
CL2259.Contig1_F0463-PN_1647_4	CCACCACCACCACCACCA	CCA(3*6)	608	18	GGGCCTGATCAACTAGAAGTTTTTCGACCTT[CCACCACCACCACCACCA]AAGCTTCCCCCTATTTCTCAGCCAAATCTGCTG	GGGCCTGATCAACTAGAAGTTTT	60.018	CAGCAGATTTGGCTGAGAAATAG	60.389	82
CL2259.Contig1_F0463-PN_1647_5	CCACCACCACCACCACCA	CCA(3*6)	608	18	GGGCCTGATCAACTAGAAGTTTTTCGACCTT[CCACCACCACCACCACCA]AAGCTTCCCCCTATTTCTCAGCCAAATCTGCTGTGTGATCAATCAAACCATGGTTTTTCTATTACTATTGTTTCATTGTTGTCCGCCAGCCTTGTATTGTTTCTCTGA	GGGCCTGATCAACTAGAAGTTTT	60.018	TCAGAGAAACAATACAAGGCTGG	60.647	157
CL2272.Contig2_F0463-PN_901_1	CCTCCTCCTCCTCCTCCT	CCT(3*6)	259	18	AGCGCCTCTCCCTCCTCTGCCCCCACTGCGCCCGCCCCCGCCCCTGCCGGATCTGCGAAC[CCTCCTCCTCCTCCTCCT]CCGCCGCTGCCGCCAGCGGAACCGCCGACGCCGCGGCGGACGAGCAGAAGCAGAACCTGAAC	AGCGCCTCTCCCTCCTCT	61.602	GTTCAGGTTCTGCTTCTGCTC	59.226	140
CL2272.Contig2_F0463-PN_901_2	CCTCCTCCTCCTCCTCCT	CCT(3*6)	259	18	AGAGCGCCTCTCCCTCCTCTGCCCCCACTGCGCCCGCCCCCGCCCCTGCCGGATCTGCGAAC[CCTCCTCCTCCTCCTCCT]CCGCCGCTGCCGCCAGCGGAACCGCCGACGCCGCGGCGGACGAGCAGAAGCAGAACCTGAAC	AGAGCGCCTCTCCCTCCT	61.602	GTTCAGGTTCTGCTTCTGCTC	59.226	142
CL2272.Contig2_F0463-PN_901_3	CCTCCTCCTCCTCCTCCT	CCT(3*6)	259	18	AGCGCCTCTCCCTCCTCTGCCCCCACTGCGCCCGCCCCCGCCCCTGCCGGATCTGCGAAC[CCTCCTCCTCCTCCTCCT]CCGCCGCTGCCGCCAGCGGAACCGCCGACGCCGCGGCGGACGAGCAGAAGCAGAACCT	AGCGCCTCTCCCTCCTCT	61.602	AGGTTCTGCTTCTGCTCGTC	59.751	136
CL2272.Contig2_F0463-PN_901_4	CCTCCTCCTCCTCCTCCT	CCT(3*6)	259	18	AGAGCGCCTCTCCCTCCTCTGCCCCCACTGCGCCCGCCCCCGCCCCTGCCGGATCTGCGAAC[CCTCCTCCTCCTCCTCCT]CCGCCGCTGCCGCCAGCGGAACCGCCGACGCCGCGGCGGACGAGCAGAAGCAGAACCT	AGAGCGCCTCTCCCTCCT	61.602	AGGTTCTGCTTCTGCTCGTC	59.751	138
CL2272.Contig2_F0463-PN_901_5	CCTCCTCCTCCTCCTCCT	CCT(3*6)	259	18	AGAGCGCCTCTCCCTCCTCTGCCCCCACTGCGCCCGCCCCCGCCCCTGCCGGATCTGCGAAC[CCTCCTCCTCCTCCTCCT]CCGCCGCTGCCGCCAGCGGAACCGCCGACGCCGCGGCGGACGAGCAGAAGCAGAACCTGAAC	AGAGCGCCTCTCCCTCCTCT	64.232	GTTCAGGTTCTGCTTCTGCTC	59.226	142
CL2272.Contig4_F0463-PN_555_1	GCCGCCGCCGCCGCC	GCC(3*5)	181	15	AACACTCCGTCTTCACCTCAATTCAATTCCGCTGCTGCGCCAGAATTTGCCGGAGGCGGCGATGGACTTGCCGCACAACTCCTCGTCCTCCTCT[GCCGCCGCCGCCGCC]GGTGGAGCCGCCGACCGCGCGGCGGACGATGAGAAGCAGAACCTG	AACACTCCGTCTTCACCTCAAT	60.038	CAGGTTCTGCTTCTCATCGTC	60.005	154
CL2272.Contig4_F0463-PN_555_2	GCCGCCGCCGCCGCC	GCC(3*5)	181	15	AACACTCCGTCTTCACCTCAATTCAATTCCGCTGCTGCGCCAGAATTTGCCGGAGGCGGCGATGGACTTGCCGCACAACTCCTCGTCCTCCTCT[GCCGCCGCCGCCGCC]GGTGGAGCCGCCGACCGCGCGGCGGACGATGAGAAGCAGAACCTGA	AACACTCCGTCTTCACCTCAAT	60.038	TCAGGTTCTGCTTCTCATCGT	60.005	155
CL2272.Contig4_F0463-PN_555_3	GCCGCCGCCGCCGCC	GCC(3*5)	181	15	AACACTCCGTCTTCACCTCAATTCAATTCCGCTGCTGCGCCAGAATTTGCCGGAGGCGGCGATGGACTTGCCGCACAACTCCTCGTCCTCCTCT[GCCGCCGCCGCCGCC]GGTGGAGCCGCCGACCGCGCGGCGGACGATGAGAAGCAGAACCTGAAC	AACACTCCGTCTTCACCTCAAT	60.038	GTTCAGGTTCTGCTTCTCATCGT	62.044	157
CL2272.Contig4_F0463-PN_555_4	GCCGCCGCCGCCGCC	GCC(3*5)	181	15	AAACACTCCGTCTTCACCTCAATTCAATTCCGCTGCTGCGCCAGAATTTGCCGGAGGCGGCGATGGACTTGCCGCACAACTCCTCGTCCTCCTCT[GCCGCCGCCGCCGCC]GGTGGAGCCGCCGACCGCGCGGCGGACGATGAGAAGCAGAACCTG	AAACACTCCGTCTTCACCTCAAT	61.277	CAGGTTCTGCTTCTCATCGTC	60.005	155
CL2272.Contig4_F0463-PN_555_5	GCCGCCGCCGCCGCC	GCC(3*5)	181	15	AAACACTCCGTCTTCACCTCAATTCAATTCCGCTGCTGCGCCAGAATTTGCCGGAGGCGGCGATGGACTTGCCGCACAACTCCTCGTCCTCCTCT[GCCGCCGCCGCCGCC]GGTGGAGCCGCCGACCGCGCGGCGGACGATGAGAAGCAGAACCTGA	AAACACTCCGTCTTCACCTCAAT	61.277	TCAGGTTCTGCTTCTCATCGT	60.005	156
CL2315.Contig1_F0463-PN_1642_1	CTTCTTCTTCTTCTT	CTT(3*5)	278	15	AGGTAGGAGGAAATCCCACAATATCGAACTCGCC[CTTCTTCTTCTTCTT]GTCCTTAATCTCATCGTTCTCGTCTGTTGAGCCCATGAACACGTTGAGTGTGAGGCCATCCTTCCTCTTCACTCTGAAA	AGGTAGGAGGAAATCCCACAATA	60.082	TTTCAGAGTGAAGAGGAAGGATG	59.872	128
CL2315.Contig1_F0463-PN_1642_2	CTTCTTCTTCTTCTT	CTT(3*5)	278	15	AGGAAATCCCACAATATCGAACTCGCC[CTTCTTCTTCTTCTT]GTCCTTAATCTCATCGTTCTCGTCTGTTGAGCCCATGAACACGTTGAGTGTGAGGCCATCCTTCCTCTTCACTCTGAAA	AGGAAATCCCACAATATCGAACT	60.089	TTTCAGAGTGAAGAGGAAGGATG	59.872	121
CL2315.Contig1_F0463-PN_1642_3	CTTCTTCTTCTTCTT	CTT(3*5)	278	15	TAGAAGGTAGGAGGAAATCCCACAATATCGAACTCGCC[CTTCTTCTTCTTCTT]GTCCTTAATCTCATCGTTCTCGTCTGTTGAGCCCATGAACACGTTGAGTGTGAGGCCATCCTTCCTCTTCACTCTGAAA	TAGAAGGTAGGAGGAAATCCCAC	59.854	TTTCAGAGTGAAGAGGAAGGATG	59.872	132
CL2315.Contig1_F0463-PN_1642_4	CTTCTTCTTCTTCTT	CTT(3*5)	278	15	GTAGAAGGTAGGAGGAAATCCCACAATATCGAACTCGCC[CTTCTTCTTCTTCTT]GTCCTTAATCTCATCGTTCTCGTCTGTTGAGCCCATGAACACGTTGAGTGTGAGGCCATCCTTCCTCTTCACTCTGAAA	GTAGAAGGTAGGAGGAAATCCCA	59.854	TTTCAGAGTGAAGAGGAAGGATG	59.872	133
CL2315.Contig1_F0463-PN_1642_5	CTTCTTCTTCTTCTT	CTT(3*5)	278	15	TGTAGAAGGTAGGAGGAAATCCCACAATATCGAACTCGCC[CTTCTTCTTCTTCTT]GTCCTTAATCTCATCGTTCTCGTCTGTTGAGCCCATGAACACGTTGAGTGTGAGGCCATCCTTCCTCTTCACTCTGAAA	TGTAGAAGGTAGGAGGAAATCCC	59.854	TTTCAGAGTGAAGAGGAAGGATG	59.872	134
CL2364.Contig1_F0463-PN_1509_1	GGCGGCGGCGGCGGC	GGC(3*5)	1172	15	GAGTCGCTTTTCTCCCTCTTCGCCTCCTCCTCCGCCGCGGCCTCGTCCGCCTCCGGA[GGCGGCGGCGGCGGC]TTTCTCTTCGACATCGCTCTCCGACGTCGACGGTCGAACAACCAAGCTGCTCAAATG	GAGTCGCTTTTCTCCCTCTTC	59.59	CATTTGAGCAGCTTGGTTGTT	60.298	129
CL2364.Contig1_F0463-PN_1509_2	GGCGGCGGCGGCGGC	GGC(3*5)	1172	15	GAGTCGCTTTTCTCCCTCTTCGCCTCCTCCTCCGCCGCGGCCTCGTCCGCCTCCGGA[GGCGGCGGCGGCGGC]TTTCTCTTCGACATCGCTCTCCGACGTCGACGGTCGAACAACCAAGCTGCTCAAAT	GAGTCGCTTTTCTCCCTCTTC	59.59	ATTTGAGCAGCTTGGTTGTTC	59.373	128
CL2364.Contig1_F0463-PN_1509_3	GGCGGCGGCGGCGGC	GGC(3*5)	1172	15	GGAGTCGCTTTTCTCCCTCTTCGCCTCCTCCTCCGCCGCGGCCTCGTCCGCCTCCGGA[GGCGGCGGCGGCGGC]TTTCTCTTCGACATCGCTCTCCGACGTCGACGGTCGAACAACCAAGCTGCTCAAATG	GGAGTCGCTTTTCTCCCTCT	59.957	CATTTGAGCAGCTTGGTTGTT	60.298	130
CL2364.Contig1_F0463-PN_1509_4	GGCGGCGGCGGCGGC	GGC(3*5)	1172	15	GAGTCGCTTTTCTCCCTCTTCGCCTCCTCCTCCGCCGCGGCCTCGTCCGCCTCCGGA[GGCGGCGGCGGCGGC]TTTCTCTTCGACATCGCTCTCCGACGTCGACGGTCGAACAACCAAGCTGCTCAAATG	GAGTCGCTTTTCTCCCTCTTC	59.59	CATTTGAGCAGCTTGGTTGTTC	62.055	129
CL2364.Contig1_F0463-PN_1509_5	GGCGGCGGCGGCGGC	GGC(3*5)	1172	15	GGAGTCGCTTTTCTCCCTCTTCGCCTCCTCCTCCGCCGCGGCCTCGTCCGCCTCCGGA[GGCGGCGGCGGCGGC]TTTCTCTTCGACATCGCTCTCCGACGTCGACGGTCGAACAACCAAGCTGCTCAAATG	GGAGTCGCTTTTCTCCCTCTT	61.217	CATTTGAGCAGCTTGGTTGTT	60.298	130
CL2368.Contig2_F0463-PN_1619_1	GTTGTTGTTGTTGTT	GTT(3*5)	333	15	CAAGAGAAAGAGCTTCATCACCTTCGCCGATCTTAGCCCCGAGCGCACCGTTCTCACTTGGGACAACACCGCTTCGCGGATCGATCATCGCCAGTTCCACCACCGTTTTTGTC[GTTGTTGTTGTTGTT]TTTGGTGTCTGGATTGTTGTTGTCGACTAG	CAAGAGAAAGAGCTTCATCACCT	59.18	CTAGTCGACAACAACAATCCAGA	59.295	158
CL2368.Contig2_F0463-PN_1619_2	GTTGTTGTTGTTGTT	GTT(3*5)	333	15	CAAGAGAAAGAGCTTCATCACCTTCGCCGATCTTAGCCCCGAGCGCACCGTTCTCACTTGGGACAACACCGCTTCGCGGATCGATCATCGCCAGTTCCACCACCGTTTTTGTC[GTTGTTGTTGTTGTT]TTTGGTGTCTGGATTGTTGTTGTCGACTA	CAAGAGAAAGAGCTTCATCACCT	59.18	TAGTCGACAACAACAATCCAGAC	59.159	157
CL2368.Contig2_F0463-PN_1619_3	GTTGTTGTTGTTGTT	GTT(3*5)	333	15	CAAGAGAAAGAGCTTCATCACCTTCGCCGATCTTAGCCCCGAGCGCACCGTTCTCACTTGGGACAACACCGCTTCGCGGATCGATCATCGCCAGTTCCACCACCGTTTTTGTC[GTTGTTGTTGTTGTT]TTTGGTGTCTGGATTGTTGTTGTCGACTAGTC	CAAGAGAAAGAGCTTCATCACCT	59.18	GACTAGTCGACAACAACAATCCA	59.159	160
CL2368.Contig2_F0463-PN_1619_4	GTTGTTGTTGTTGTT	GTT(3*5)	333	15	AGAAAGAGCTTCATCACCTTCGCCGATCTTAGCCCCGAGCGCACCGTTCTCACTTGGGACAACACCGCTTCGCGGATCGATCATCGCCAGTTCCACCACCGTTTTTGTC[GTTGTTGTTGTTGTT]TTTGGTGTCTGGATTGTTGTTGTCGACTAG	AGAAAGAGCTTCATCACCTTCG	60.019	CTAGTCGACAACAACAATCCAGA	59.295	154
CL2368.Contig2_F0463-PN_1619_5	GTTGTTGTTGTTGTT	GTT(3*5)	333	15	AGAAAGAGCTTCATCACCTTCGCCGATCTTAGCCCCGAGCGCACCGTTCTCACTTGGGACAACACCGCTTCGCGGATCGATCATCGCCAGTTCCACCACCGTTTTTGTC[GTTGTTGTTGTTGTT]TTTGGTGTCTGGATTGTTGTTGTCGACTA	AGAAAGAGCTTCATCACCTTCG	60.019	TAGTCGACAACAACAATCCAGAC	59.159	153
CL2404.Contig3_F0463-PN_1179_1	ATATATATATATAT	AT(2*7)	235	14	AAGCATTCTAAGGCCTGTGTTTATCTCTATTCGACCAGCTTAATAGAAATCAAACGCAAATTGATGCAG[ATATATATATATAT]TTTTTGTGGATGTTGTGTTGGCATTTCACTTATATTTTATGTTTTCTGGCAAGTTGACCTGATGAAGCCAGATAC	AAGCATTCTAAGGCCTGTGTTTA	59.362	GTATCTGGCTTCATCAGGTCAAC	60.018	158
CL2404.Contig3_F0463-PN_1179_2	ATATATATATATAT	AT(2*7)	235	14	CCAGCTTAATAGAAATCAAACGCAAATTGATGCAG[ATATATATATATAT]TTTTTGTGGATGTTGTGTTGGCATTTCACTTATATTTTATGTTTTCTGGCAAGTTGACCTGATGAAGCCAGATAC	CCAGCTTAATAGAAATCAAACGC	59.347	GTATCTGGCTTCATCAGGTCAAC	60.018	124
CL2404.Contig3_F0463-PN_1179_3	ATATATATATATAT	AT(2*7)	235	14	CCAGCTTAATAGAAATCAAACGCAAATTGATGCAG[ATATATATATATAT]TTTTTGTGGATGTTGTGTTGGCATTTCACTTATATTTTATGTTTTCTGGCAAGTTGACCT	CCAGCTTAATAGAAATCAAACGC	59.347	AGGTCAACTTGCCAGAAAACATA	60.048	109
CL2404.Contig3_F0463-PN_1179_4	ATATATATATATAT	AT(2*7)	235	14	CCAGCTTAATAGAAATCAAACGCAAATTGATGCAG[ATATATATATATAT]TTTTTGTGGATGTTGTGTTGGCATTTCACTTATATTTTATGTTTTCTGGCAAGTTGACCTGATGAAGCCAGATACCACCGTCATACTTCGAA	CCAGCTTAATAGAAATCAAACGC	59.347	TTCGAAGTATGACGGTGGTATCT	59.906	141
CL2404.Contig3_F0463-PN_1179_5	ATATATATATATAT	AT(2*7)	235	14	AAGCATTCTAAGGCCTGTGTTTATCTCTATTCGACCAGCTTAATAGAAATCAAACGCAAATTGATGCAG[ATATATATATATAT]TTTTTGTGGATGTTGTGTTGGCATTTCACTTATATTTTATGTTTTCTGGCAAGTTGACCTGATGAAGCCAGATA	AAGCATTCTAAGGCCTGTGTTTA	59.362	TATCTGGCTTCATCAGGTCAACT	60.144	157
CL242.Contig2_F0463-PN_1965_1	GCTGCTGCTGCTGCTGCTGCT	GCT(3*7)	217	21	TTACCTGCCAATCTGAGTCTCTCTCTCATCCATTGGTTGGTCGGTGTTCTCCTTTCTTTTAGTTGTTATA[GCTGCTGCTGCTGCTGCTGCT]TCAGGTTTGGTGATCGAACTGGTGGTGGCTGAGTAGGAGGAATCTGAAGATTTCTCGAAGCTCAATGAA	TTACCTGCCAATCTGAGTCTCTC	59.899	TTCATTGAGCTTCGAGAAATCTT	59.515	160
CL242.Contig2_F0463-PN_1965_3	GCTGCTGCTGCTGCTGCTGCT	GCT(3*7)	217	21	TTACCTGCCAATCTGAGTCTCTCTCTCATCCATTGGTTGGTCGGTGTTCTCCTTTCTTTTAGTTGTTATA[GCTGCTGCTGCTGCTGCTGCT]TCAGGTTTGGTGATCGAACTGGTGGTGGCTGAGTAGGAGGAATCTGAAG	TTACCTGCCAATCTGAGTCTCTC	59.899	CTTCAGATTCCTCCTACTCAGCC	60.737	140
CL242.Contig2_F0463-PN_1965_4	GCTGCTGCTGCTGCTGCTGCT	GCT(3*7)	217	21	GGTCGGTGTTCTCCTTTCTTTTAGTTGTTATA[GCTGCTGCTGCTGCTGCTGCT]TCAGGTTTGGTGATCGAACTGGTGGTGGCTGAGTAGGAGGAATCTGAAGATTTCTCGAAGCTCAATGAATTGTATCCCTGACTTTCGTCCTCTT	GGTCGGTGTTCTCCTTTCTTTTA	60.829	AAGAGGACGAAAGTCAGGGATAC	60.015	147
CL242.Contig2_F0463-PN_1965_5	GCTGCTGCTGCTGCTGCTGCT	GCT(3*7)	217	21	GGTCGGTGTTCTCCTTTCTTTTAGTTGTTATA[GCTGCTGCTGCTGCTGCTGCT]TCAGGTTTGGTGATCGAACTGGTGGTGGCTGAGTAGGAGGAATCTGAAGATTTCTCGAAGCTCAATGAATTGTATCCCTGACTTTCGT	GGTCGGTGTTCTCCTTTCTTTTA	60.829	ACGAAAGTCAGGGATACAATTCA	59.885	141
CL2522.Contig1_F0463-PN_1387_1	TGCTGCTGCTGCTGC	TGC(3*5)	549	15	GTATTGTATTGCTGCTGTGCTTGAGCGGATAGCTGGAGTGGAGGTAACATATATGAGGAGTCA[TGCTGCTGCTGCTGC]TCTGATATCCCTCGTTGCTCCATTATCCCCTGATCTTGAGTACAGTAGGCAGGGTAGAGTTGTAATTGGT	GTATTGTATTGCTGCTGTGCTTG	59.856	ACCAATTACAACTCTACCCTGCC	60.631	148
CL2522.Contig1_F0463-PN_1387_2	TGCTGCTGCTGCTGC	TGC(3*5)	549	15	GTATTGTATTGCTGCTGTGCTTGAGCGGATAGCTGGAGTGGAGGTAACATATATGAGGAGTCA[TGCTGCTGCTGCTGC]TCTGATATCCCTCGTTGCTCCATTATCCCCTGATCTTGAGTA	GTATTGTATTGCTGCTGTGCTTG	59.856	TACTCAAGATCAGGGGATAATGG	59.342	120
CL2522.Contig1_F0463-PN_1387_3	TGCTGCTGCTGCTGC	TGC(3*5)	549	15	GTATTGTATTGCTGCTGTGCTTGAGCGGATAGCTGGAGTGGAGGTAACATATATGAGGAGTCA[TGCTGCTGCTGCTGC]TCTGATATCCCTCGTTGCTCCATTATCCCCTGATCTTGAGTACAGTAGGC	GTATTGTATTGCTGCTGTGCTTG	59.856	GCCTACTGTACTCAAGATCAGGG	59.313	128
CL2522.Contig1_F0463-PN_1387_4	TGCTGCTGCTGCTGC	TGC(3*5)	549	15	GTATTGTATTGCTGCTGTGCTTGAGCGGATAGCTGGAGTGGAGGTAACATATATGAGGAGTCA[TGCTGCTGCTGCTGC]TCTGATATCCCTCGTTGCTCCATTATCCCCTGATCTTGAGTACAGTAGGCAGGGTAGAGTTGTAATTGG	GTATTGTATTGCTGCTGTGCTTG	59.856	CCAATTACAACTCTACCCTGCCT	60.744	147
CL2522.Contig1_F0463-PN_1387_5	TGCTGCTGCTGCTGC	TGC(3*5)	549	15	GTATTGTATTGCTGCTGTGCTTGAGCGGATAGCTGGAGTGGAGGTAACATATATGAGGAGTCA[TGCTGCTGCTGCTGC]TCTGATATCCCTCGTTGCTCCATTATCCCCTGATCTTGAGTACAGTAGGCAGGGTAGAGTTGTAATTGGTC	GTATTGTATTGCTGCTGTGCTTG	59.856	GACCAATTACAACTCTACCCTGC	59.082	149
CL2548.Contig4_F0463-PN_270_1	CTCTCTCTCTCTCTCT	CT(2*8)	349	16	TCCTTTAAGTGAGGGAGAAAAGGGCCAAAATTGGGAAGCATAGGAGCAGCACGA[CTCTCTCTCTCTCTCT]GTCTCTCACATGTTGTCTCCCCCCTCTTCCTCGTTTTGTGTGTGACAGCTTTTCTCTCTACCTCTCTTCCATGTTGG	TCCTTTAAGTGAGGGAGAAAAGG	60.108	CCAACATGGAAGAGAGGTAGAGA	59.759	147
CL2548.Contig4_F0463-PN_270_2	CTCTCTCTCTCTCTCT	CT(2*8)	349	16	TCCTTTAAGTGAGGGAGAAAAGGGCCAAAATTGGGAAGCATAGGAGCAGCACGA[CTCTCTCTCTCTCTCT]GTCTCTCACATGTTGTCTCCCCCCTCTTCCTCGTTTTGTGTGTGACAGCTTTTCTCTCTACCTCTCTTCCATGTTGGCAACTAG	TCCTTTAAGTGAGGGAGAAAAGG	60.108	CTAGTTGCCAACATGGAAGAGAG	60.301	154
CL2585.Contig1_F0463-PN_874_1	TATATATATATATA	TA(2*7)	565	14	GTGAGATCCAGCTCCTTGAAGTCCGACTTGTCGCTATCCC[TATATATATATATA]GGGATTTAATTTCCTGCTGTTGGACCAACGGCTGGAAAAAACTGCAGCACAGCCACGATGCTTGTGCTGCAGCACACAATGATTTTACCCTT	GTGAGATCCAGCTCCTTGAAGT	59.885	AAGGGTAAAATCATTGTGTGCTG	60.282	146
CL2585.Contig1_F0463-PN_874_2	TATATATATATATA	TA(2*7)	565	14	GTGAGATCCAGCTCCTTGAAGTCCGACTTGTCGCTATCCC[TATATATATATATA]GGGATTTAATTTCCTGCTGTTGGACCAACGGCTGGAAAAAACTGCAGCACAGCCACGATGCTTGTGCTGCAGCACACAATGATTTTACCCTT	GTGAGATCCAGCTCCTTGAAGTC	61.662	AAGGGTAAAATCATTGTGTGCTG	60.282	146
CL2585.Contig1_F0463-PN_874_3	TATATATATATATA	TA(2*7)	565	14	TGAGATCCAGCTCCTTGAAGTCCGACTTGTCGCTATCCC[TATATATATATATA]GGGATTTAATTTCCTGCTGTTGGACCAACGGCTGGAAAAAACTGCAGCACAGCCACGATGCTTGTGCTGCAGCACACAATGATTTTACCCTT	TGAGATCCAGCTCCTTGAAGTC	60.903	AAGGGTAAAATCATTGTGTGCTG	60.282	145
CL2585.Contig1_F0463-PN_874_4	TATATATATATATA	TA(2*7)	565	14	GTGAGATCCAGCTCCTTGAAGTCCGACTTGTCGCTATCCC[TATATATATATATA]GGGATTTAATTTCCTGCTGTTGGACCAACGGCTGGAAAAAACTGCAGCACAGCCACGATGCTTGTGCTGCAGCACACAATGATTTTACCCTTA	GTGAGATCCAGCTCCTTGAAGT	59.885	TAAGGGTAAAATCATTGTGTGCTG	60.282	147
CL2585.Contig1_F0463-PN_874_5	TATATATATATATA	TA(2*7)	565	14	AGATCCAGCTCCTTGAAGTCCGACTTGTCGCTATCCC[TATATATATATATA]GGGATTTAATTTCCTGCTGTTGGACCAACGGCTGGAAAAAACTGCAGCACAGCCACGATGCTTGTGCTGCAGCACACAATGATTTTACCCTT	AGATCCAGCTCCTTGAAGTCC	59.832	AAGGGTAAAATCATTGTGTGCTG	60.282	143
CL2599.Contig3_F0463-PN_1130_1	CTCTCTCTCTCTCTCT	CT(2*8)	3528	16	ACTTACTACAAGTGGGCGATGACGCCGGTCCGGAGAGTAAATGCGGCAGTGCAACCCCC[CTCTCTCTCTCTCTCT]AGTCTGTCTACTACCCTGCTACTTGTCTGCAACTACTACTACTTCTCCCCGTCAACAA	ACTTACTACAAGTGGGCGATGAC	59.6	TTGTTGACGGGGAGAAGTAGTAG	59.698	133
CL2599.Contig3_F0463-PN_1130_2	CTCTCTCTCTCTCTCT	CT(2*8)	3528	16	ACTTACTACAAGTGGGCGATGACGCCGGTCCGGAGAGTAAATGCGGCAGTGCAACCCCC[CTCTCTCTCTCTCTCT]AGTCTGTCTACTACCCTGCTACTTGTCTGCAACTACTACTACTTCTCCCCGTCAACAACTGGTCTCTTCTTC	ACTTACTACAAGTGGGCGATGAC	59.6	GAAGAAGAGACCAGTTGTTGACG	60.329	147
CL2599.Contig3_F0463-PN_1130_3	CTCTCTCTCTCTCTCT	CT(2*8)	3528	16	ACTTACTACAAGTGGGCGATGACGCCGGTCCGGAGAGTAAATGCGGCAGTGCAACCCCC[CTCTCTCTCTCTCTCT]AGTCTGTCTACTACCCTGCTACTTGTCTGCAA	ACTTACTACAAGTGGGCGATGAC	59.6	TTGCAGACAAGTAGCAGGGTAGT	60.361	107
CL2599.Contig3_F0463-PN_1130_4	CTCTCTCTCTCTCTCT	CT(2*8)	3528	16	ACTTACTACAAGTGGGCGATGACGCCGGTCCGGAGAGTAAATGCGGCAGTGCAACCCCC[CTCTCTCTCTCTCTCT]AGTCTGTCTACTACCCTGCTACTTGTCTGCAAC	ACTTACTACAAGTGGGCGATGAC	59.6	GTTGCAGACAAGTAGCAGGGTAG	60.361	108
CL2599.Contig3_F0463-PN_1130_5	CTCTCTCTCTCTCTCT	CT(2*8)	3528	16	ACTTACTACAAGTGGGCGATGACGCCGGTCCGGAGAGTAAATGCGGCAGTGCAACCCCC[CTCTCTCTCTCTCTCT]AGTCTGTCTACTACCCTGCTACTTGTCTGCAACT	ACTTACTACAAGTGGGCGATGAC	59.6	AGTTGCAGACAAGTAGCAGGGTA	60.361	109
CL2604.Contig1_F0463-PN_801_1	CGGCGGCGGCGGCGGCGG	CGG(3*6)	690	18	CTTGAACCTCATCTTCTCCATTCGGAA[CGGCGGCGGCGGCGGCGG]CGCTATCGGAACCAACGGCGACTGCGCGCTGCCACTCAGGTAGCCTTCTCCGAT	CTTGAACCTCATCTTCTCCATTC	59.227	ATCGGAGAAGGCTACCTGAGT	59.36	99
CL2604.Contig1_F0463-PN_801_2	CGGCGGCGGCGGCGGCGG	CGG(3*6)	690	18	CCTTGAACCTCATCTTCTCCATTCGGAA[CGGCGGCGGCGGCGGCGG]CGCTATCGGAACCAACGGCGACTGCGCGCTGCCACTCAGGTAGCCTTCTCCGAT	CCTTGAACCTCATCTTCTCCATT	60.825	ATCGGAGAAGGCTACCTGAGT	59.36	100
CL2604.Contig1_F0463-PN_801_3	CGGCGGCGGCGGCGGCGG	CGG(3*6)	690	18	CTTGAACCTCATCTTCTCCATTCGGAA[CGGCGGCGGCGGCGGCGG]CGCTATCGGAACCAACGGCGACTGCGCGCTGCCACTCAGGTAGCCTTCTCCGATGGCGAACGGACCATCTACAGGGCTCATCT	CTTGAACCTCATCTTCTCCATTC	59.227	AGATGAGCCCTGTAGATGGTCC	61.754	128
CL2604.Contig1_F0463-PN_801_4	CGGCGGCGGCGGCGGCGG	CGG(3*6)	690	18	CCTTGAACCTCATCTTCTCCATTCGGAA[CGGCGGCGGCGGCGGCGG]CGCTATCGGAACCAACGGCGACTGCGCGCTGCCACTCAGGTAGCCTTCTCCGATGGCGAACGGACCATCTACAGGGCTCATCT	CCTTGAACCTCATCTTCTCCATT	60.825	AGATGAGCCCTGTAGATGGTCC	61.754	129
CL2604.Contig1_F0463-PN_801_5	CGGCGGCGGCGGCGGCGG	CGG(3*6)	690	18	CTTGAACCTCATCTTCTCCATTCGGAA[CGGCGGCGGCGGCGGCGG]CGCTATCGGAACCAACGGCGACTGCGCGCTGCCACTCAGGTAGCCTTCTCCGATGGCGAACGGACCATCTACAGGGCTCATC	CTTGAACCTCATCTTCTCCATTC	59.227	GATGAGCCCTGTAGATGGTCC	60.868	127
CL2662.Contig2_F0463-PN_2165_1	CTCCTCCTCCTCCTC	CTC(3*5)	265	15	GTTGAAGTTGCCCTTCAATCCACCACCCGAGGTAGAAAGCAGCCTCCTTTCCCTCCCACCACCAATGTCT[CTCCTCCTCCTCCTC]GCATTATAGCTCATCTCCGAATCACTCAAAGA	GTTGAAGTTGCCCTTCAATCC	60.851	TCTTTGAGTGATTCGGAGATGAG	60.748	117
CL2662.Contig2_F0463-PN_2165_2	CTCCTCCTCCTCCTC	CTC(3*5)	265	15	TTGAAGTTGCCCTTCAATCCACCACCCGAGGTAGAAAGCAGCCTCCTTTCCCTCCCACCACCAATGTCT[CTCCTCCTCCTCCTC]GCATTATAGCTCATCTCCGAATCACTCAAAGA	TTGAAGTTGCCCTTCAATCC	60.051	TCTTTGAGTGATTCGGAGATGAG	60.748	116
CL2662.Contig2_F0463-PN_2165_3	CTCCTCCTCCTCCTC	CTC(3*5)	265	15	GTTGAAGTTGCCCTTCAATCCACCACCCGAGGTAGAAAGCAGCCTCCTTTCCCTCCCACCACCAATGTCT[CTCCTCCTCCTCCTC]GCATTATAGCTCATCTCCGAATCACTCA	GTTGAAGTTGCCCTTCAATCC	60.851	TGAGTGATTCGGAGATGAGCTA	59.978	113
CL2662.Contig2_F0463-PN_2165_4	CTCCTCCTCCTCCTC	CTC(3*5)	265	15	GTTGAAGTTGCCCTTCAATCCACCACCCGAGGTAGAAAGCAGCCTCCTTTCCCTCCCACCACCAATGTCT[CTCCTCCTCCTCCTC]GCATTATAGCTCATCTCCGAATCACTCAAAGAA	GTTGAAGTTGCCCTTCAATCC	60.851	TTCTTTGAGTGATTCGGAGATGA	61.103	118
CL2662.Contig2_F0463-PN_2165_5	CTCCTCCTCCTCCTC	CTC(3*5)	265	15	GTTGAAGTTGCCCTTCAATCCACCACCCGAGGTAGAAAGCAGCCTCCTTTCCCTCCCACCACCAATGTCT[CTCCTCCTCCTCCTC]GCATTATAGCTCATCTCCGAATCACTCAAAGA	GTTGAAGTTGCCCTTCAATCC	60.851	TCTTTGAGTGATTCGGAGATGA	59.813	117
CL2685.Contig1_F0463-PN_588_1	GAGGAGGAGGAGGAG	GAG(3*5)	295	15	CACCCGCTTCTTCGTTACTATGGGCGC[GAGGAGGAGGAGGAG]GGTGGAAGCGATGACGGGGTGGATTTGTTGTCTATGGAATCGA	CACCCGCTTCTTCGTTACTATG	61.011	TCGATTCCATAGACAACAAATCC	60.197	85
CL2685.Contig1_F0463-PN_588_2	GAGGAGGAGGAGGAG	GAG(3*5)	295	15	AGCACCCGCTTCTTCGTTACTATGGGCGC[GAGGAGGAGGAGGAG]GGTGGAAGCGATGACGGGGTGGATTTGTTGTCTATGGAATCGA	AGCACCCGCTTCTTCGTTACTAT	62.55	TCGATTCCATAGACAACAAATCC	60.197	87
CL2685.Contig1_F0463-PN_588_3	GAGGAGGAGGAGGAG	GAG(3*5)	295	15	CACCCGCTTCTTCGTTACTATGGGCGC[GAGGAGGAGGAGGAG]GGTGGAAGCGATGACGGGGTGGATTTGTTGTCTATGGAAT	CACCCGCTTCTTCGTTACTATG	61.011	ATTCCATAGACAACAAATCCACC	59.127	82
CL2685.Contig1_F0463-PN_588_4	GAGGAGGAGGAGGAG	GAG(3*5)	295	15	GCACCCGCTTCTTCGTTACTATGGGCGC[GAGGAGGAGGAGGAG]GGTGGAAGCGATGACGGGGTGGATTTGTTGTCTATGGAATCGA	GCACCCGCTTCTTCGTTACTAT	61.803	TCGATTCCATAGACAACAAATCC	60.197	86
CL2685.Contig1_F0463-PN_588_5	GAGGAGGAGGAGGAG	GAG(3*5)	295	15	CACCCGCTTCTTCGTTACTATGGGCGC[GAGGAGGAGGAGGAG]GGTGGAAGCGATGACGGGGTGGATTTGTTGTCTATGGAATCG	CACCCGCTTCTTCGTTACTATG	61.011	CGATTCCATAGACAACAAATCCA	61.07	84
CL2702.Contig2_F0463-PN_1023_1	CCGCCGCCGCCGCCGCCG	CCG(3*6)	298	18	GTCCTCCCCTCCATAGCAT[CCGCCGCCGCCGCCGCCG]TTTCCTCCCCCGACGCCGGCGCCGACCTCCTCGCCGCCGGCGTTCTCCTGCTCGGCGCCGTCGTTGCCGTCCCGGGATTGTCGGAGGCGTCGAAGACGCGGTGCTTGGAGCTGCTCT	GTCCTCCCCTCCATAGCATC	60.822	AGAGCAGCTCCAAGCACC	59.239	154
CL2702.Contig2_F0463-PN_1023_2	CCGCCGCCGCCGCCGCCG	CCG(3*6)	298	18	TCCTCCCCTCCATAGCAT[CCGCCGCCGCCGCCGCCG]TTTCCTCCCCCGACGCCGGCGCCGACCTCCTCGCCGCCGGCGTTCTCCTGCTCGGCGCCGTCGTTGCCGTCCCGGGATTGTCGGAGGCGTCGAAGACGCGGTGCTTGGAGCTGCTCT	TCCTCCCCTCCATAGCATC	59.979	AGAGCAGCTCCAAGCACC	59.239	153
CL2702.Contig2_F0463-PN_1023_3	CCGCCGCCGCCGCCGCCG	CCG(3*6)	298	18	GTCCTCCCCTCCATAGCAT[CCGCCGCCGCCGCCGCCG]TTTCCTCCCCCGACGCCGGCGCCGACCTCCTCGCCGCCGGCGTTCTCCTGCTCGGCGCCGTCGTTGCCGTCCCGGGATTGTCGGAGGCGTCGAAGACGCGGTGCTTGGAGCTGCTCTG	GTCCTCCCCTCCATAGCATC	60.822	CAGAGCAGCTCCAAGCACC	62.291	155
CL2702.Contig2_F0463-PN_1023_4	CCGCCGCCGCCGCCGCCG	CCG(3*6)	298	18	GTCCTCCCCTCCATAGCAT[CCGCCGCCGCCGCCGCCG]TTTCCTCCCCCGACGCCGGCGCCGACCTCCTCGCCGCCGGCGTTCTCCTGCTCGGCGCCGTCGTTGCCGTCCCGGGATTGTCGGAGGCGTCGAAGACGCGGTGCTTGGAGCTGCTCTGC	GTCCTCCCCTCCATAGCATC	60.822	GCAGAGCAGCTCCAAGCAC	62.45	156
CL2702.Contig2_F0463-PN_1023_5	CCGCCGCCGCCGCCGCCG	CCG(3*6)	298	18	TCCTCCCCTCCATAGCAT[CCGCCGCCGCCGCCGCCG]TTTCCTCCCCCGACGCCGGCGCCGACCTCCTCGCCGCCGGCGTTCTCCTGCTCGGCGCCGTCGTTGCCGTCCCGGGATTGTCGGAGGCGTCGAAGACGCGGTGCTTGGAGCTGCTCTG	TCCTCCCCTCCATAGCATC	59.979	CAGAGCAGCTCCAAGCACC	62.291	154
CL2733.Contig1_F0463-PN_1920_1	TTGTTGTTGTTGTTGTTGTTG	TTG(3*7)	257	21	CGTTGTTGATGTTGTTGATGTTTA[TTGTTGTTGTTGTTGTTGTTG]ATGAAGATGCTGCTCCGAAGCTCTTCTTCTCCAATCCTCAACTCA	CGTTGTTGATGTTGTTGATGTTT	59.821	TGAGTTGAGGATTGGAGAAGAAG	59.872	90
CL2733.Contig1_F0463-PN_1920_2	TTGTTGTTGTTGTTGTTGTTG	TTG(3*7)	257	21	ATGGATCTTTTTCGTTGTTGATGTTGTTGATGTTTA[TTGTTGTTGTTGTTGTTGTTG]ATGAAGATGCTGCTCCGAAGCTCTTCTTCTCCAATCCTCAACTCA	ATGGATCTTTTTCGTTGTTGATG	60.23	TGAGTTGAGGATTGGAGAAGAAG	59.872	102
CL2733.Contig1_F0463-PN_1920_3	TTGTTGTTGTTGTTGTTGTTG	TTG(3*7)	257	21	TGTTGCAGAGAAAGAATGGATCTTTTTCGTTGTTGATGTTGTTGATGTTTA[TTGTTGTTGTTGTTGTTGTTG]ATGAAGATGCTGCTCCGAAGCTCTTCTTCTCCAATCCTCAACTCA	TGTTGCAGAGAAAGAATGGATCT	60.256	TGAGTTGAGGATTGGAGAAGAAG	59.872	117
CL2733.Contig1_F0463-PN_1920_4	TTGTTGTTGTTGTTGTTGTTG	TTG(3*7)	257	21	TCGTTGTTGATGTTGTTGATGTTTA[TTGTTGTTGTTGTTGTTGTTG]ATGAAGATGCTGCTCCGAAGCTCTTCTTCTCCAATCCTCAACTCA	TCGTTGTTGATGTTGTTGATGTT	60.319	TGAGTTGAGGATTGGAGAAGAAG	59.872	91
CL2733.Contig1_F0463-PN_1920_5	TTGTTGTTGTTGTTGTTGTTG	TTG(3*7)	257	21	TTCGTTGTTGATGTTGTTGATGTTTA[TTGTTGTTGTTGTTGTTGTTG]ATGAAGATGCTGCTCCGAAGCTCTTCTTCTCCAATCCTCAACTCA	TTCGTTGTTGATGTTGTTGATGT	60.319	TGAGTTGAGGATTGGAGAAGAAG	59.872	92
CL2733.Contig1_F0463-PN_1921_1	CGGCGGCGGCGGCGG	CGG(3*5)	727	15	TGATTGTGGTGGTACTATATGCGGCGGCGCCGGCGGTGCCAATGT[CGGCGGCGGCGGCGG]TGGTGGGGATGGTGGATTCGGATTTTCGAACAACGGCAATGATAGCATGGATTTGTTCTACAGGAA	TGATTGTGGTGGTACTATATGCG	59.793	TTCCTGTAGAACAAATCCATGCT	60.014	126
CL2733.Contig1_F0463-PN_1921_2	CGGCGGCGGCGGCGG	CGG(3*5)	727	15	TGATTGTGGTGGTACTATATGCGGCGGCGCCGGCGGTGCCAATGT[CGGCGGCGGCGGCGG]TGGTGGGGATGGTGGATTCGGATTTTCGAACAACGGCAATGATAGCATGGATTTGTTCTACAGGAAG	TGATTGTGGTGGTACTATATGCG	59.793	CTTCCTGTAGAACAAATCCATGC	60.014	127
CL2733.Contig1_F0463-PN_1921_3	CGGCGGCGGCGGCGG	CGG(3*5)	727	15	GATTGTGGTGGTACTATATGCGGCGGCGCCGGCGGTGCCAATGT[CGGCGGCGGCGGCGG]TGGTGGGGATGGTGGATTCGGATTTTCGAACAACGGCAATGATAGCATGGATTTGTTCTACAGGAA	GATTGTGGTGGTACTATATGCGG	60.503	TTCCTGTAGAACAAATCCATGCT	60.014	125
CL2733.Contig1_F0463-PN_1921_4	CGGCGGCGGCGGCGG	CGG(3*5)	727	15	GATTGTGGTGGTACTATATGCGGCGGCGCCGGCGGTGCCAATGT[CGGCGGCGGCGGCGG]TGGTGGGGATGGTGGATTCGGATTTTCGAACAACGGCAATGATAGCATGGATTTGTTCTACAGGAAG	GATTGTGGTGGTACTATATGCGG	60.503	CTTCCTGTAGAACAAATCCATGC	60.014	126
CL2733.Contig1_F0463-PN_1921_5	CGGCGGCGGCGGCGG	CGG(3*5)	727	15	TGATTGTGGTGGTACTATATGCGGCGGCGCCGGCGGTGCCAATGT[CGGCGGCGGCGGCGG]TGGTGGGGATGGTGGATTCGGATTTTCGAACAACGGCAATGATAGCATGGATTTGTTCTACAGGAAGATGATCGAGG	TGATTGTGGTGGTACTATATGCG	59.793	CCTCGATCATCTTCCTGTAGAAC	59.25	137
CL2745.Contig2_F0463-PN_898_1	TTCTTCTTCTTCTTC	TTC(3*5)	240	15	CTCCAGTGGTAAACGCTTGTAGAAGAAGACGACCGTCGAAAACCAGAGAAGCTTGATCATGGCCTCTTTTTTGCACTCTCCCCTATCCTTCCTT[TTCTTCTTCTTCTTC]ATCTTCTCCTTCTTTGCCGCTT	CTCCAGTGGTAAACGCTTGTAGA	60.695	AAGCGGCAAAGAAGGAGAAG	60.996	131
CL2745.Contig2_F0463-PN_898_2	TTCTTCTTCTTCTTC	TTC(3*5)	240	15	TCTCCAGTGGTAAACGCTTGTAGAAGAAGACGACCGTCGAAAACCAGAGAAGCTTGATCATGGCCTCTTTTTTGCACTCTCCCCTATCCTTCCTT[TTCTTCTTCTTCTTC]ATCTTCTCCTTCTTTGCCGCTT	TCTCCAGTGGTAAACGCTTGTAG	60.695	AAGCGGCAAAGAAGGAGAAG	60.996	132
CL2745.Contig2_F0463-PN_898_3	TTCTTCTTCTTCTTC	TTC(3*5)	240	15	CTCCAGTGGTAAACGCTTGTAGAAGAAGACGACCGTCGAAAACCAGAGAAGCTTGATCATGGCCTCTTTTTTGCACTCTCCCCTATCCTTCCTT[TTCTTCTTCTTCTTC]ATCTTCTCCTTCTTTGCCGCTT	CTCCAGTGGTAAACGCTTGTAGA	60.695	AAGCGGCAAAGAAGGAGAA	60.081	131
CL2745.Contig2_F0463-PN_898_4	TTCTTCTTCTTCTTC	TTC(3*5)	240	15	CTCCAGTGGTAAACGCTTGTAGAAGAAGACGACCGTCGAAAACCAGAGAAGCTTGATCATGGCCTCTTTTTTGCACTCTCCCCTATCCTTCCTT[TTCTTCTTCTTCTTC]ATCTTCTCCTTCTTTGCCGCTTT	CTCCAGTGGTAAACGCTTGTAGA	60.695	AAAGCGGCAAAGAAGGAGA	60.081	132
CL2745.Contig2_F0463-PN_898_5	TTCTTCTTCTTCTTC	TTC(3*5)	240	15	TCTCCAGTGGTAAACGCTTGTAGAAGAAGACGACCGTCGAAAACCAGAGAAGCTTGATCATGGCCTCTTTTTTGCACTCTCCCCTATCCTTCCTT[TTCTTCTTCTTCTTC]ATCTTCTCCTTCTTTGCCGCTT	TCTCCAGTGGTAAACGCTTGTAG	60.695	AAGCGGCAAAGAAGGAGAA	60.081	132
CL2775.Contig1_F0463-PN_1444_1	AGGAGGAGGAGGAGGAGG	AGG(3*6)	245	18	GGGAGCAATACGATTATCAAACAA[AGGAGGAGGAGGAGGAGG]AAGGGGAGAGGAGGTGGGGGTGCTGAAGTGAGGAAGAAGAGGAAGCT	GGGAGCAATACGATTATCAAACA	60.214	AGCTTCCTCTTCTTCCTCACTTC	59.672	89
CL2775.Contig1_F0463-PN_1444_2	AGGAGGAGGAGGAGGAGG	AGG(3*6)	245	18	GGGAGCAATACGATTATCAAACAA[AGGAGGAGGAGGAGGAGG]AAGGGGAGAGGAGGTGGGGGTGCTGAAGTGAGGAAGAAGAGGAAGCTGAGTGAGGAGCAGCTCAATTTCTTGGAGATGAACTTTGGGAGAGAGCACAAGTTGGAATCTG	GGGAGCAATACGATTATCAAACA	60.214	CAGATTCCAACTTGTGCTCTCTC	60.43	151
CL2775.Contig1_F0463-PN_1444_3	AGGAGGAGGAGGAGGAGG	AGG(3*6)	245	18	CAAGGGAGCAATACGATTATCAAACAA[AGGAGGAGGAGGAGGAGG]AAGGGGAGAGGAGGTGGGGGTGCTGAAGTGAGGAAGAAGAGGAAGCT	CAAGGGAGCAATACGATTATCAA	60.33	AGCTTCCTCTTCTTCCTCACTTC	59.672	92
CL2775.Contig1_F0463-PN_1444_4	AGGAGGAGGAGGAGGAGG	AGG(3*6)	245	18	GGGAGCAATACGATTATCAAACAA[AGGAGGAGGAGGAGGAGG]AAGGGGAGAGGAGGTGGGGGTGCTGAAGTGAGGAAGAAGAGGAAGCTG	GGGAGCAATACGATTATCAAACA	60.214	CAGCTTCCTCTTCTTCCTCACTT	60.533	90
CL2775.Contig1_F0463-PN_1444_5	AGGAGGAGGAGGAGGAGG	AGG(3*6)	245	18	CAAGGGAGCAATACGATTATCAAACAA[AGGAGGAGGAGGAGGAGG]AAGGGGAGAGGAGGTGGGGGTGCTGAAGTGAGGAAGAAGAGGAAGCTGAGTGAGGAGCAGCTCAATTTCTTGGAGATGAACTTTGGGAGAGAGCACAAGTTGGAATCTG	CAAGGGAGCAATACGATTATCAA	60.33	CAGATTCCAACTTGTGCTCTCTC	60.43	154
CL2827.Contig2_F0463-PN_370_1	CGACGACGACGACGA	CGA(3*5)	382	15	CAATCGTCGGTTTCTTCTTCTTC[CGACGACGACGACGA]CTATGATGCATCTTCGTCCTGCTCGTCGTCGGATGGCGTAGAGTCGGATGGCGAACGCGAAGAAGTTAACTTTTCAACGCCGTCGGCGTCCAGCGAGGCGTCAGAGATGGACTTCCGAGTG	CAATCGTCGGTTTCTTCTTCTT	59.762	CACTCGGAAGTCCATCTCTGAC	61.219	159
CL2827.Contig2_F0463-PN_370_2	CGACGACGACGACGA	CGA(3*5)	382	15	TCAATCGTCGGTTTCTTCTTCTTC[CGACGACGACGACGA]CTATGATGCATCTTCGTCCTGCTCGTCGTCGGATGGCGTAGAGTCGGATGGCGAACGCGAAGAAGTTAACTTTTCAACGCCGTCGGCGTCCAGCGAGGCGTCAGAGATGGACTTCCGAGTG	TCAATCGTCGGTTTCTTCTTCT	60.242	CACTCGGAAGTCCATCTCTGAC	61.219	160
CL2827.Contig2_F0463-PN_370_3	CGACGACGACGACGA	CGA(3*5)	382	15	CAATCGTCGGTTTCTTCTTCTTC[CGACGACGACGACGA]CTATGATGCATCTTCGTCCTGCTCGTCGTCGGATGGCGTAGAGTCGGATGGCGAACGCGAAGAAGTTAACTTTTCAACGCCGTCGGCGTCCAGCGAGGCGTCAGAGATGGACTTCCGAGTG	CAATCGTCGGTTTCTTCTTCTT	59.762	CACTCGGAAGTCCATCTCTGA	60.393	159
CL2827.Contig2_F0463-PN_370_4	CGACGACGACGACGA	CGA(3*5)	382	15	TCAATCGTCGGTTTCTTCTTCTTC[CGACGACGACGACGA]CTATGATGCATCTTCGTCCTGCTCGTCGTCGGATGGCGTAGAGTCGGATGGCGAACGCGAAGAAGTTAACTTTTCAACGCCGTCGGCGTCCAGCGAGGCGTCAGAGATGGACTTCCGAGTG	TCAATCGTCGGTTTCTTCTTCT	60.242	CACTCGGAAGTCCATCTCTGA	60.393	160
CL2877.Contig2_F0463-PN_1659_1	TAATAATAATAATAA	TAA(3*5)	1109	15	CGTCAGCATCAAGATACATTTCAATAAAAAAAAACTTTATTTCAGAAAAAAC[TAATAATAATAATAA]AATGAATCGGTGGAGTAGATTAATCTGAGGGGTATAGTGGTAAAATCACAATAAAGGAGGAGGG	CGTCAGCATCAAGATACATTTCA	60.145	CCCTCCTCCTTTATTGTGATTTT	59.74	131
CL2877.Contig2_F0463-PN_1659_2	TAATAATAATAATAA	TAA(3*5)	1109	15	CACGTCAGCATCAAGATACATTTCAATAAAAAAAAACTTTATTTCAGAAAAAAC[TAATAATAATAATAA]AATGAATCGGTGGAGTAGATTAATCTGAGGGGTATAGTGGTAAAATCACAATAAAGGAGGAGGG	CACGTCAGCATCAAGATACATTT	59.171	CCCTCCTCCTTTATTGTGATTTT	59.74	133
CL2877.Contig2_F0463-PN_1659_3	TAATAATAATAATAA	TAA(3*5)	1109	15	CCACGTCAGCATCAAGATACATTTCAATAAAAAAAAACTTTATTTCAGAAAAAAC[TAATAATAATAATAA]AATGAATCGGTGGAGTAGATTAATCTGAGGGGTATAGTGGTAAAATCACAATAAAGGAGGAGGG	CCACGTCAGCATCAAGATACAT	60.022	CCCTCCTCCTTTATTGTGATTTT	59.74	134
CL2877.Contig2_F0463-PN_1659_4	TAATAATAATAATAA	TAA(3*5)	1109	15	CGTCAGCATCAAGATACATTTCAATAAAAAAAAACTTTATTTCAGAAAAAAC[TAATAATAATAATAA]AATGAATCGGTGGAGTAGATTAATCTGAGGGGTATAGTGGTAAAATCACAATAAAGGAGGAGGG	CGTCAGCATCAAGATACATTTCA	60.145	CCCTCCTCCTTTATTGTGATTTTA	59.757	131
CL2877.Contig2_F0463-PN_1659_5	TAATAATAATAATAA	TAA(3*5)	1109	15	CGTCAGCATCAAGATACATTTCAATAAAAAAAAACTTTATTTCAGAAAAAAC[TAATAATAATAATAA]AATGAATCGGTGGAGTAGATTAATCTGAGGGGTATAGTGGTAAAATCACAATAAAGGAGGAGGGC	CGTCAGCATCAAGATACATTTCA	60.145	GCCCTCCTCCTTTATTGTGATT	60.665	132
CL2883.Contig2_F0463-PN_184_1	AGAGAGAGAGAGAGAGAG	AG(2*9)	1979	18	TCCCTCCATTAGCGTGAGTATAGTAGGAGAGGAGCTGCTATATATA[AGAGAGAGAGAGAGAGAG]CATCTTTTCATTTCATGATAGTTCTTTGTAAATCCTTTTTTCACTCTCCCTAAACTTTCTGTTGGC	TCCCTCCATTAGCGTGAGTATAG	59.659	GCCAACAGAAAGTTTAGGGAGAG	60.623	130
CL2883.Contig2_F0463-PN_184_2	AGAGAGAGAGAGAGAGAG	AG(2*9)	1979	18	TGATGAAGACTTCCCTCCATTAGCGTGAGTATAGTAGGAGAGGAGCTGCTATATATA[AGAGAGAGAGAGAGAGAG]CATCTTTTCATTTCATGATAGTTCTTTGTAAATCCTTTTTTCACTCTCCCTAAACTTTCTGTTGGC	TGATGAAGACTTCCCTCCATTAG	59.601	GCCAACAGAAAGTTTAGGGAGAG	60.623	141
CL2883.Contig2_F0463-PN_184_3	AGAGAGAGAGAGAGAGAG	AG(2*9)	1979	18	AAAAATGATGAAGACTTCCCTCCATTAGCGTGAGTATAGTAGGAGAGGAGCTGCTATATATA[AGAGAGAGAGAGAGAGAG]CATCTTTTCATTTCATGATAGTTCTTTGTAAATCCTTTTTTCACTCTCCCTAAACTTTCTGTTGGCGCCTAT	AAAAATGATGAAGACTTCCCTCC	59.839	ATAGGCGCCAACAGAAAGTTTAG	60.958	152
CL2883.Contig2_F0463-PN_184_4	AGAGAGAGAGAGAGAGAG	AG(2*9)	1979	18	TCCCTCCATTAGCGTGAGTATAGTAGGAGAGGAGCTGCTATATATA[AGAGAGAGAGAGAGAGAG]CATCTTTTCATTTCATGATAGTTCTTTGTAAATCCTTTTTTCACTCTCCCTAAACTTTCTGTTGGCGCCTAT	TCCCTCCATTAGCGTGAGTATAG	59.659	ATAGGCGCCAACAGAAAGTTTAG	60.958	136
CL2883.Contig2_F0463-PN_184_5	AGAGAGAGAGAGAGAGAG	AG(2*9)	1979	18	AAAAATGATGAAGACTTCCCTCCATTAGCGTGAGTATAGTAGGAGAGGAGCTGCTATATATA[AGAGAGAGAGAGAGAGAG]CATCTTTTCATTTCATGATAGTTCTTTGTAAATCCTTTTTTCACTCTCCCTAAACTTTCTGTTGGCGCCTAT	AAAAATGATGAAGACTTCCCTCC	59.839	ATAGGCGCCAACAGAAAGTTTA	60.147	152
CL3026.Contig2_F0463-PN_1431_1	TACTACTACTACTACTAC	TAC(3*6)	1244	18	TGGTCAGTACTGCTGAAAGTCAATCCATCACAACCATGGTACTCGCTTGTGT[TACTACTACTACTACTAC]TCCCTTCATCAGCTGCTGGTTCAGGACCATCATCATTTGTAACTGTACTATTGGAGATTGTGGCC	TGGTCAGTACTGCTGAAAGTCAA	59.966	GGCCACAATCTCCAATAGTACAG	59.906	135
CL3026.Contig2_F0463-PN_1431_2	TACTACTACTACTACTAC	TAC(3*6)	1244	18	TGGTCAGTACTGCTGAAAGTCAATCCATCACAACCATGGTACTCGCTTGTGT[TACTACTACTACTACTAC]TCCCTTCATCAGCTGCTGGTTCAGGACCATCATCATTTGTAACTGTACTATTGGAGATTGTGGCCT	TGGTCAGTACTGCTGAAAGTCAA	59.966	AGGCCACAATCTCCAATAGTACA	59.906	136
CL3026.Contig2_F0463-PN_1431_3	TACTACTACTACTACTAC	TAC(3*6)	1244	18	TTGGTCAGTACTGCTGAAAGTCAATCCATCACAACCATGGTACTCGCTTGTGT[TACTACTACTACTACTAC]TCCCTTCATCAGCTGCTGGTTCAGGACCATCATCATTTGTAACTGTACTATTGGAGATTGTGGCC	TTGGTCAGTACTGCTGAAAGTCA	59.966	GGCCACAATCTCCAATAGTACAG	59.906	136
CL3026.Contig2_F0463-PN_1431_4	TACTACTACTACTACTAC	TAC(3*6)	1244	18	TTGGTCAGTACTGCTGAAAGTCAATCCATCACAACCATGGTACTCGCTTGTGT[TACTACTACTACTACTAC]TCCCTTCATCAGCTGCTGGTTCAGGACCATCATCATTTGTAACTGTACTATTGGAGATTGTGGCCT	TTGGTCAGTACTGCTGAAAGTCA	59.966	AGGCCACAATCTCCAATAGTACA	59.906	137
CL3026.Contig2_F0463-PN_1431_5	TACTACTACTACTACTAC	TAC(3*6)	1244	18	TGGTCAGTACTGCTGAAAGTCAATCCATCACAACCATGGTACTCGCTTGTGT[TACTACTACTACTACTAC]TCCCTTCATCAGCTGCTGGTTCAGGACCATCATCATTTGTAACTGTACTATTGGAGATTGTGGCCTGGCAATGACCATCTGATTCACATA	TGGTCAGTACTGCTGAAAGTCAA	59.966	TATGTGAATCAGATGGTCATTGC	59.843	160
CL3047.Contig2_F0463-PN_152_1	TTCTTCTTCTTCTTC	TTC(3*5)	457	15	TTGATCCACCATCATATTCTTCCCTTGT[TTCTTCTTCTTCTTC]TTAAAGATATCGATCTTCCTCTCTGCCATGAGTAGACGAGACCTTGCATGAT	TTGATCCACCATCATATTCTTCC	60.034	ATCATGCAAGGTCTCGTCTACTC	59.793	95
CL3047.Contig2_F0463-PN_152_2	TTCTTCTTCTTCTTC	TTC(3*5)	457	15	TTGATCCACCATCATATTCTTCCCTTGT[TTCTTCTTCTTCTTC]TTAAAGATATCGATCTTCCTCTCTGCCATGAGTAGACGAGACCTTGCATGATAGAC	TTGATCCACCATCATATTCTTCC	60.034	GTCTATCATGCAAGGTCTCGTCT	59.793	99
CL3047.Contig2_F0463-PN_152_3	TTCTTCTTCTTCTTC	TTC(3*5)	457	15	ATCCACCATCATATTCTTCCCTTGT[TTCTTCTTCTTCTTC]TTAAAGATATCGATCTTCCTCTCTGCCATGAGTAGACGAGACCTTGCATGAT	ATCCACCATCATATTCTTCCCTT	59.931	ATCATGCAAGGTCTCGTCTACTC	59.793	92
CL3047.Contig2_F0463-PN_152_4	TTCTTCTTCTTCTTC	TTC(3*5)	457	15	ATCCACCATCATATTCTTCCCTTGT[TTCTTCTTCTTCTTC]TTAAAGATATCGATCTTCCTCTCTGCCATGAGTAGACGAGACCTTGCATGATAGAC	ATCCACCATCATATTCTTCCCTT	59.931	GTCTATCATGCAAGGTCTCGTCT	59.793	96
CL3047.Contig2_F0463-PN_152_5	TTCTTCTTCTTCTTC	TTC(3*5)	457	15	TTGATCCACCATCATATTCTTCCCTTGT[TTCTTCTTCTTCTTC]TTAAAGATATCGATCTTCCTCTCTGCCATGAGTAGACGAGACCTTGCATGATAGACCCGGGCTTTGAGCACCCTCCTTATAACA	TTGATCCACCATCATATTCTTCC	60.034	TGTTATAAGGAGGGTGCTCAAAG	59.675	127
CL3080.Contig1_F0463-PN_1252_1	CCACCACCACCACCACCACCACCA	CCA(3*8)	1378	24	ATACTTCTGCAAGCAATCGTCTCCTG[CCACCACCACCACCACCACCACCA]AAAACATGATTCTGACTCTTCTGAATATGATAAGAAAAGAAGAATGAAAAGAGCTTTCAGCAAGGGCAGAAAAACGAAGGAACATGGCTCAAGTTCTA	ATACTTCTGCAAGCAATCGTCTC	59.933	TAGAACTTGAGCCATGTTCCTTC	59.776	148
CL3080.Contig1_F0463-PN_1252_2	CCACCACCACCACCACCACCACCA	CCA(3*8)	1378	24	GATACTTCTGCAAGCAATCGTCTCCTG[CCACCACCACCACCACCACCACCA]AAAACATGATTCTGACTCTTCTGAATATGATAAGAAAAGAAGAATGAAAAGAGCTTTCAGCAAGGGCAGAAAAACGAAGGAACATGGCTCAAGTTCTA	GATACTTCTGCAAGCAATCGTCT	59.933	TAGAACTTGAGCCATGTTCCTTC	59.776	149
CL3080.Contig1_F0463-PN_1252_3	CCACCACCACCACCACCACCACCA	CCA(3*8)	1378	24	TCAAGAGACAACAATGGAACCTTTCCATCTGAGCAGCGGTGTGCTGATACTTCTGCAAGCAATCGTCTCCTG[CCACCACCACCACCACCACCACCA]AAAACATGATTCTGACTCTTCTGAATATGATAAGAAAAGAAGAATGAAAAGAGCTTTCAGCA	TCAAGAGACAACAATGGAACCTT	60.026	TGCTGAAAGCTCTTTTCATTCTT	59.68	158
CL3080.Contig1_F0463-PN_1252_4	CCACCACCACCACCACCACCACCA	CCA(3*8)	1378	24	TCAAGAGACAACAATGGAACCTTTCCATCTGAGCAGCGGTGTGCTGATACTTCTGCAAGCAATCGTCTCCTG[CCACCACCACCACCACCACCACCA]AAAACATGATTCTGACTCTTCTGAATATGATAAGAAAAGAAGAATGAAAAGAGCTTTCAGCAA	TCAAGAGACAACAATGGAACCTT	60.026	TTGCTGAAAGCTCTTTTCATTCT	59.68	159
CL3080.Contig1_F0463-PN_1252_5	CCACCACCACCACCACCACCACCA	CCA(3*8)	1378	24	TCAAGAGACAACAATGGAACCTTTCCATCTGAGCAGCGGTGTGCTGATACTTCTGCAAGCAATCGTCTCCTG[CCACCACCACCACCACCACCACCA]AAAACATGATTCTGACTCTTCTGAATATGATAAGAAAAGAAGAATGAAAAGAGCTTTCAGCAAG	TCAAGAGACAACAATGGAACCTT	60.026	CTTGCTGAAAGCTCTTTTCATTC	59.68	160
CL3154.Contig2_F0463-PN_836_1	GAGAGAGAGAGAGAGAGAGAGA	GA(2*11)	693	22	ATCTTGAAGTAGAAGGGGCAGTTCACCCTATCCTTCTCCGTCCCAAAGATGGACGCCAAGTGCCCTGCCATCAAACCCCTGCTGATTTGGGATCGGCGCT[GAGAGAGAGAGAGAGAGAGAGA]CGAAGTGATCATTAAGCTCCAAAATGAAGAAATCTGTC	ATCTTGAAGTAGAAGGGGCAGTT	59.685	GACAGATTTCTTCATTTTGGAGC	59.259	160
CL3154.Contig2_F0463-PN_836_2	GAGAGAGAGAGAGAGAGAGAGA	GA(2*11)	693	22	ATCTTGAAGTAGAAGGGGCAGTTCACCCTATCCTTCTCCGTCCCAAAGATGGACGCCAAGTGCCCTGCCATCAAACCCCTGCTGATTTGGGATCGGCGCT[GAGAGAGAGAGAGAGAGAGAGA]CGAAGTGATCATTAAGCTCCAAAATGAAGAAATCTG	ATCTTGAAGTAGAAGGGGCAGTT	59.685	CAGATTTCTTCATTTTGGAGCTT	58.941	158
CL3154.Contig2_F0463-PN_836_3	GAGAGAGAGAGAGAGAGAGAGA	GA(2*11)	693	22	AATCTTGAAGTAGAAGGGGCAGTTCACCCTATCCTTCTCCGTCCCAAAGATGGACGCCAAGTGCCCTGCCATCAAACCCCTGCTGATTTGGGATCGGCGCT[GAGAGAGAGAGAGAGAGAGAGA]CGAAGTGATCATTAAGCTCCAAAATGAAGAAATCTG	AATCTTGAAGTAGAAGGGGCAGT	59.685	CAGATTTCTTCATTTTGGAGCTT	58.941	159
CL3154.Contig2_F0463-PN_836_4	GAGAGAGAGAGAGAGAGAGAGA	GA(2*11)	693	22	AGTTCACCCTATCCTTCTCCGTCCCAAAGATGGACGCCAAGTGCCCTGCCATCAAACCCCTGCTGATTTGGGATCGGCGCT[GAGAGAGAGAGAGAGAGAGAGA]CGAAGTGATCATTAAGCTCCAAAATGAAGAAATCTGTCAGC	AGTTCACCCTATCCTTCTCCGT	60.369	GCTGACAGATTTCTTCATTTTGG	60.122	144
CL3154.Contig2_F0463-PN_836_5	GAGAGAGAGAGAGAGAGAGAGA	GA(2*11)	693	22	AGTTCACCCTATCCTTCTCCGTCCCAAAGATGGACGCCAAGTGCCCTGCCATCAAACCCCTGCTGATTTGGGATCGGCGCT[GAGAGAGAGAGAGAGAGAGAGA]CGAAGTGATCATTAAGCTCCAAAATGAAGAAATCTGTCAGCATTGGAAG	AGTTCACCCTATCCTTCTCCGT	60.369	CTTCCAATGCTGACAGATTTCTT	59.776	152
CL3169.Contig3_F0463-PN_483_1	AAGAAGAAGAAGAAGAAG	AAG(3*6)	475	18	CACCACCACTAACAACAACGATACCAAC[AAGAAGAAGAAGAAGAAG]CTGCCCGTCCTCATCTACTACCACGGCGGAGGCTTCATCATCGAGTCGGCCAGCTCCCCCACCTACGTCACCTTCCTCAAC	CACCACCACTAACAACAACGATA	59.836	GTTGAGGAAGGTGACGTAGGTG	60.961	127
CL3169.Contig3_F0463-PN_483_3	AAGAAGAAGAAGAAGAAG	AAG(3*6)	475	18	CACCACCACTAACAACAACGATACCAAC[AAGAAGAAGAAGAAGAAG]CTGCCCGTCCTCATCTACTACCACGGCGGAGGCTTCATCATCGAGTCGGCCAGCTCCCCCACCTACGTCACCTTCCTCAA	CACCACCACTAACAACAACGATA	59.836	TTGAGGAAGGTGACGTAGGTG	60.156	126
CL3169.Contig3_F0463-PN_483_5	AAGAAGAAGAAGAAGAAG	AAG(3*6)	475	18	CACCACCACTAACAACAACGATACCAAC[AAGAAGAAGAAGAAGAAG]CTGCCCGTCCTCATCTACTACCACGGCGGAGGCTTCATCATCGAGTCGGCCAGCTCCCCCACCTACGTCACCTTCCTCAAC	CACCACCACTAACAACAACGAT	59.819	GTTGAGGAAGGTGACGTAGGTG	60.961	127
CL3246.Contig3_F0463-PN_2141_1	GTCGTCGTCGTCGTC	GTC(3*5)	1593	15	CTCTGCTCCTTCCCTGCTCCGCCGGTACGAA[GTCGTCGTCGTCGTC]GGAGACTTCGAAGCTCCGTGCCACCTCGTCCAGCGTCCGCGCGAACTCGTCGCCGTCGAAGCCGTCGTCCGGCGAGGCCGCGCCGCCGCCGGCAGCTCTCTCGACAATC	CTCTGCTCCTTCCCTGCTC	60.23	GATTGTCGAGAGAGCTGCC	58.632	155
CL3246.Contig3_F0463-PN_2141_2	GTCGTCGTCGTCGTC	GTC(3*5)	1593	15	CTCTGCTCCTTCCCTGCTCCGCCGGTACGAA[GTCGTCGTCGTCGTC]GGAGACTTCGAAGCTCCGTGCCACCTCGTCCAGCGTCCGCGCGAACTCGTCGCCGTCGAAGCCGTCGTCCGGCGAGGCCGCGCCGCCGCCGGCAGCTCTCTCGACAATCC	CTCTGCTCCTTCCCTGCTC	60.23	GGATTGTCGAGAGAGCTGC	58.632	156
CL3246.Contig3_F0463-PN_2141_3	GTCGTCGTCGTCGTC	GTC(3*5)	1593	15	CTCTGCTCCTTCCCTGCTCCGCCGGTACGAA[GTCGTCGTCGTCGTC]GGAGACTTCGAAGCTCCGTGCCACCTCGTCCAGCGTCCGCGCGAACTCGTCGCCGTCGAAGCCGTCGTCCGGCGAGGCCGCGCCGCCGCCGGCAGCTCTCTCGACAATCC	CTCTGCTCCTTCCCTGCTC	60.23	GGATTGTCGAGAGAGCTGCC	62.414	156
CL3246.Contig3_F0463-PN_2141_4	GTCGTCGTCGTCGTC	GTC(3*5)	1593	15	CTCTGCTCCTTCCCTGCTCCGCCGGTACGAA[GTCGTCGTCGTCGTC]GGAGACTTCGAAGCTCCGTGCCACCTCGTCCAGCGTCCGCGCGAACTCGTCGCCGTCGAAGCCGTCGTCCGGCGAGGCCGCGCCGCCGCCGGCAGCTCTCTCGACAATCCGCC	CTCTGCTCCTTCCCTGCTC	60.23	GGCGGATTGTCGAGAGAG	59.452	159
CL3246.Contig3_F0463-PN_2141_5	GTCGTCGTCGTCGTC	GTC(3*5)	1593	15	CTCTGCTCCTTCCCTGCTCCGCCGGTACGAA[GTCGTCGTCGTCGTC]GGAGACTTCGAAGCTCCGTGCCACCTCGTCCAGCGTCCGCGCGAACTCGTCGCCGTCGAAGCCGTCGTCCGGCGAGGCCGCGCCGCCGCCGGCAGCTCTCTCGACAAT	CTCTGCTCCTTCCCTGCTC	60.23	ATTGTCGAGAGAGCTGCCG	61.667	154
CL3271.Contig2_F0463-PN_463_1	GAGAGAGAGAGA	GA(2*6)	1018	12	TGAAGCAAAGATGACAACAAAGAGATTGTTGCAAGATTAT[GAGAGAGAGAGA]AAGGCGAGAGAGCTCATAGAGGAGGTATGCGATGAATTGGCAAAGGAGATTGCAGAAGACAAGGCCGAGTTGGAAGCACTCAAGAAAGA	TGAAGCAAAGATGACAACAAAGA	59.912	TCTTTCTTGAGTGCTTCCAACTC	60.047	141
CL3271.Contig2_F0463-PN_463_2	GAGAGAGAGAGA	GA(2*6)	1018	12	TGAAGCAAAGATGACAACAAAGAGATTGTTGCAAGATTAT[GAGAGAGAGAGA]AAGGCGAGAGAGCTCATAGAGGAGGTATGCGATGAATTGGCAAAGGAGATTGCAGAAGACAAGGCCGAGTTGGAAGCACTCAAGAAAGAGTC	TGAAGCAAAGATGACAACAAAGA	59.912	GACTCTTTCTTGAGTGCTTCCAA	60.047	144
CL3271.Contig2_F0463-PN_463_3	GAGAGAGAGAGA	GA(2*6)	1018	12	TGAAGCAAAGATGACAACAAAGAGATTGTTGCAAGATTAT[GAGAGAGAGAGA]AAGGCGAGAGAGCTCATAGAGGAGGTATGCGATGAATTG	TGAAGCAAAGATGACAACAAAGA	59.912	CAATTCATCGCATACCTCCTCTA	60.465	91
CL3271.Contig2_F0463-PN_463_4	GAGAGAGAGAGA	GA(2*6)	1018	12	TGAAGCAAAGATGACAACAAAGAGATTGTTGCAAGATTAT[GAGAGAGAGAGA]AAGGCGAGAGAGCTCATAGAGGAGGTATGCGATGAATTGGCAAAGGAGATTGCAGAAGACAAGGCCGAGTTGGAAGCACTCAAGAAAGAG	TGAAGCAAAGATGACAACAAAGA	59.912	CTCTTTCTTGAGTGCTTCCAACT	59.221	142
CL3271.Contig2_F0463-PN_463_5	GAGAGAGAGAGA	GA(2*6)	1018	12	CTGAAGCAAAGATGACAACAAAGAGATTGTTGCAAGATTAT[GAGAGAGAGAGA]AAGGCGAGAGAGCTCATAGAGGAGGTATGCGATGAATTGGCAAAGGAGATTGCAGAAGACAAGGCCGAGTTGGAAGCACTCAAGAAAGA	CTGAAGCAAAGATGACAACAAAG	59.074	TCTTTCTTGAGTGCTTCCAACTC	60.047	142
CL3275.Contig1_F0463-PN_614_1	GTGGTGGTGGTGGTG	GTG(3*5)	206	15	TAATTGAGATCGGTCGCTGTTATGAGCTCGGAGGT[GTGGTGGTGGTGGTG]GTCGGGGTTGAGCTGGTAGAAGTGGGTTGCTTTTTGGTGCTAGGGTTTCTAGGCTAAA	TAATTGAGATCGGTCGCTGTTAT	60.003	TTTAGCCTAGAAACCCTAGCACC	60.151	108
CL3275.Contig1_F0463-PN_614_2	GTGGTGGTGGTGGTG	GTG(3*5)	206	15	GATCCTTTTCTCGCACTATTTGACGGCGCATCTCGATTTTGTACTAAATAATTGAGATCGGTCGCTGTTATGAGCTCGGAGGT[GTGGTGGTGGTGGTG]GTCGGGGTTGAGCTGGTAGAAGTGGGTTGCTTTTTGGTGCTAGGGTTTCTAGGCTAAA	GATCCTTTTCTCGCACTATTTGA	59.75	TTTAGCCTAGAAACCCTAGCACC	60.151	156
CL3275.Contig1_F0463-PN_614_3	GTGGTGGTGGTGGTG	GTG(3*5)	206	15	TAAATAATTGAGATCGGTCGCTGTTATGAGCTCGGAGGT[GTGGTGGTGGTGGTG]GTCGGGGTTGAGCTGGTAGAAGTGGGTTGCTTTTTGGTGCTAGGGTTTCTAGGCTAAA	TAAATAATTGAGATCGGTCGCTG	60.453	TTTAGCCTAGAAACCCTAGCACC	60.151	112
CL3275.Contig1_F0463-PN_614_4	GTGGTGGTGGTGGTG	GTG(3*5)	206	15	TAATTGAGATCGGTCGCTGTTATGAGCTCGGAGGT[GTGGTGGTGGTGGTG]GTCGGGGTTGAGCTGGTAGAAGTGGGTTGCTTTTTGGTGCTAGGGTTTCTAGG	TAATTGAGATCGGTCGCTGTTAT	60.003	CCTAGAAACCCTAGCACCAAAAA	60.816	103
CL3275.Contig1_F0463-PN_614_5	GTGGTGGTGGTGGTG	GTG(3*5)	206	15	CTTTCTTCTCCGATCCTTTTCTCGCACTATTTGACGGCGCATCTCGATTTTGTACTAAATAATTGAGATCGGTCGCTGTTATGAGCTCGGAGGT[GTGGTGGTGGTGGTG]GTCGGGGTTGAGCTGGTAGAAGTGGGTTGCTTTTTGGT	CTTTCTTCTCCGATCCTTTTCTC	59.854	ACCAAAAAGCAACCCACTTCTAC	60.762	147
CL3310.Contig1_F0463-PN_91_1	CCGCCGCCGCCGCCG	CCG(3*5)	384	15	GTGGGTCAGCTTCCATACCA[CCGCCGCCGCCGCCG]CTCCGACGTCACCGACCTTCAACCTGGTGAAGGCGGGCTCGTTGCAGAACTCGCCGCCGGAGTCCGGGGCGGCGGAGTTCGAGTTCGCTTGTGGTAG	GTGGGTCAGCTTCCATACCAC	61.723	CTACCACAAGCGAACTCGAACT	60.84	132
CL3310.Contig1_F0463-PN_91_2	CCGCCGCCGCCGCCG	CCG(3*5)	384	15	CAGGTGGGTCAGCTTCCATACCA[CCGCCGCCGCCGCCG]CTCCGACGTCACCGACCTTCAACCTGGTGAAGGCGGGCTCGTTGCAGAACTCGCCGCCGGAGTCCGGGGCGGCGGAGTTCGAGTTCGCTTGTGGTAG	CAGGTGGGTCAGCTTCCATAC	61.842	CTACCACAAGCGAACTCGAACT	60.84	135
CL3310.Contig1_F0463-PN_91_3	CCGCCGCCGCCGCCG	CCG(3*5)	384	15	TGGGTCAGCTTCCATACCA[CCGCCGCCGCCGCCG]CTCCGACGTCACCGACCTTCAACCTGGTGAAGGCGGGCTCGTTGCAGAACTCGCCGCCGGAGTCCGGGGCGGCGGAGTTCGAGTTCGCTTGTGGTAG	TGGGTCAGCTTCCATACCAC	60.924	CTACCACAAGCGAACTCGAACT	60.84	131
CL3310.Contig1_F0463-PN_91_4	CCGCCGCCGCCGCCG	CCG(3*5)	384	15	GTGGGTCAGCTTCCATACCA[CCGCCGCCGCCGCCG]CTCCGACGTCACCGACCTTCAACCTGGTGAAGGCGGGCTCGTTGCAGAACTCGCCGCCGGAGTCCGGGGCGGCGGAGTTCGAGTTCGCTTGTGGTAG	GTGGGTCAGCTTCCATACCA	60.924	CTACCACAAGCGAACTCGAACT	60.84	132
CL3310.Contig1_F0463-PN_91_5	CCGCCGCCGCCGCCG	CCG(3*5)	384	15	GTGGGTCAGCTTCCATACCA[CCGCCGCCGCCGCCG]CTCCGACGTCACCGACCTTCAACCTGGTGAAGGCGGGCTCGTTGCAGAACTCGCCGCCGGAGTCCGGGGCGGCGGAGTTCGAGTTCGCTTGTGGTA	GTGGGTCAGCTTCCATACCAC	61.723	TACCACAAGCGAACTCGAACT	59.928	131
CL3320.Contig1_F0463-PN_936_1	TGTGTGTGTGTGTGTGTGTGTG	TG(2*11)	1301	22	GACTTGACAACAGACAGAAAAGTTCTTTTTTAAAACAAAAGATAAGTGTTTAAACAAAGAATAATATTTATTTATTTTTTTGCTTTGTT[TGTGTGTGTGTGTGTGTGTGTG]TTTTGTGTTAAGGGCATTGATATGATGCTTATG	GACTTGACAACAGACAGAAAAGTTC	58.556	CATAAGCATCATATCAATGCCCT	60.201	144
CL3320.Contig1_F0463-PN_936_2	TGTGTGTGTGTGTGTGTGTGTG	TG(2*11)	1301	22	AGACTTGACAACAGACAGAAAAGTTCTTTTTTAAAACAAAAGATAAGTGTTTAAACAAAGAATAATATTTATTTATTTTTTTGCTTTGTT[TGTGTGTGTGTGTGTGTGTGTG]TTTTGTGTTAAGGGCATTGATATGATGCTTATG	AGACTTGACAACAGACAGAAAAGTTC	59.457	CATAAGCATCATATCAATGCCCT	60.201	145
CL3320.Contig1_F0463-PN_936_3	TGTGTGTGTGTGTGTGTGTGTG	TG(2*11)	1301	22	GAGACTTGACAACAGACAGAAAAGTTCTTTTTTAAAACAAAAGATAAGTGTTTAAACAAAGAATAATATTTATTTATTTTTTTGCTTTGTT[TGTGTGTGTGTGTGTGTGTGTG]TTTTGTGTTAAGGGCATTGATATGATGCTTATG	GAGACTTGACAACAGACAGAAAAGTT	59.457	CATAAGCATCATATCAATGCCCT	60.201	146
CL3320.Contig1_F0463-PN_936_4	TGTGTGTGTGTGTGTGTGTGTG	TG(2*11)	1301	22	GAGACTTGACAACAGACAGAAAAGTTCTTTTTTAAAACAAAAGATAAGTGTTTAAACAAAGAATAATATTTATTTATTTTTTTGCTTTGTT[TGTGTGTGTGTGTGTGTGTGTG]TTTTGTGTTAAGGGCATTGATATGATGCTTATG	GAGACTTGACAACAGACAGAAAAG	57.342	CATAAGCATCATATCAATGCCCT	60.201	146
CL3320.Contig1_F0463-PN_936_5	TGTGTGTGTGTGTGTGTGTGTG	TG(2*11)	1301	22	AGAGACTTGACAACAGACAGAAAAGTTCTTTTTTAAAACAAAAGATAAGTGTTTAAACAAAGAATAATATTTATTTATTTTTTTGCTTTGTT[TGTGTGTGTGTGTGTGTGTGTG]TTTTGTGTTAAGGGCATTGATATGATGCTTATG	AGAGACTTGACAACAGACAGAAAA	57.342	CATAAGCATCATATCAATGCCCT	60.201	147
CL3394.Contig3_F0463-PN_858_1	GGCGAAGGCGAAGGCGAAGGCGAA	GGCGAA(6*4)	174	24	ACGTCGCCGAGGTGTTAGCCAAGCCGGCGAAGAAGGC[GGCGAAGGCGAAGGCGAAGGCGAA]GACGAAGAAGGCCCCCGCGCCTCGCAAACCCCGATCGCCCTCCGCCCACCCGCCATACCTCGATATGATAGAG	ACGTCGCCGAGGTGTTAG	59.855	CTCTATCATATCGAGGTATGGCG	59.983	134
CL3394.Contig3_F0463-PN_858_2	GGCGAAGGCGAAGGCGAAGGCGAA	GGCGAA(6*4)	174	24	GAGGTGTTAGCCAAGCCGGCGAAGAAGGC[GGCGAAGGCGAAGGCGAAGGCGAA]GACGAAGAAGGCCCCCGCGCCTCGCAAACCCCGATCGCCCTCCGCCCACCCGCCATACCTCGATATGATAGAG	GAGGTGTTAGCCAAGCCG	59.394	CTCTATCATATCGAGGTATGGCG	59.983	126
CL3394.Contig3_F0463-PN_858_3	GGCGAAGGCGAAGGCGAAGGCGAA	GGCGAA(6*4)	174	24	CGAGGTGTTAGCCAAGCCGGCGAAGAAGGC[GGCGAAGGCGAAGGCGAAGGCGAA]GACGAAGAAGGCCCCCGCGCCTCGCAAACCCCGATCGCCCTCCGCCCACCCGCCATACCTCGATATGATAGAG	CGAGGTGTTAGCCAAGCC	59.394	CTCTATCATATCGAGGTATGGCG	59.983	127
CL3394.Contig3_F0463-PN_858_4	GGCGAAGGCGAAGGCGAAGGCGAA	GGCGAA(6*4)	174	24	CCGAGGTGTTAGCCAAGCCGGCGAAGAAGGC[GGCGAAGGCGAAGGCGAAGGCGAA]GACGAAGAAGGCCCCCGCGCCTCGCAAACCCCGATCGCCCTCCGCCCACCCGCCATACCTCGATATGATAGAG	CCGAGGTGTTAGCCAAGC	59.394	CTCTATCATATCGAGGTATGGCG	59.983	128
CL3394.Contig3_F0463-PN_858_5	GGCGAAGGCGAAGGCGAAGGCGAA	GGCGAA(6*4)	174	24	GCCGAGGTGTTAGCCAAGCCGGCGAAGAAGGC[GGCGAAGGCGAAGGCGAAGGCGAA]GACGAAGAAGGCCCCCGCGCCTCGCAAACCCCGATCGCCCTCCGCCCACCCGCCATACCTCGATATGATAGAG	GCCGAGGTGTTAGCCAAG	59.394	CTCTATCATATCGAGGTATGGCG	59.983	129
CL3422.Contig3_F0463-PN_897_1	TGTTGTTGTTGTTGT	TGT(3*5)	248	15	CAGGAGGTGAAAGATATACCACGGGAAGC[TGTTGTTGTTGTTGT]TAACGACCAGTCCAATACGGTTGAAATTGTTGGGTAGGCTCAATGGAAAAGAAAGTTGACCCTGGCCTCTTTGTCAATGATGGCTCTTTCATGGAAAAGTTTAAGCAAATGCA	CAGGAGGTGAAAGATATACCACG	59.9	TGCATTTGCTTAAACTTTTCCAT	60.019	157
CL3422.Contig3_F0463-PN_897_2	TGTTGTTGTTGTTGT	TGT(3*5)	248	15	CAGGAGGTGAAAGATATACCACGGGAAGC[TGTTGTTGTTGTTGT]TAACGACCAGTCCAATACGGTTGAAATTGTTGGGTAGGCTCAATGGAAAAGAAAGTTGACCCTGGCCTCTTTGTCAATGATGGCTCTTTCATGGAAAAGTTTA	CAGGAGGTGAAAGATATACCACG	59.9	TAAACTTTTCCATGAAAGAGCCA	60.115	147
CL3422.Contig3_F0463-PN_897_3	TGTTGTTGTTGTTGT	TGT(3*5)	248	15	CAGGAGGTGAAAGATATACCACGGGAAGC[TGTTGTTGTTGTTGT]TAACGACCAGTCCAATACGGTTGAAATTGTTGGGTAGGCTCAATGGAAAAGAAAGTTGACCCTGGCCTCTTTGTCAATGATGGCTCTTTCATGGAAAAGTTT	CAGGAGGTGAAAGATATACCACG	59.9	AAACTTTTCCATGAAAGAGCCAT	60.346	146
CL3422.Contig3_F0463-PN_897_4	TGTTGTTGTTGTTGT	TGT(3*5)	248	15	CAGGAGGTGAAAGATATACCACGGGAAGC[TGTTGTTGTTGTTGT]TAACGACCAGTCCAATACGGTTGAAATTGTTGGGTA	CAGGAGGTGAAAGATATACCACG	59.9	TACCCAACAATTTCAACCGTATT	59.549	80
CL3422.Contig3_F0463-PN_897_5	TGTTGTTGTTGTTGT	TGT(3*5)	248	15	CAGGAGGTGAAAGATATACCACGGGAAGC[TGTTGTTGTTGTTGT]TAACGACCAGTCCAATACGGTTGAAATTGTTGGGTAGGCTCAATGGAAAAGAAAG	CAGGAGGTGAAAGATATACCACG	59.9	CTTTCTTTTCCATTGAGCCTACC	60.459	99
CL3436.Contig2_F0463-PN_924_1	GGCGGCGGCGGCGGCGGC	GGC(3*6)	1051	18	GTTGTTATCGAGCAGGAAGTGGTTGAGGAAGCCGGCGGGCGAGCTGCTGTGCCGGATCAGCGACGACGCGGCCGCCGCCTCCGACTTGAGCCCGCT[GGCGGCGGCGGCGGCGGC]TGCGGCAGCTGCGGCGTACTCTCCCATTCCCATCT	GTTGTTATCGAGCAGGAAGTGGT	61.755	AGATGGGAATGGGAGAGTACG	60.334	149
CL3436.Contig2_F0463-PN_924_2	GGCGGCGGCGGCGGCGGC	GGC(3*6)	1051	18	GTTATCGAGCAGGAAGTGGTTGAGGAAGCCGGCGGGCGAGCTGCTGTGCCGGATCAGCGACGACGCGGCCGCCGCCTCCGACTTGAGCCCGCT[GGCGGCGGCGGCGGCGGC]TGCGGCAGCTGCGGCGTACTCTCCCATTCCCATCT	GTTATCGAGCAGGAAGTGGTTG	61.033	AGATGGGAATGGGAGAGTACG	60.334	146
CL3436.Contig2_F0463-PN_924_3	GGCGGCGGCGGCGGCGGC	GGC(3*6)	1051	18	TGTTATCGAGCAGGAAGTGGTTGAGGAAGCCGGCGGGCGAGCTGCTGTGCCGGATCAGCGACGACGCGGCCGCCGCCTCCGACTTGAGCCCGCT[GGCGGCGGCGGCGGCGGC]TGCGGCAGCTGCGGCGTACTCTCCCATTCCCATCT	TGTTATCGAGCAGGAAGTGGTT	61.033	AGATGGGAATGGGAGAGTACG	60.334	147
CL3436.Contig2_F0463-PN_924_4	GGCGGCGGCGGCGGCGGC	GGC(3*6)	1051	18	TTGTTATCGAGCAGGAAGTGGTTGAGGAAGCCGGCGGGCGAGCTGCTGTGCCGGATCAGCGACGACGCGGCCGCCGCCTCCGACTTGAGCCCGCT[GGCGGCGGCGGCGGCGGC]TGCGGCAGCTGCGGCGTACTCTCCCATTCCCATCT	TTGTTATCGAGCAGGAAGTGGT	61.033	AGATGGGAATGGGAGAGTACG	60.334	148
CL3436.Contig2_F0463-PN_924_5	GGCGGCGGCGGCGGCGGC	GGC(3*6)	1051	18	GTTGTTATCGAGCAGGAAGTGGTTGAGGAAGCCGGCGGGCGAGCTGCTGTGCCGGATCAGCGACGACGCGGCCGCCGCCTCCGACTTGAGCCCGCT[GGCGGCGGCGGCGGCGGC]TGCGGCAGCTGCGGCGTACTCTCCCATTCCCATCT	GTTGTTATCGAGCAGGAAGTGG	61.033	AGATGGGAATGGGAGAGTACG	60.334	149
CL3463.Contig1_F0463-PN_109_1	TTATTTTATTTTATTTTATT	TTATT(5*4)	611	20	CGATTTTCTTGAAGGACTGACATCTCAGTCTTGGGTAAACATGAAAATTTATTCTAGATAAAGTTTCC[TTATTTTATTTTATTTTATT]TTCTCTGGATTTGGTAATATCTCTCTAGGAATCTCACTGAGATAGTCTCAGATGCCCCACAAT	CGATTTTCTTGAAGGACTGACAT	59.645	ATTGTGGGGCATCTGAGACTAT	59.855	151
CL3463.Contig1_F0463-PN_109_2	TTATTTTATTTTATTTTATT	TTATT(5*4)	611	20	ATGTCGATTTTCTTGAAGGACTGACATCTCAGTCTTGGGTAAACATGAAAATTTATTCTAGATAAAGTTTCC[TTATTTTATTTTATTTTATT]TTCTCTGGATTTGGTAATATCTCTCTAGGAATCTCACTGAGATAGTCTCAGATGCCCCACAAT	ATGTCGATTTTCTTGAAGGACTG	59.645	ATTGTGGGGCATCTGAGACTAT	59.855	155
CL3463.Contig1_F0463-PN_109_3	TTATTTTATTTTATTTTATT	TTATT(5*4)	611	20	TCTCAGTCTTGGGTAAACATGAAAATTTATTCTAGATAAAGTTTCC[TTATTTTATTTTATTTTATT]TTCTCTGGATTTGGTAATATCTCTCTAGGAATCTCACTGAGATAGTCTCAGATGCCCCACAATCTGGGAAAGGCATGTCAAGAGTTGTA	TCTCAGTCTTGGGTAAACATGAAA	60.035	TACAACTCTTGACATGCCTTTCC	60.528	155
CL3463.Contig1_F0463-PN_109_4	TTATTTTATTTTATTTTATT	TTATT(5*4)	611	20	TCTCAGTCTTGGGTAAACATGAAAATTTATTCTAGATAAAGTTTCC[TTATTTTATTTTATTTTATT]TTCTCTGGATTTGGTAATATCTCTCTAGGAATCTCACTGAGATAGTCTCAGATGCCCCACAATCTGGGAAAGGCATGTCAAGAGTTGTA	TCTCAGTCTTGGGTAAACATGAA	58.754	TACAACTCTTGACATGCCTTTCC	60.528	155
CL3463.Contig1_F0463-PN_109_5	TTATTTTATTTTATTTTATT	TTATT(5*4)	611	20	GTCGATTTTCTTGAAGGACTGACATCTCAGTCTTGGGTAAACATGAAAATTTATTCTAGATAAAGTTTCC[TTATTTTATTTTATTTTATT]TTCTCTGGATTTGGTAATATCTCTCTAGGAATCTCACTGAGATAGTCTCAGATGCCCCACAAT	GTCGATTTTCTTGAAGGACTGAC	59.272	ATTGTGGGGCATCTGAGACTAT	59.855	153
CL3481.Contig3_F0463-PN_2113_1	TATATATATATA	TA(2*6)	369	12	ATGATGCATATGCTTGGTTATGTAAAATTTTTCCAATCTCCATTACT[TATATATATATA]GTAGCTTTGGTGGTAAGTCTGTGCTCATGCTGATATAGATGGGCAGTGGAGGAAGTTGAGAATTCA	ATGATGCATATGCTTGGTTATGT	58.423	TGAATTCTCAACTTCCTCCACTG	60.646	125
CL3481.Contig3_F0463-PN_2113_2	TATATATATATA	TA(2*6)	369	12	ATGATGCATATGCTTGGTTATGTAAAATTTTTCCAATCTCCATTACT[TATATATATATA]GTAGCTTTGGTGGTAAGTCTGTGC	ATGATGCATATGCTTGGTTATGT	58.423	GCACAGACTTACCACCAAAGCTA	60.704	83
CL3481.Contig3_F0463-PN_2113_3	TATATATATATA	TA(2*6)	369	12	ATGATGCATATGCTTGGTTATGTAAAATTTTTCCAATCTCCATTACT[TATATATATATA]GTAGCTTTGGTGGTAAGTCTGTGCTCATGCTGAT	ATGATGCATATGCTTGGTTATGT	58.423	ATCAGCATGAGCACAGACTTACC	60.704	93
CL3481.Contig3_F0463-PN_2113_4	TATATATATATA	TA(2*6)	369	12	ATGATGCATATGCTTGGTTATGTAAAATTTTTCCAATCTCCATTACT[TATATATATATA]GTAGCTTTGGTGGTAAGTCTGTGCTCATGCTGATATAGATGGGCAGTGGAGGAAGTTGAGAATTCAA	ATGATGCATATGCTTGGTTATGT	58.423	TTGAATTCTCAACTTCCTCCACT	59.268	126
CL3481.Contig3_F0463-PN_2113_5	TATATATATATA	TA(2*6)	369	12	ATGATGCATATGCTTGGTTATGTAAAATTTTTCCAATCTCCATTACT[TATATATATATA]GTAGCTTTGGTGGTAAGTCTGTGCTCATGCTGATATAGATGGGCAGTGGAGGAAGTTGAGAATTCAAG	ATGATGCATATGCTTGGTTATGT	58.423	CTTGAATTCTCAACTTCCTCCAC	59.268	127
CL3519.Contig1_F0463-PN_1167_1	GCTGCTGCTGCTGCT	GCT(3*5)	275	15	CATTTCAAGATGGAGAGGAGAAAGGGGCCAACAGCAGCAGAAATGATGACTTCGATTATGCAGAG[GCTGCTGCTGCTGCT]TCTTCAACAACCAGTGATGCTGGCAGTAGAGTACAAA	CATTTCAAGATGGAGAGGAGAAA	59.712	TTTGTACTCTACTGCCAGCATCA	59.955	117
CL3519.Contig1_F0463-PN_1167_2	GCTGCTGCTGCTGCT	GCT(3*5)	275	15	CATTTCAAGATGGAGAGGAGAAAGGGGCCAACAGCAGCAGAAATGATGACTTCGATTATGCAGAG[GCTGCTGCTGCTGCT]TCTTCAACAACCAGTGATGCTGGCAGTAGAGTACAAACTAGATTGCGATCACCGTAGAC	CATTTCAAGATGGAGAGGAGAAA	59.712	GTCTACGGTGATCGCAATCTAGT	59.693	139
CL3519.Contig1_F0463-PN_1167_3	GCTGCTGCTGCTGCT	GCT(3*5)	275	15	CATTTCAAGATGGAGAGGAGAAAGGGGCCAACAGCAGCAGAAATGATGACTTCGATTATGCAGAG[GCTGCTGCTGCTGCT]TCTTCAACAACCAGTGATGCTGGCAGTAGAGTACAA	CATTTCAAGATGGAGAGGAGAAA	59.712	TTGTACTCTACTGCCAGCATCAC	59.461	116
CL3519.Contig1_F0463-PN_1167_4	GCTGCTGCTGCTGCT	GCT(3*5)	275	15	ACATTTCAAGATGGAGAGGAGAAAGGGGCCAACAGCAGCAGAAATGATGACTTCGATTATGCAGAG[GCTGCTGCTGCTGCT]TCTTCAACAACCAGTGATGCTGGCAGTAGAGTACAAACTAGATTGCGATCACCGTAGAC	ACATTTCAAGATGGAGAGGAGAA	59.227	GTCTACGGTGATCGCAATCTAGT	59.693	140
CL3519.Contig1_F0463-PN_1167_5	GCTGCTGCTGCTGCT	GCT(3*5)	275	15	TTTCAAGATGGAGAGGAGAAAGGGGCCAACAGCAGCAGAAATGATGACTTCGATTATGCAGAG[GCTGCTGCTGCTGCT]TCTTCAACAACCAGTGATGCTGGCAGTAGAGTACAAA	TTTCAAGATGGAGAGGAGAAAGG	61.047	TTTGTACTCTACTGCCAGCATCA	59.955	115
CL3586.Contig1_F0463-PN_714_1	TCGTCGTCGTCGTCG	TCG(3*5)	303	15	TCACCTAGAGAAGGAAAAGTCCCCGGCGGAGAAATCAA[TCGTCGTCGTCGTCG]CGCTTGGACTTGCGGTTGCCCTGCTCGATGGCGCGGGCGATGATGATGCCGGTGTTGACGAGGCGCTTGACGTTGGGGACGTTGTAGTTCTGGGCCATGTACAC	TCACCTAGAGAAGGAAAAGTCCC	60.115	GTGTACATGGCCCAGAACTACA	59.92	157
CL3586.Contig1_F0463-PN_714_2	TCGTCGTCGTCGTCG	TCG(3*5)	303	15	TCACCTAGAGAAGGAAAAGTCCCCGGCGGAGAAATCAA[TCGTCGTCGTCGTCG]CGCTTGGACTTGCGGTTGCCCTGCTCGATGGCGCGGGCGATGATGATGCCGGTGTTGACGAGGCGCTTGACGTTGGGGACGTTGTAGTTCTGGGCCATGTACA	TCACCTAGAGAAGGAAAAGTCCC	60.115	TGTACATGGCCCAGAACTACAAC	61.184	156
CL3586.Contig1_F0463-PN_714_3	TCGTCGTCGTCGTCG	TCG(3*5)	303	15	TCACCTAGAGAAGGAAAAGTCCCCGGCGGAGAAATCAA[TCGTCGTCGTCGTCG]CGCTTGGACTTGCGGTTGCCCTGCTCGATGGCGCGGGCGATGATGATGCCGGTGTTGACGAGGCGCTTGACGTTGGGGACGTTGTAGTTCTGGGCCATGTACAC	TCACCTAGAGAAGGAAAAGTCCC	60.115	GTGTACATGGCCCAGAACTACAA	61.184	157
CL3586.Contig1_F0463-PN_714_4	TCGTCGTCGTCGTCG	TCG(3*5)	303	15	TCACCTAGAGAAGGAAAAGTCCCCGGCGGAGAAATCAA[TCGTCGTCGTCGTCG]CGCTTGGACTTGCGGTTGCCCTGCTCGATGGCGCGGGCGATGATGATGCCGGTGTTGACGAGGCGCTTGACGTTGGGGACGTTGTAGTTCTGGGCCATGTACA	TCACCTAGAGAAGGAAAAGTCCC	60.115	TGTACATGGCCCAGAACTACAA	60.42	156
CL3586.Contig1_F0463-PN_714_5	TCGTCGTCGTCGTCG	TCG(3*5)	303	15	TCACCTAGAGAAGGAAAAGTCCCCGGCGGAGAAATCAA[TCGTCGTCGTCGTCG]CGCTTGGACTTGCGGTTGCCCTGCTCGATGGCGCGGGCGATGATGATGCCGGTGTTGACGAGGCGCTTGACGTTGGGGACGTTGTAGTTCTGGGCCATGTACACC	TCACCTAGAGAAGGAAAAGTCCC	60.115	GGTGTACATGGCCCAGAACTA	59.867	158
CL3624.Contig3_F0463-PN_1147_1	CGCCGCCGCCGCCGC	CGC(3*5)	491	15	CCTCTCGGAGATGTCCTCCTCCGTCGGCCACTCCTG[CGCCGCCGCCGCCGC]AGCCAACCTCCTCGCCCAGTTCATGACCTACTCCC	CCTCTCGGAGATGTCCTCCT	60.748	GGGAGTAGGTCATGAACTGGG	60.751	86
CL3624.Contig3_F0463-PN_1147_2	CGCCGCCGCCGCCGC	CGC(3*5)	491	15	GCCTCTCGGAGATGTCCTCCTCCGTCGGCCACTCCTG[CGCCGCCGCCGCCGC]AGCCAACCTCCTCGCCCAGTTCATGACCTACTCCC	GCCTCTCGGAGATGTCCTC	59.894	GGGAGTAGGTCATGAACTGGG	60.751	87
CL3624.Contig3_F0463-PN_1147_3	CGCCGCCGCCGCCGC	CGC(3*5)	491	15	CCTCTCGGAGATGTCCTCCTCCGTCGGCCACTCCTG[CGCCGCCGCCGCCGC]AGCCAACCTCCTCGCCCAGTTCATGACCTACT	CCTCTCGGAGATGTCCTCCT	60.748	AGTAGGTCATGAACTGGGCG	60.134	83
CL3624.Contig3_F0463-PN_1147_4	CGCCGCCGCCGCCGC	CGC(3*5)	491	15	GGAGATGTCCTCCTCCGTCGGCCACTCCTG[CGCCGCCGCCGCCGC]AGCCAACCTCCTCGCCCAGTTCATGACCTACTCCC	GGAGATGTCCTCCTCCGTC	59.583	GGGAGTAGGTCATGAACTGGG	60.751	80
CL3624.Contig3_F0463-PN_1147_5	CGCCGCCGCCGCCGC	CGC(3*5)	491	15	CTCTCGGAGATGTCCTCCTCCGTCGGCCACTCCTG[CGCCGCCGCCGCCGC]AGCCAACCTCCTCGCCCAGTTCATGACCTACT	CTCTCGGAGATGTCCTCCTC	58.924	AGTAGGTCATGAACTGGGCG	60.134	82
CL3642.Contig1_F0463-PN_1827_5	AAGAAGAAGAAGAAG	AAG(3*5)	223	15	GATCGAATAATATCTGTGGGTGCTCTCCCCTGTATCAAAGATCACGTTTTCAATGTTGATTCTCTCTCAATTCTCCCGAT[AAGAAGAAGAAGAAG]AAAATCAGTGCTAGCTGGTTCATTTATTTATTCATGGAACATTGGGTTGTTGAAGATGGAGTA	GATCGAATAATATCTGTGGGTGC	59.719	TACTCCATCTTCAACAACCCAAT	59.755	158
CL3642.Contig2_F0463-PN_1157_1	AGAAGAAGAAGAAGA	AGA(3*5)	501	15	CAACGTTATTGTCTCCCAACTTCCCCG[AGAAGAAGAAGAAGA]TCACAGCTAGCTAGTTCATTTATTTATTCATGGAATACTGGGTTGTTGAGGCTAAAGCACAATATGATCAAGCTCTCACTTTTCCGATTCTGAGGTA	CAACGTTATTGTCTCCCAACTTC	59.92	TACCTCAGAATCGGAAAAGTGAG	59.77	139
CL3642.Contig2_F0463-PN_1157_2	AGAAGAAGAAGAAGA	AGA(3*5)	501	15	TCAACGTTATTGTCTCCCAACTTCCCCG[AGAAGAAGAAGAAGA]TCACAGCTAGCTAGTTCATTTATTTATTCATGGAATACTGGGTTGTTGAGGCTAAAGCACAATATGATCAAGCTCTCACTTTTCCGATTCTGAGGTA	TCAACGTTATTGTCTCCCAACTT	59.92	TACCTCAGAATCGGAAAAGTGAG	59.77	140
CL3642.Contig2_F0463-PN_1157_3	AGAAGAAGAAGAAGA	AGA(3*5)	501	15	CAACGTTATTGTCTCCCAACTTCCCCG[AGAAGAAGAAGAAGA]TCACAGCTAGCTAGTTCATTTATTTATTCATGGAATACTGGGTTGTTGAGGCTAAAGCACAATATGATCAAGCTCTCACTTTTCCGATTCTGAGGTAC	CAACGTTATTGTCTCCCAACTTC	59.92	GTACCTCAGAATCGGAAAAGTGA	59.645	140
CL3642.Contig2_F0463-PN_1157_4	AGAAGAAGAAGAAGA	AGA(3*5)	501	15	TCAACGTTATTGTCTCCCAACTTCCCCG[AGAAGAAGAAGAAGA]TCACAGCTAGCTAGTTCATTTATTTATTCATGGAATACTGGGTTGTTGAGGCTAAAGCACAATATGATCAAGCTCTCACTTTTCCGATTCTGAGGTAC	TCAACGTTATTGTCTCCCAACTT	59.92	GTACCTCAGAATCGGAAAAGTGA	59.645	141
CL3642.Contig2_F0463-PN_1157_5	AGAAGAAGAAGAAGA	AGA(3*5)	501	15	CAACGTTATTGTCTCCCAACTTCCCCG[AGAAGAAGAAGAAGA]TCACAGCTAGCTAGTTCATTTATTTATTCATGGAATACTGGGTTGTTGAGGCTAA	CAACGTTATTGTCTCCCAACTTC	59.92	TTAGCCTCAACAACCCAGTATTC	59.552	97
CL3659.Contig2_F0463-PN_2145_1	CTCTCTCTCTCT	CT(2*6)	2408	12	GCTCTCCTCTCGAAAGCTCATGGCTGCCTGCCTCTGTGCCTCTGTGCCTCTGTGCCTCCCTCCCACC[CTCTCTCTCTCT]CACCCACCACCGCACACCACCAAGCAAAATCAATCACCACCGCACACCACAGCCGAAAAGGCAACGATCCTTAGG	GCTCTCCTCTCGAAAGCTCAT	60.248	CCTAAGGATCGTTGCCTTTTC	60.082	154
CL3659.Contig2_F0463-PN_2145_2	CTCTCTCTCTCT	CT(2*6)	2408	12	GCTCTCCTCTCGAAAGCTCATGGCTGCCTGCCTCTGTGCCTCTGTGCCTCTGTGCCTCCCTCCCACC[CTCTCTCTCTCT]CACCCACCACCGCACACCACCAAGCAAAATCAATC	GCTCTCCTCTCGAAAGCTCAT	60.248	GATTGATTTTGCTTGGTGGTGT	61.136	114
CL3659.Contig2_F0463-PN_2145_3	CTCTCTCTCTCT	CT(2*6)	2408	12	GCTCTCCTCTCGAAAGCTCATGGCTGCCTGCCTCTGTGCCTCTGTGCCTCTGTGCCTCCCTCCCACC[CTCTCTCTCTCT]CACCCACCACCGCACACCACCAAGCAAAATCAATCAC	GCTCTCCTCTCGAAAGCTCAT	60.248	GTGATTGATTTTGCTTGGTGGT	61.136	116
CL3659.Contig2_F0463-PN_2145_4	CTCTCTCTCTCT	CT(2*6)	2408	12	GCTCTCCTCTCGAAAGCTCATGGCTGCCTGCCTCTGTGCCTCTGTGCCTCTGTGCCTCCCTCCCACC[CTCTCTCTCTCT]CACCCACCACCGCACACCACCAAGCAAAATCAATCACCAC	GCTCTCCTCTCGAAAGCTCAT	60.248	GTGGTGATTGATTTTGCTTGGT	61.136	119
CL3659.Contig2_F0463-PN_2145_5	CTCTCTCTCTCT	CT(2*6)	2408	12	GCTCTCCTCTCGAAAGCTCATGGCTGCCTGCCTCTGTGCCTCTGTGCCTCTGTGCCTCCCTCCCACC[CTCTCTCTCTCT]CACCCACCACCGCACACCACCAAGCAAAATCAATC	GCTCTCCTCTCGAAAGCTCAT	60.248	GATTGATTTTGCTTGGTGGTG	60.359	114
CL374.Contig1_F0463-PN_1958_1	GAAGAAGAAGAAGAAGAAGAAGAA	GAA(3*8)	964	24	AGTTCACAGAAGCTGAAAGCAACATGAACGACTTGGTGGCGGAGTACCAGCAATACCAGGATGCCACGGCTGATGAGGAGTATGAGGGTGAG[GAAGAAGAAGAAGAAGAAGAAGAA]ATTGCACAATAGGAGGCATCCACTGTTTTCACCTCCGTTTTAC	AGTTCACAGAAGCTGAAAGCAAC	60.109	GTAAAACGGAGGTGAAAACAGTG	59.955	159
CL374.Contig1_F0463-PN_1958_2	GAAGAAGAAGAAGAAGAAGAAGAA	GAA(3*8)	964	24	CTGATGAGGAGTATGAGGGTGAG[GAAGAAGAAGAAGAAGAAGAAGAA]ATTGCACAATAGGAGGCATCCACTGTTTTCACCTCCGTTTTAC	CTGATGAGGAGTATGAGGGTGAG	60.139	GTAAAACGGAGGTGAAAACAGTG	59.955	90
CL374.Contig1_F0463-PN_1958_3	GAAGAAGAAGAAGAAGAAGAAGAA	GAA(3*8)	964	24	CTGATGAGGAGTATGAGGGTGAG[GAAGAAGAAGAAGAAGAAGAAGAA]ATTGCACAATAGGAGGCATCCACTGTTTTCACCTCCGTTTTACCTTTGATTAAGGTGGTTGCTATATATGTACTCCGGTAATGATTTGCTT	CTGATGAGGAGTATGAGGGTGAG	60.139	AAGCAAATCATTACCGGAGTACA	59.912	138
CL374.Contig1_F0463-PN_1958_4	GAAGAAGAAGAAGAAGAAGAAGAA	GAA(3*8)	964	24	CTGATGAGGAGTATGAGGGTGAG[GAAGAAGAAGAAGAAGAAGAAGAA]ATTGCACAATAGGAGGCATCCACTGTTTTCACCTCCGTTTTACCTTT	CTGATGAGGAGTATGAGGGTGAG	60.139	AAAGGTAAAACGGAGGTGAAAAC	59.813	94
CL374.Contig1_F0463-PN_1958_5	GAAGAAGAAGAAGAAGAAGAAGAA	GAA(3*8)	964	24	CTGATGAGGAGTATGAGGGTGAG[GAAGAAGAAGAAGAAGAAGAAGAA]ATTGCACAATAGGAGGCATCCACTGTTTTCACCTCCGTTTTACCTTTGATTAAGGTGGTTGCTATATATGTACTCCGGTAATGATTTGCTTTCT	CTGATGAGGAGTATGAGGGTGAG	60.139	AGAAAGCAAATCATTACCGGAGT	60.365	141
CL3764.Contig1_F0463-PN_41_1	CACACACACACA	CA(2*6)	2083	12	AAATCACACCTTCGTGATCAAATCAATC[CACACACACACA]AAAAAAAGCATCAAATCATAAAATCTTAGACAAAAAATCGTAAATAGTACCAGACTCAACACGAAATCATCTTTCACAA	AAATCACACCTTCGTGATCAAAT	59.76	TTGTGAAAGATGATTTCGTGTTG	60.025	119
CL3764.Contig1_F0463-PN_41_2	CACACACACACA	CA(2*6)	2083	12	ACACCTTCGTGATCAAATCAATC[CACACACACACA]AAAAAAAGCATCAAATCATAAAATCTTAGACAAAAAATCGTAAATAGTACCAGACTCAACACGAAATCATCTTTCACAA	ACACCTTCGTGATCAAATCAATC	60.243	TTGTGAAAGATGATTTCGTGTTG	60.025	114
CL3764.Contig1_F0463-PN_41_3	CACACACACACA	CA(2*6)	2083	12	AATCACACCTTCGTGATCAAATCAATC[CACACACACACA]AAAAAAAGCATCAAATCATAAAATCTTAGACAAAAAATCGTAAATAGTACCAGACTCAACACGAAATCATCTTTCACAA	AATCACACCTTCGTGATCAAATC	60.243	TTGTGAAAGATGATTTCGTGTTG	60.025	118
CL3764.Contig1_F0463-PN_41_4	CACACACACACA	CA(2*6)	2083	12	TAGCAACAAAGATGCAAACTTCAAACAACAAAAACTCATATCCCTCCCCAAATCACACCTTCGTGATCAAATCAATC[CACACACACACA]AAAAAAAGCATCAAATCATAAAATCTTAGACAAAAAATCGTAAATAGTACCAGACTCAACACGAAATCATC	TAGCAACAAAGATGCAAACTTCA	59.939	GATGATTTCGTGTTGAGTCTGGT	60.417	160
CL3764.Contig1_F0463-PN_41_5	CACACACACACA	CA(2*6)	2083	12	AAATCACACCTTCGTGATCAAATCAATC[CACACACACACA]AAAAAAAGCATCAAATCATAAAATCTTAGACAAAAAATCGTAAATAGTACCAGACTCAACACGAAATCATC	AAATCACACCTTCGTGATCAAAT	59.76	GATGATTTCGTGTTGAGTCTGGT	60.417	111
CL3772.Contig1_F0463-PN_1464_1	CCGCCGCCGCCGCCGCCG	CCG(3*6)	4966	18	ACGTAGAAGCAGCAGAGCAACGCCACCCGGTACCCGTTCCCGACCGCCACGTTGCGGTTGGAAGGGCCGGGGCGGTCGCGGCCGTCA[CCGCCGCCGCCGCCGCCG]ACGTTCTTCGCAACCGACGCGCGGCTTAGGCAGCAGGAGAAG	ACGTAGAAGCAGCAGAGCAAC	59.84	CTTCTCCTGCTGCCTAAGCC	61.539	147
CL3772.Contig1_F0463-PN_1464_2	CCGCCGCCGCCGCCGCCG	CCG(3*6)	4966	18	CGTAGAAGCAGCAGAGCAACGCCACCCGGTACCCGTTCCCGACCGCCACGTTGCGGTTGGAAGGGCCGGGGCGGTCGCGGCCGTCA[CCGCCGCCGCCGCCGCCG]ACGTTCTTCGCAACCGACGCGCGGCTTAGGCAGCAGGAGAAG	CGTAGAAGCAGCAGAGCAAC	58.978	CTTCTCCTGCTGCCTAAGCC	61.539	146
CL3772.Contig1_F0463-PN_1464_3	CCGCCGCCGCCGCCGCCG	CCG(3*6)	4966	18	GTAGAAGCAGCAGAGCAACGCCACCCGGTACCCGTTCCCGACCGCCACGTTGCGGTTGGAAGGGCCGGGGCGGTCGCGGCCGTCA[CCGCCGCCGCCGCCGCCG]ACGTTCTTCGCAACCGACGCGCGGCTTAGGCAGCAGGAGAA	GTAGAAGCAGCAGAGCAACG	58.978	TTCTCCTGCTGCCTAAGCC	60.63	144
CL3772.Contig1_F0463-PN_1464_4	CCGCCGCCGCCGCCGCCG	CCG(3*6)	4966	18	GACCAGCACGTAGAAGCAGCAGAGCAACGCCACCCGGTACCCGTTCCCGACCGCCACGTTGCGGTTGGAAGGGCCGGGGCGGTCGCGGCCGTCA[CCGCCGCCGCCGCCGCCG]ACGTTCTTCGCAACCGACGCGCGGCTTAGGCAGCAGGAGAAG	GACCAGCACGTAGAAGCAGC	61.148	CTTCTCCTGCTGCCTAAGCC	61.539	154
CL3772.Contig1_F0463-PN_1464_5	CCGCCGCCGCCGCCGCCG	CCG(3*6)	4966	18	GACCAGCACGTAGAAGCAGCAGAGCAACGCCACCCGGTACCCGTTCCCGACCGCCACGTTGCGGTTGGAAGGGCCGGGGCGGTCGCGGCCGTCA[CCGCCGCCGCCGCCGCCG]ACGTTCTTCGCAACCGACGCGCGGCTTAGGCAGCAGGAGAA	GACCAGCACGTAGAAGCAGC	61.148	TTCTCCTGCTGCCTAAGCC	60.63	153
CL3772.Contig1_F0463-PN_1465_1	GAGGAGGAGGAGGAG	GAG(3*5)	5052	15	GGCTTAGGCAGCAGGAGAAGCGGCGGGCGGAGAGGGAGAAGGCGTA[GAGGAGGAGGAGGAG]CGTCTGGGCGAGGACGGCGACTCGCTCCACCAGCGGCAGTTC	GGCTTAGGCAGCAGGAGAAG	61.539	GAACTGCCGCTGGTGGAG	63.031	103
CL3772.Contig1_F0463-PN_1465_2	GAGGAGGAGGAGGAG	GAG(3*5)	5052	15	GGCTTAGGCAGCAGGAGAAGCGGCGGGCGGAGAGGGAGAAGGCGTA[GAGGAGGAGGAGGAG]CGTCTGGGCGAGGACGGCGACTCGCTCCACCAGCGGCAGTTC	GGCTTAGGCAGCAGGAGAA	60.63	GAACTGCCGCTGGTGGAG	63.031	103
CL3772.Contig1_F0463-PN_1465_3	GAGGAGGAGGAGGAG	GAG(3*5)	5052	15	ACGTTCTTCGCAACCGACGCGCGGCTTAGGCAGCAGGAGAAGCGGCGGGCGGAGAGGGAGAAGGCGTA[GAGGAGGAGGAGGAG]CGTCTGGGCGAGGACGGCGACTCGCTCCACCAGCGGCAGTTC	ACGTTCTTCGCAACCGAC	59.837	GAACTGCCGCTGGTGGAG	63.031	125
CL3772.Contig1_F0463-PN_1465_4	GAGGAGGAGGAGGAG	GAG(3*5)	5052	15	TAGGCAGCAGGAGAAGCGGCGGGCGGAGAGGGAGAAGGCGTA[GAGGAGGAGGAGGAG]CGTCTGGGCGAGGACGGCGACTCGCTCCACCAGCGGCAGTTC	TAGGCAGCAGGAGAAGCG	60.39	GAACTGCCGCTGGTGGAG	63.031	99
CL3772.Contig1_F0463-PN_1465_5	GAGGAGGAGGAGGAG	GAG(3*5)	5052	15	GGCTTAGGCAGCAGGAGAAGCGGCGGGCGGAGAGGGAGAAGGCGTA[GAGGAGGAGGAGGAG]CGTCTGGGCGAGGACGGCGACTCGCTCCACCAGCGGCAGTTCGCCGAAAGCGGCCACGAAGGCACCCCACCGATC	GGCTTAGGCAGCAGGAGAA	60.63	GATCGGTGGGGTGCCTTC	63.864	136
CL3795.Contig2_F0463-PN_1424_1	GAGGAGGAGGAGGAGGAG	GAG(3*6)	1022	18	ACTGCAAACTTCACGCATTGGCCCCAGACGCCGCTGACCCACTTGGGTAAACGACGC[GAGGAGGAGGAGGAGGAG]GAAAGTGGCTCCGACCCGGCCAGGCAGCAGCAGGGCCATCTAGCATTACCTCGAACGGCCGCGGTGGAAGGTGAAGTCGAGATTC	ACTGCAAACTTCACGCATTG	59.911	GAATCTCGACTTCACCTTCCAC	60.117	160
CL3795.Contig2_F0463-PN_1424_2	GAGGAGGAGGAGGAGGAG	GAG(3*6)	1022	18	ACTGCAAACTTCACGCATTGGCCCCAGACGCCGCTGACCCACTTGGGTAAACGACGC[GAGGAGGAGGAGGAGGAG]GAAAGTGGCTCCGACCCGGCCAGGCAGCAGCAGGGCCATCTAGCATTACCTCGAAC	ACTGCAAACTTCACGCATTG	59.911	GTTCGAGGTAATGCTAGATGGC	60.123	131
CL3795.Contig2_F0463-PN_1424_3	GAGGAGGAGGAGGAGGAG	GAG(3*6)	1022	18	GACCCACTTGGGTAAACGACGC[GAGGAGGAGGAGGAGGAG]GAAAGTGGCTCCGACCCGGCCAGGCAGCAGCAGGGCCATCTAGCATTACCTCGAACGGCCGCGGTGGAAGGTGAAGTCGAGATTC	GACCCACTTGGGTAAACGAC	59.308	GAATCTCGACTTCACCTTCCAC	60.117	125
CL3795.Contig2_F0463-PN_1424_4	GAGGAGGAGGAGGAGGAG	GAG(3*6)	1022	18	GACCCACTTGGGTAAACGACGC[GAGGAGGAGGAGGAGGAG]GAAAGTGGCTCCGACCCGGCCAGGCAGCAGCAGGGCCATCTAGCATTACCTCGAAC	GACCCACTTGGGTAAACGAC	59.308	GTTCGAGGTAATGCTAGATGGC	60.123	96
CL3795.Contig2_F0463-PN_1424_5	GAGGAGGAGGAGGAGGAG	GAG(3*6)	1022	18	GACTGCAAACTTCACGCATTGGCCCCAGACGCCGCTGACCCACTTGGGTAAACGACGC[GAGGAGGAGGAGGAGGAG]GAAAGTGGCTCCGACCCGGCCAGGCAGCAGCAGGGCCATCTAGCATTACCTCGAAC	GACTGCAAACTTCACGCATTG	61.787	GTTCGAGGTAATGCTAGATGGC	60.123	132
CL3820.Contig1_F0463-PN_2005_1	TCGTCGTCGTCGTCG	TCG(3*5)	651	15	CAAATAACCATTGTCGTCCTCATCTTCCAAATCATCATCC[TCGTCGTCGTCGTCG]TCATCATCGTCTAAAAACTCGGAATTACCGGGACTGTCACTCATCTCATCCATCCCATCTGCTTTGTTCAGATA	CAAATAACCATTGTCGTCCTCAT	60.122	TATCTGAACAAAGCAGATGGGAT	59.979	129
CL3820.Contig1_F0463-PN_2005_2	TCGTCGTCGTCGTCG	TCG(3*5)	651	15	CAAATAACCATTGTCGTCCTCATCTTCCAAATCATCATCC[TCGTCGTCGTCGTCG]TCATCATCGTCTAAAAACTCGGAATTACCGG	CAAATAACCATTGTCGTCCTCAT	60.122	CCGGTAATTCCGAGTTTTTAGAC	60.232	86
CL3820.Contig1_F0463-PN_2005_3	TCGTCGTCGTCGTCG	TCG(3*5)	651	15	TACCAAATAACCATTGTCGTCCTCATCTTCCAAATCATCATCC[TCGTCGTCGTCGTCG]TCATCATCGTCTAAAAACTCGGAATTACCGGGACTGTCACTCATCTCATCCATCCCATCTGCTTTGTTCAGATA	TACCAAATAACCATTGTCGTCCT	59.659	TATCTGAACAAAGCAGATGGGAT	59.979	132
CL3820.Contig1_F0463-PN_2005_4	TCGTCGTCGTCGTCG	TCG(3*5)	651	15	TCCCAGAACATACCAAATAACCATTGTCGTCCTCATCTTCCAAATCATCATCC[TCGTCGTCGTCGTCG]TCATCATCGTCTAAAAACTCGGAATTACCGGGACTGTCACTCATCTCATCCATCCCATCTGCTTTGTTCAGATA	TCCCAGAACATACCAAATAACCA	60.457	TATCTGAACAAAGCAGATGGGAT	59.979	142
CL3820.Contig1_F0463-PN_2005_5	TCGTCGTCGTCGTCG	TCG(3*5)	651	15	TACCAAATAACCATTGTCGTCCTCATCTTCCAAATCATCATCC[TCGTCGTCGTCGTCG]TCATCATCGTCTAAAAACTCGGAATTACCGG	TACCAAATAACCATTGTCGTCCT	59.659	CCGGTAATTCCGAGTTTTTAGAC	60.232	89
CL3820.Contig1_F0463-PN_2006_1	GCGGCGGCGGCGGCG	GCG(3*5)	1105	15	ACACGTCAAGGAGGACGAACGTCGCCTGCTCCGACCACTCCCCCGGCGAGATCC[GCGGCGGCGGCGGCG]CCGGCTTCGTCCGGGGGGCGAACTCGTATCCGTGGCCGGCCAACCGGTCGATCCGCCGCTTCTTCTGCGGGATCTGGCTGAAGTACCGCCT	ACACGTCAAGGAGGACGAAC	60.159	AGGCGGTACTTCAGCCAGAT	61.173	160
CL3820.Contig1_F0463-PN_2006_2	GCGGCGGCGGCGGCG	GCG(3*5)	1105	15	ACACGTCAAGGAGGACGAACGTCGCCTGCTCCGACCACTCCCCCGGCGAGATCC[GCGGCGGCGGCGGCG]CCGGCTTCGTCCGGGGGGCGAACTCGTATCCGTGGCCGGCCAACCGGTCGATCCGCCGCTTCTTCTGCGGGATCTGGCTGAAGTACCGCC	ACACGTCAAGGAGGACGAAC	60.159	GGCGGTACTTCAGCCAGAT	60.233	159
CL3820.Contig1_F0463-PN_2006_3	GCGGCGGCGGCGGCG	GCG(3*5)	1105	15	ACACGTCAAGGAGGACGAACGTCGCCTGCTCCGACCACTCCCCCGGCGAGATCC[GCGGCGGCGGCGGCG]CCGGCTTCGTCCGGGGGGCGAACTCGTATCCGTGGCCGGCCAACCGGTCGATCCGCCGCTTCTTCTGCGGGATCTGG	ACACGTCAAGGAGGACGAAC	60.159	CCAGATCCCGCAGAAGAAG	60.887	146
CL3820.Contig1_F0463-PN_2006_4	GCGGCGGCGGCGGCG	GCG(3*5)	1105	15	ACACGTCAAGGAGGACGAACGTCGCCTGCTCCGACCACTCCCCCGGCGAGATCC[GCGGCGGCGGCGGCG]CCGGCTTCGTCCGGGGGGCGAACTCGTATCCGTGGCCGGCCAACCGGTCGATCCGCCGCTTCTTCTGCGGGATCTGGCTGAAGTACC	ACACGTCAAGGAGGACGAAC	60.159	GGTACTTCAGCCAGATCCCG	61.938	156
CL3820.Contig1_F0463-PN_2006_5	GCGGCGGCGGCGGCG	GCG(3*5)	1105	15	ACACGTCAAGGAGGACGAACGTCGCCTGCTCCGACCACTCCCCCGGCGAGATCC[GCGGCGGCGGCGGCG]CCGGCTTCGTCCGGGGGGCGAACTCGTATCCGTGGCCGGCCAACCGGTCGATCCGCCGCTTCTTCTGCGGGATCTGGCTGAAGTACCG	ACACGTCAAGGAGGACGAAC	60.159	CGGTACTTCAGCCAGATCCC	61.938	157
CL3937.Contig1_F0463-PN_139_1	CTTCTTCTTCTTCTT	CTT(3*5)	310	15	AACGAAGAGAAGGAGACGGAGCGTGAGCATCCAAG[CTTCTTCTTCTTCTT]CGCCGGACTCCTCTCAACCAATCGCGCCGCTTCATATGGAGTCACCCGTCGGGCAGTTCTTGTCCCAGATCCTCAC	AACGAAGAGAAGGAGACGGAG	60.002	GTGAGGATCTGGGACAAGAACT	59.605	126
CL3937.Contig1_F0463-PN_139_2	CTTCTTCTTCTTCTT	CTT(3*5)	310	15	CTGGGAACGAAGAGAAGGAGACGGAGCGTGAGCATCCAAG[CTTCTTCTTCTTCTT]CGCCGGACTCCTCTCAACCAATCGCGCCGCTTCATATGGAGTCACCCGTCGGGCAGTTCTTGTCCCAGATCCTCAC	CTGGGAACGAAGAGAAGGAGAC	61.634	GTGAGGATCTGGGACAAGAACT	59.605	131
CL3937.Contig1_F0463-PN_139_3	CTTCTTCTTCTTCTT	CTT(3*5)	310	15	TGGGAACGAAGAGAAGGAGACGGAGCGTGAGCATCCAAG[CTTCTTCTTCTTCTT]CGCCGGACTCCTCTCAACCAATCGCGCCGCTTCATATGGAGTCACCCGTCGGGCAGTTCTTGTCCCAGATCCTCAC	TGGGAACGAAGAGAAGGAGAC	60.751	GTGAGGATCTGGGACAAGAACT	59.605	130
CL3937.Contig1_F0463-PN_139_4	CTTCTTCTTCTTCTT	CTT(3*5)	310	15	GAACGAAGAGAAGGAGACGGAGCGTGAGCATCCAAG[CTTCTTCTTCTTCTT]CGCCGGACTCCTCTCAACCAATCGCGCCGCTTCATATGGAGTCACCCGTCGGGCAGTTCTTGTCCCAGATCCTCAC	GAACGAAGAGAAGGAGACGGAG	61.761	GTGAGGATCTGGGACAAGAACT	59.605	127
CL3937.Contig1_F0463-PN_139_5	CTTCTTCTTCTTCTT	CTT(3*5)	310	15	CTGGGAACGAAGAGAAGGAGACGGAGCGTGAGCATCCAAG[CTTCTTCTTCTTCTT]CGCCGGACTCCTCTCAACCAATCGCGCCGCTTCATATGGAGTCACCCGTCGGGCAGTTCTTGTCCCAGATCCTCAC	CTGGGAACGAAGAGAAGGAGA	60.877	GTGAGGATCTGGGACAAGAACT	59.605	131
CL393.Contig1_F0463-PN_2046_1	TCTCTCTCTCTC	TC(2*6)	1811	12	CACACTTTGCTGCCTTTACTTTTGTATGGCCTGCCGGAAATGTTTGTTTACTCCCTGCTCGGTCCAAGCATCCCAGCTTCCAGAGCCTCCTCTGGGTTTTTGTCTCAA[TCTCTCTCTCTC]GGGATCTTTCCTGTGTGGATTCTGATT	CACACTTTGCTGCCTTTACTTTT	59.875	AATCAGAATCCACACAGGAAAGA	59.99	147
CL393.Contig1_F0463-PN_2046_2	TCTCTCTCTCTC	TC(2*6)	1811	12	CACTTTGCTGCCTTTACTTTTGTATGGCCTGCCGGAAATGTTTGTTTACTCCCTGCTCGGTCCAAGCATCCCAGCTTCCAGAGCCTCCTCTGGGTTTTTGTCTCAA[TCTCTCTCTCTC]GGGATCTTTCCTGTGTGGATTCTGATTTTT	CACTTTGCTGCCTTTACTTTTGT	59.875	AAAAATCAGAATCCACACAGGAA	59.864	148
CL393.Contig1_F0463-PN_2046_3	TCTCTCTCTCTC	TC(2*6)	1811	12	ACACTTTGCTGCCTTTACTTTTGTATGGCCTGCCGGAAATGTTTGTTTACTCCCTGCTCGGTCCAAGCATCCCAGCTTCCAGAGCCTCCTCTGGGTTTTTGTCTCAA[TCTCTCTCTCTC]GGGATCTTTCCTGTGTGGATTCTGATTTTT	ACACTTTGCTGCCTTTACTTTTG	59.875	AAAAATCAGAATCCACACAGGAA	59.864	149
CL393.Contig1_F0463-PN_2046_4	TCTCTCTCTCTC	TC(2*6)	1811	12	CACACTTTGCTGCCTTTACTTTTGTATGGCCTGCCGGAAATGTTTGTTTACTCCCTGCTCGGTCCAAGCATCCCAGCTTCCAGAGCCTCCTCTGGGTTTTTGTCTCAA[TCTCTCTCTCTC]GGGATCTTTCCTGTGTGGATTCTGATTTT	CACACTTTGCTGCCTTTACTTTT	59.875	AAAATCAGAATCCACACAGGAAA	59.864	149
CL393.Contig1_F0463-PN_2046_5	TCTCTCTCTCTC	TC(2*6)	1811	12	CACACTTTGCTGCCTTTACTTTTGTATGGCCTGCCGGAAATGTTTGTTTACTCCCTGCTCGGTCCAAGCATCCCAGCTTCCAGAGCCTCCTCTGGGTTTTTGTCTCAA[TCTCTCTCTCTC]GGGATCTTTCCTGTGTGGATTCTGATTTTT	CACACTTTGCTGCCTTTACTTTT	59.875	AAAAATCAGAATCCACACAGGAA	59.864	150
CL3943.Contig2_F0463-PN_884_1	GGCGGCGGCGGCGGC	GGC(3*5)	1322	15	AGCGACAAAGGCGTTAGTTTTCCGGTGGCGGT[GGCGGCGGCGGCGGC]TGCACGATGGACTGCAGTAAGAAGTGTATTGCCTACTGTTAGAGAATTGGTGATGGGAC	AGCGACAAAGGCGTTAGTTTT	60.302	GTCCCATCACCAATTCTCTAACA	60.235	106
CL3943.Contig2_F0463-PN_884_2	GGCGGCGGCGGCGGC	GGC(3*5)	1322	15	ACTCCAGATTCGGCATCTTCTCCGGCGTCCCTTCCTGTGCCGCCGGCGGTGTAGCAGCGACAAAGGCGTTAGTTTTCCGGTGGCGGT[GGCGGCGGCGGCGGC]TGCACGATGGACTGCAGTAAGAAGTGTATTGCCTACTGTTAGAGAATTGGTGATGGGA	ACTCCAGATTCGGCATCTTCT	60.226	TCCCATCACCAATTCTCTAACAG	60.359	160
CL3943.Contig2_F0463-PN_884_3	GGCGGCGGCGGCGGC	GGC(3*5)	1322	15	AGCGACAAAGGCGTTAGTTTTCCGGTGGCGGT[GGCGGCGGCGGCGGC]TGCACGATGGACTGCAGTAAGAAGTGTATTGCCTACTGTTAGAGAATTGGTGATGGGA	AGCGACAAAGGCGTTAGTTTT	60.302	TCCCATCACCAATTCTCTAACAG	60.359	105
CL3943.Contig2_F0463-PN_884_4	GGCGGCGGCGGCGGC	GGC(3*5)	1322	15	AGCGACAAAGGCGTTAGTTTTCCGGTGGCGGT[GGCGGCGGCGGCGGC]TGCACGATGGACTGCAGTAAGAAGTGTATTGCCTACTGTTAGAGAATTGGTGATGGGACTG	AGCGACAAAGGCGTTAGTTTT	60.302	CAGTCCCATCACCAATTCTCTAA	60.359	108
CL3943.Contig2_F0463-PN_884_5	GGCGGCGGCGGCGGC	GGC(3*5)	1322	15	ACTCCAGATTCGGCATCTTCTCCGGCGTCCCTTCCTGTGCCGCCGGCGGTGTAGCAGCGACAAAGGCGTTAGTTTTCCGGTGGCGGT[GGCGGCGGCGGCGGC]TGCACGATGGACTGCAGTAAGAAGTGTATTGCCTACTGTTAGAGAATTGGTGATGGG	ACTCCAGATTCGGCATCTTCT	60.226	CCCATCACCAATTCTCTAACAGT	59.402	159
CL3995.Contig2_F0463-PN_1656_1	CTCCTCCTCCTCCTC	CTC(3*5)	500	15	GTTCTCCGGCGTCAGTGGCGCAGCCCGCCGCTCCTCGTCCTCCCGGAACGCCTGGGAGGCCGACCGATCCGCCGCCGCCATCCGCTT[CTCCTCCTCCTCCTC]CGCAGCGGCGTCCTCGCCGTCGCCGACCCCGTTCGGGAAAATCTCGCCGGAGT	GTTCTCCGGCGTCAGTGG	62.888	ACTCCGGCGAGATTTTCC	60.158	155
CL3995.Contig2_F0463-PN_1656_2	CTCCTCCTCCTCCTC	CTC(3*5)	500	15	GTTCTCCGGCGTCAGTGGCGCAGCCCGCCGCTCCTCGTCCTCCCGGAACGCCTGGGAGGCCGACCGATCCGCCGCCGCCATCCGCTT[CTCCTCCTCCTCCTC]CGCAGCGGCGTCCTCGCCGTCGCCGACCCCGTTCGGGAAAATCTCGCC	GTTCTCCGGCGTCAGTGG	62.888	GGCGAGATTTTCCCGAAC	60.548	150
CL3995.Contig2_F0463-PN_1656_3	CTCCTCCTCCTCCTC	CTC(3*5)	500	15	CTCCTCGTCCTCCCGGAACGCCTGGGAGGCCGACCGATCCGCCGCCGCCATCCGCTT[CTCCTCCTCCTCCTC]CGCAGCGGCGTCCTCGCCGTCGCCGACCCCGTTCGGGAAAATCTCGCCGGAGT	CTCCTCGTCCTCCCGGAAC	64.401	ACTCCGGCGAGATTTTCC	60.158	125
CL3995.Contig2_F0463-PN_1656_5	CTCCTCCTCCTCCTC	CTC(3*5)	500	15	GTTCTCCGGCGTCAGTGGCGCAGCCCGCCGCTCCTCGTCCTCCCGGAACGCCTGGGAGGCCGACCGATCCGCCGCCGCCATCCGCTT[CTCCTCCTCCTCCTC]CGCAGCGGCGTCCTCGCCGTCGCCGACCCCGTTCGGGAAAATCTCGCCGGAGTC	GTTCTCCGGCGTCAGTGG	62.888	GACTCCGGCGAGATTTTCC	62.033	156
CL3995.Contig3_F0463-PN_1223_1	CTCCTCCTCCTCCTC	CTC(3*5)	570	15	GTTCTCCATCGTCAGCGGCGCCGCCCGCCGCTCTTCGTCCTCCCGGAACGCCTGGGAAGCCGCCCGATCCGCCGCCGCCATCCGCTT[CTCCTCCTCCTCCTC]GGCGGCGTCCTCGCCGTCGCCGACCCCGTTCGGGAAAATCTCGCCGGAGT	GTTCTCCATCGTCAGCGG	60.363	ACTCCGGCGAGATTTTCC	60.158	152
CL3995.Contig3_F0463-PN_1223_2	CTCCTCCTCCTCCTC	CTC(3*5)	570	15	GCGTTCTCCATCGTCAGCGGCGCCGCCCGCCGCTCTTCGTCCTCCCGGAACGCCTGGGAAGCCGCCCGATCCGCCGCCGCCATCCGCTT[CTCCTCCTCCTCCTC]GGCGGCGTCCTCGCCGTCGCCGACCCCGTTCGGGAAAATCTCGCCGGAGT	GCGTTCTCCATCGTCAGC	60.53	ACTCCGGCGAGATTTTCC	60.158	154
CL3995.Contig3_F0463-PN_1223_3	CTCCTCCTCCTCCTC	CTC(3*5)	570	15	GTTCTCCATCGTCAGCGGCGCCGCCCGCCGCTCTTCGTCCTCCCGGAACGCCTGGGAAGCCGCCCGATCCGCCGCCGCCATCCGCTT[CTCCTCCTCCTCCTC]GGCGGCGTCCTCGCCGTCGCCGACCCCGTTCGGGAAAATCTCGCC	GTTCTCCATCGTCAGCGG	60.363	GGCGAGATTTTCCCGAAC	60.548	147
CL3995.Contig3_F0463-PN_1223_4	CTCCTCCTCCTCCTC	CTC(3*5)	570	15	GCGTTCTCCATCGTCAGCGGCGCCGCCCGCCGCTCTTCGTCCTCCCGGAACGCCTGGGAAGCCGCCCGATCCGCCGCCGCCATCCGCTT[CTCCTCCTCCTCCTC]GGCGGCGTCCTCGCCGTCGCCGACCCCGTTCGGGAAAATCTCGCC	GCGTTCTCCATCGTCAGC	60.53	GGCGAGATTTTCCCGAAC	60.548	149
CL3995.Contig3_F0463-PN_1223_5	CTCCTCCTCCTCCTC	CTC(3*5)	570	15	CTCTTCGTCCTCCCGGAACGCCTGGGAAGCCGCCCGATCCGCCGCCGCCATCCGCTT[CTCCTCCTCCTCCTC]GGCGGCGTCCTCGCCGTCGCCGACCCCGTTCGGGAAAATCTCGCCGGAGT	CTCTTCGTCCTCCCGGAAC	62.109	ACTCCGGCGAGATTTTCC	60.158	122
CL4031.Contig1_F0463-PN_318_1	GGAGGAGGAGGAGGAGGA	GGA(3*6)	273	18	AGGATTGAGTAGGTGAGGGAAAGGTGGGAGAGGGGAGACAGGAAGAGGAGAAAGCGGGGGGAGAAGAAGGGGAGAG[GGAGGAGGAGGAGGAGGA]AGGTGGAGCACTTTTGATAAAAGGTT	AGGATTGAGTAGGTGAGGGAAAG	60.009	AACCTTTTATCAAAAGTGCTCCA	59.215	120
CL4031.Contig1_F0463-PN_318_2	GGAGGAGGAGGAGGAGGA	GGA(3*6)	273	18	AGGATTGAGTAGGTGAGGGAAAGGTGGGAGAGGGGAGACAGGAAGAGGAGAAAGCGGGGGGAGAAGAAGGGGAGAG[GGAGGAGGAGGAGGAGGA]AGGTGGAGCACTTTTGATAAAAGGTTG	AGGATTGAGTAGGTGAGGGAAAG	60.009	CAACCTTTTATCAAAAGTGCTCC	59.215	121
CL4031.Contig1_F0463-PN_318_3	GGAGGAGGAGGAGGAGGA	GGA(3*6)	273	18	GATTGAGTAGGTGAGGGAAAGGTGGGAGAGGGGAGACAGGAAGAGGAGAAAGCGGGGGGAGAAGAAGGGGAGAG[GGAGGAGGAGGAGGAGGA]AGGTGGAGCACTTTTGATAAAAGGTT	GATTGAGTAGGTGAGGGAAAGGT	59.888	AACCTTTTATCAAAAGTGCTCCA	59.215	118
CL4031.Contig1_F0463-PN_318_4	GGAGGAGGAGGAGGAGGA	GGA(3*6)	273	18	GATTGAGTAGGTGAGGGAAAGGTGGGAGAGGGGAGACAGGAAGAGGAGAAAGCGGGGGGAGAAGAAGGGGAGAG[GGAGGAGGAGGAGGAGGA]AGGTGGAGCACTTTTGATAAAAGGTTG	GATTGAGTAGGTGAGGGAAAGGT	59.888	CAACCTTTTATCAAAAGTGCTCC	59.215	119
CL4031.Contig1_F0463-PN_318_5	GGAGGAGGAGGAGGAGGA	GGA(3*6)	273	18	AGAGGGAGGATTGAGTAGGTGAGGGAAAGGTGGGAGAGGGGAGACAGGAAGAGGAGAAAGCGGGGGGAGAAGAAGGGGAGAG[GGAGGAGGAGGAGGAGGA]AGGTGGAGCACTTTTGATAAAAGGTT	AGAGGGAGGATTGAGTAGGTGAG	60.137	AACCTTTTATCAAAAGTGCTCCA	59.215	126
CL4040.Contig2_F0463-PN_1276_1	CGGCGGCGGCGGCGG	CGG(3*5)	1845	15	GAACAGGTGGACGAACCTACCGACCTCGCCGAGGTTGGCGCAAGCATTGAGAGCGGCGTTGTACGCGGCGGTGTCCGGCAAGGCCT[CGGCGGCGGCGGCGG]GTAAGGGGCCGCCGGAGACGGCGCGGGCGCGGCGGACGACGGCGTCGAAGAGACGGAG	GAACAGGTGGACGAACCTACC	60.792	CTCCGTCTCTTCGACGCC	62.11	159
CL4040.Contig2_F0463-PN_1276_2	CGGCGGCGGCGGCGG	CGG(3*5)	1845	15	GAACAGGTGGACGAACCTACCGACCTCGCCGAGGTTGGCGCAAGCATTGAGAGCGGCGTTGTACGCGGCGGTGTCCGGCAAGGCCT[CGGCGGCGGCGGCGG]GTAAGGGGCCGCCGGAGACGGCGCGGGCGCGGCGGACGACGGCGTCGAAGAGACGGAGG	GAACAGGTGGACGAACCTACC	60.792	CCTCCGTCTCTTCGACGC	62.11	160
CL4040.Contig2_F0463-PN_1276_3	CGGCGGCGGCGGCGG	CGG(3*5)	1845	15	GTGGACGAACCTACCGACCTCGCCGAGGTTGGCGCAAGCATTGAGAGCGGCGTTGTACGCGGCGGTGTCCGGCAAGGCCT[CGGCGGCGGCGGCGG]GTAAGGGGCCGCCGGAGACGGCGCGGGCGCGGCGGACGACGGCGTCGAAGAGACGGAGGGC	GTGGACGAACCTACCGACCT	61.337	GCCCTCCGTCTCTTCGAC	60.924	156
CL4040.Contig2_F0463-PN_1276_4	CGGCGGCGGCGGCGG	CGG(3*5)	1845	15	GTGGACGAACCTACCGACCTCGCCGAGGTTGGCGCAAGCATTGAGAGCGGCGTTGTACGCGGCGGTGTCCGGCAAGGCCT[CGGCGGCGGCGGCGG]GTAAGGGGCCGCCGGAGACGGCGCGGGCGCGGCGGACGACGGCGTCGAAGAGACGGAGGGCGTC	GTGGACGAACCTACCGACCT	61.337	GACGCCCTCCGTCTCTTC	60.924	159
CL4040.Contig2_F0463-PN_1276_5	CGGCGGCGGCGGCGG	CGG(3*5)	1845	15	AGGTGGACGAACCTACCGACCTCGCCGAGGTTGGCGCAAGCATTGAGAGCGGCGTTGTACGCGGCGGTGTCCGGCAAGGCCT[CGGCGGCGGCGGCGG]GTAAGGGGCCGCCGGAGACGGCGCGGGCGCGGCGGACGACGGCGTCGAAGAGACGGAGGGC	AGGTGGACGAACCTACCGAC	61.337	GCCCTCCGTCTCTTCGAC	60.924	158
CL4040.Contig2_F0463-PN_1277_3	GGCGGCGGCGGCGGC	GGC(3*5)	2035	15	GAGCATGGAGCGGACAAGGGAGGCGGCGAAGGGGGCGGCACCGGAGCG[GGCGGCGGCGGCGGC]GAGGAGGCCGAGGGAGTTGGCGTCGAGGAGGAG	GAGCATGGAGCGGACAAG	60.52	CTCCTCCTCGACGCCAACT	62.876	96
CL4040.Contig2_F0463-PN_1277_4	GGCGGCGGCGGCGGC	GGC(3*5)	2035	15	GAGCATGGAGCGGACAAGGGAGGCGGCGAAGGGGGCGGCACCGGAGCG[GGCGGCGGCGGCGGC]GAGGAGGCCGAGGGAGTTGGCGTCGAG	GAGCATGGAGCGGACAAG	60.52	CTCGACGCCAACTCCCTC	61.965	90
CL4040.Contig2_F0463-PN_1277_5	GGCGGCGGCGGCGGC	GGC(3*5)	2035	15	GAGCATGGAGCGGACAAGGGAGGCGGCGAAGGGGGCGGCACCGGAGCG[GGCGGCGGCGGCGGC]GAGGAGGCCGAGGGAGTTGGCGTCGAGGAG	GAGCATGGAGCGGACAAG	60.52	CTCCTCGACGCCAACTCC	61.965	93
CL4066.Contig1_F0463-PN_1670_1	ACCACCACCACCACC	ACC(3*5)	946	15	ATCTTGGATTTGAGAGGGATCATCATATCAAGTACACACTTA[ACCACCACCACCACC]AAATGTAATAGTAACATATTGCCTTCCTCTAAAATAAAGAGAAAATATTTGTAGTAAGATTATTTACCTAGGCTGCTACATGGC	ATCTTGGATTTGAGAGGGATCAT	60.163	GCCATGTAGCAGCCTAGGTAAA	60.633	141
CL4066.Contig1_F0463-PN_1670_2	ACCACCACCACCACC	ACC(3*5)	946	15	ATCTTGGATTTGAGAGGGATCATCATATCAAGTACACACTTA[ACCACCACCACCACC]AAATGTAATAGTAACATATTGCCTTCCTCTAAAATAAAGAGAAAATATTTGTAGTAAGATTATTTACCTAGGCTGCTACATGGC	ATCTTGGATTTGAGAGGGATCAT	60.163	GCCATGTAGCAGCCTAGGTAAATA	60.824	141
CL4066.Contig1_F0463-PN_1670_3	ACCACCACCACCACC	ACC(3*5)	946	15	TACTGATCTTGGATTTGAGAGGGATCATCATATCAAGTACACACTTA[ACCACCACCACCACC]AAATGTAATAGTAACATATTGCCTTCCTCTAAAATAAAGAGAAAATATTTGTAGTAAGATTATTTACCTAGGCTGCTACATGGC	TACTGATCTTGGATTTGAGAGGG	59.601	GCCATGTAGCAGCCTAGGTAAA	60.633	146
CL4066.Contig1_F0463-PN_1670_4	ACCACCACCACCACC	ACC(3*5)	946	15	TACTGATCTTGGATTTGAGAGGGATCATCATATCAAGTACACACTTA[ACCACCACCACCACC]AAATGTAATAGTAACATATTGCCTTCCTCTAAAATAAAGAGAAAATATTTGTAGTAAGATTATTTACCTAGGCTGCTACATGGC	TACTGATCTTGGATTTGAGAGGG	59.601	GCCATGTAGCAGCCTAGGTAAATA	60.824	146
CL4066.Contig1_F0463-PN_1670_5	ACCACCACCACCACC	ACC(3*5)	946	15	TGGATTTGAGAGGGATCATCATATCAAGTACACACTTA[ACCACCACCACCACC]AAATGTAATAGTAACATATTGCCTTCCTCTAAAATAAAGAGAAAATATTTGTAGTAAGATTATTTACCTAGGCTGCTACATGGC	TGGATTTGAGAGGGATCATCATA	60.648	GCCATGTAGCAGCCTAGGTAAA	60.633	137
CL4066.Contig1_F0463-PN_1671_1	GAGGAGGAGGAGGAG	GAG(3*5)	2068	15	CTTACCAGGTTCATAGGGAAAAAAGAGCTTGGTGGGAGGATCAAGGCGGAGGCGGCGCCTGGTAGGGAGGAGGGAGCGGGCGACTGTGGAGACGGAGGAAGAGT[GAGGAGGAGGAGGAG]GGTGAGATCCGTCGAGATGTTGGTGGGAGGAGTGGATAGTA	CTTACCAGGTTCATAGGGAAAAA	58.619	TACTATCCACTCCTCCCACCAAC	61.475	160
CL4066.Contig1_F0463-PN_1671_2	GAGGAGGAGGAGGAG	GAG(3*5)	2068	15	CTTACCAGGTTCATAGGGAAAAAAGAGCTTGGTGGGAGGATCAAGGCGGAGGCGGCGCCTGGTAGGGAGGAGGGAGCGGGCGACTGTGGAGACGGAGGAAGAGT[GAGGAGGAGGAGGAG]GGTGAGATCCGTCGAGATGTTGGTGGGAGGAGTGGATAGTA	CTTACCAGGTTCATAGGGAAAAA	58.619	TACTATCCACTCCTCCCACCAA	60.733	160
CL4066.Contig1_F0463-PN_1671_3	GAGGAGGAGGAGGAG	GAG(3*5)	2068	15	GCTTACCAGGTTCATAGGGAAAAAAGAGCTTGGTGGGAGGATCAAGGCGGAGGCGGCGCCTGGTAGGGAGGAGGGAGCGGGCGACTGTGGAGACGGAGGAAGAGT[GAGGAGGAGGAGGAG]GGTGAGATCCGTCGAGATGTTGGTGGGAGGAGTGGATAGT	GCTTACCAGGTTCATAGGGAAAA	60.68	ACTATCCACTCCTCCCACCAAC	61.519	160
CL4066.Contig1_F0463-PN_1671_4	GAGGAGGAGGAGGAG	GAG(3*5)	2068	15	GCTTACCAGGTTCATAGGGAAAAAAGAGCTTGGTGGGAGGATCAAGGCGGAGGCGGCGCCTGGTAGGGAGGAGGGAGCGGGCGACTGTGGAGACGGAGGAAGAGT[GAGGAGGAGGAGGAG]GGTGAGATCCGTCGAGATGTTG	GCTTACCAGGTTCATAGGGAAAA	60.68	CAACATCTCGACGGATCTCAC	60.672	142
CL4066.Contig1_F0463-PN_1671_5	GAGGAGGAGGAGGAG	GAG(3*5)	2068	15	GCTTACCAGGTTCATAGGGAAAAAAGAGCTTGGTGGGAGGATCAAGGCGGAGGCGGCGCCTGGTAGGGAGGAGGGAGCGGGCGACTGTGGAGACGGAGGAAGAGT[GAGGAGGAGGAGGAG]GGTGAGATCCGTCGAGATGTTGGTGGGAGGAGTGGATAG	GCTTACCAGGTTCATAGGGAAAA	60.68	CTATCCACTCCTCCCACCAAC	60.751	159
CL4066.Contig1_F0463-PN_1672_1	CCACCACCACCACCACCACCA	CCA(3*7)	2270	21	CATCCTGCACAGACTCCACACCGTCCCTCCTCCTTCCGGCGACCTCTCCCCCACAATCGCCAT[CCACCACCACCACCACCACCA]CTTCAAAATTTACAAACCAGGATGACAACCGAGCCGATATTCCTTCAAACTCGTGTGC	CATCCTGCACAGACTCCACAC	61.772	GCACACGAGTTTGAAGGAATATC	60.021	142
CL4066.Contig1_F0463-PN_1672_2	CCACCACCACCACCACCACCA	CCA(3*7)	2270	21	CATCCTGCACAGACTCCACACCGTCCCTCCTCCTTCCGGCGACCTCTCCCCCACAATCGCCAT[CCACCACCACCACCACCACCA]CTTCAAAATTTACAAACCAGGATGACAACCGAGCCGATATTCCTTCAAACTCGTGTGC	CATCCTGCACAGACTCCACA	60.905	GCACACGAGTTTGAAGGAATATC	60.021	142
CL4066.Contig1_F0463-PN_1672_3	CCACCACCACCACCACCACCA	CCA(3*7)	2270	21	AGACTCCACACCGTCCCTCCTCCTTCCGGCGACCTCTCCCCCACAATCGCCAT[CCACCACCACCACCACCACCA]CTTCAAAATTTACAAACCAGGATGACAACCGAGCCGATATTCCTTCAAACTCGTGTGC	AGACTCCACACCGTCCCTC	60.104	GCACACGAGTTTGAAGGAATATC	60.021	132
CL4066.Contig1_F0463-PN_1672_4	CCACCACCACCACCACCACCA	CCA(3*7)	2270	21	CACAGACTCCACACCGTCCCTCCTCCTTCCGGCGACCTCTCCCCCACAATCGCCAT[CCACCACCACCACCACCACCA]CTTCAAAATTTACAAACCAGGATGACAACCGAGCCGATATTCCTTCAAACTCGTGTGC	CACAGACTCCACACCGTCC	60.148	GCACACGAGTTTGAAGGAATATC	60.021	135
CL4066.Contig1_F0463-PN_1672_5	CCACCACCACCACCACCACCA	CCA(3*7)	2270	21	CCTGCACAGACTCCACACCGTCCCTCCTCCTTCCGGCGACCTCTCCCCCACAATCGCCAT[CCACCACCACCACCACCACCA]CTTCAAAATTTACAAACCAGGATGACAACCGAGCCGATATTCCTTCAAACTCGTGTGC	CCTGCACAGACTCCACACC	60.311	GCACACGAGTTTGAAGGAATATC	60.021	139
CL4077.Contig2_F0463-PN_564_1	CCGCCGCCGCCGCCGCCGCCG	CCG(3*7)	2792	21	TTTTGGAACGTTTGATGAACAGCT[CCGCCGCCGCCGCCGCCGCCG]ACTCCCTCCTCTCCCGGTCCTCGTACTCATACGGCGACCTAGATCCATACCGGTAGTCGT	TTTTGGAACGTTTGATGAACAG	60.011	ACGACTACCGGTATGGATCTAGG	60.613	105
CL4077.Contig2_F0463-PN_564_2	CCGCCGCCGCCGCCGCCGCCG	CCG(3*7)	2792	21	TTTTTGGAACGTTTGATGAACAGCT[CCGCCGCCGCCGCCGCCGCCG]ACTCCCTCCTCTCCCGGTCCTCGTACTCATACGGCGACCTAGATCCATACCGGTAGTCGT	TTTTTGGAACGTTTGATGAACAG	61.226	ACGACTACCGGTATGGATCTAGG	60.613	106
CL4077.Contig2_F0463-PN_564_3	CCGCCGCCGCCGCCGCCGCCG	CCG(3*7)	2792	21	TTTTTGGAACGTTTGATGAACAGCT[CCGCCGCCGCCGCCGCCGCCG]ACTCCCTCCTCTCCCGGTCCTCGTACTCATACGGCGACCTAGATCCATACCGGTAGTCGT	TTTTTGGAACGTTTGATGAACA	60.368	ACGACTACCGGTATGGATCTAGG	60.613	106
CL4077.Contig2_F0463-PN_564_4	CCGCCGCCGCCGCCGCCGCCG	CCG(3*7)	2792	21	TTTTGGAACGTTTGATGAACAGCT[CCGCCGCCGCCGCCGCCGCCG]ACTCCCTCCTCTCCCGGTCCTCGTACTCATACGGCGACCTAGATCCATACCGGTAGTCG	TTTTGGAACGTTTGATGAACAG	60.011	CGACTACCGGTATGGATCTAGG	59.871	104
CL4077.Contig2_F0463-PN_564_5	CCGCCGCCGCCGCCGCCGCCG	CCG(3*7)	2792	21	TTTTTGGAACGTTTGATGAACAGCT[CCGCCGCCGCCGCCGCCGCCG]ACTCCCTCCTCTCCCGGTCCTCGTACTCATACGGCGACCTAGATCCATACCGGTAGTCG	TTTTTGGAACGTTTGATGAACAG	61.226	CGACTACCGGTATGGATCTAGG	59.871	105
CL4084.Contig10_F0463-PN_671_1	ACGACGACGACGACG	ACG(3*5)	432	15	GCCTCCCTTTTTCACAAGA[ACGACGACGACGACG]AAAAATTAGCAAACCGCGGCAACAACGACAACGACATAGTCGTCGTCCCGGCGCCGGTGGAGGAGGAGGAAGATGGTATGGT	GCCTCCCTTTTTCACAAGAA	59.288	ACCATACCATCTTCCTCCTCCT	60.206	116
CL4084.Contig10_F0463-PN_671_2	ACGACGACGACGACG	ACG(3*5)	432	15	GTCGTTCCCTTCTTCGAGCCGGCTGCGTCTGTCCTCGCCAAGTCCAATGCGGCCTCCCTTTTTCACAAGA[ACGACGACGACGACG]AAAAATTAGCAAACCGCGGCAACAACGACAACGACATAGTCG	GTCGTTCCCTTCTTCGAGC	59.942	CGACTATGTCGTTGTCGTTGTT	60.096	127
CL4084.Contig10_F0463-PN_671_3	ACGACGACGACGACG	ACG(3*5)	432	15	GTCGTTCCCTTCTTCGAGCCGGCTGCGTCTGTCCTCGCCAAGTCCAATGCGGCCTCCCTTTTTCACAAGA[ACGACGACGACGACG]AAAAATTAGCAAACCGCGGCAACAACGACAACGACATAGT	GTCGTTCCCTTCTTCGAGC	59.942	ACTATGTCGTTGTCGTTGTTGC	60.103	125
CL4084.Contig10_F0463-PN_671_5	ACGACGACGACGACG	ACG(3*5)	432	15	GCCTCCCTTTTTCACAAGA[ACGACGACGACGACG]AAAAATTAGCAAACCGCGGCAACAACGACAACGACATAGTCGTCGTCCCGGCGCCGGTGGAGGAGGAGGAAGATGGTATGGT	GCCTCCCTTTTTCACAAGAA	59.288	ACCATACCATCTTCCTCCTCCTC	61.891	116
CL4088.Contig1_F0463-PN_1732_1	CGGCGGCGGCGGCGGCGG	CGG(3*6)	191	18	CTGTTCTCCACTTTCGACGCCATGGAGTCCGGAGGGT[CGGCGGCGGCGGCGGCGG]CAGTGGGGCGGCCAGTCGTCACCGTCGCCCGACCGCCTCCTCCGCCCTCGACCACTCCGTCGATCTCCACCTCTTCTGATGACGGAGAAAG	CTGTTCTCCACTTTCGACGC	60.975	CTTTCTCCGTCATCAGAAGAGGT	61.134	146
CL4088.Contig1_F0463-PN_1732_2	CGGCGGCGGCGGCGGCGG	CGG(3*6)	191	18	GCTGTTCTCCACTTTCGACGCCATGGAGTCCGGAGGGT[CGGCGGCGGCGGCGGCGG]CAGTGGGGCGGCCAGTCGTCACCGTCGCCCGACCGCCTCCTCCGCCCTCGACCACTCCGTCGATCTCCACCTCTTCTGATGACGGAGAAAG	GCTGTTCTCCACTTTCGACG	60.975	CTTTCTCCGTCATCAGAAGAGGT	61.134	147
CL4088.Contig1_F0463-PN_1732_3	CGGCGGCGGCGGCGGCGG	CGG(3*6)	191	18	CGCTGTTCTCCACTTTCGACGCCATGGAGTCCGGAGGGT[CGGCGGCGGCGGCGGCGG]CAGTGGGGCGGCCAGTCGTCACCGTCGCCCGACCGCCTCCTCCGCCCTCGACCACTCCGTCGATCTCCACCTCTTCTGATGACGGAGAAAG	CGCTGTTCTCCACTTTCGAC	60.975	CTTTCTCCGTCATCAGAAGAGGT	61.134	148
CL4088.Contig1_F0463-PN_1732_4	CGGCGGCGGCGGCGGCGG	CGG(3*6)	191	18	TGTTCTCCACTTTCGACGCCATGGAGTCCGGAGGGT[CGGCGGCGGCGGCGGCGG]CAGTGGGGCGGCCAGTCGTCACCGTCGCCCGACCGCCTCCTCCGCCCTCGACCACTCCGTCGATCTCCACCTCTTCTGATGACGGAGAAAG	TGTTCTCCACTTTCGACGC	59.976	CTTTCTCCGTCATCAGAAGAGGT	61.134	145
CL4088.Contig1_F0463-PN_1732_5	CGGCGGCGGCGGCGGCGG	CGG(3*6)	191	18	CTGTTCTCCACTTTCGACGCCATGGAGTCCGGAGGGT[CGGCGGCGGCGGCGGCGG]CAGTGGGGCGGCCAGTCGTCACCGTCGCCCGACCGCCTCCTCCGCCCTCGACCACTCCGTCGATCTCCACCTCTTCTGATGACGGAGAAA	CTGTTCTCCACTTTCGACGC	60.975	TTTCTCCGTCATCAGAAGAGGT	60.247	145
CL4103.Contig1_F0463-PN_131_1	GGAGGAGGAGGAGGA	GGA(3*5)	970	15	GGTTTGTGGAGGAGATGAAGTCGATGAAGGGGGGAGT[GGAGGAGGAGGAGGA]TGAGGAAGAGGAGGAGTTGTTGAAGAAGGAGTGCTCTT	GGTTTGTGGAGGAGATGAAGTC	59.979	AAGAGCACTCCTTCTTCAACAACT	59.99	90
CL4103.Contig1_F0463-PN_131_2	GGAGGAGGAGGAGGA	GGA(3*5)	970	15	GGTTTGTGGAGGAGATGAAGTCGATGAAGGGGGGAGT[GGAGGAGGAGGAGGA]TGAGGAAGAGGAGGAGTTGTTGAAGAAGGAGTGCTCTTCTC	GGTTTGTGGAGGAGATGAAGTC	59.979	GAGAAGAGCACTCCTTCTTCAAC	58.798	93
CL4103.Contig1_F0463-PN_131_3	GGAGGAGGAGGAGGA	GGA(3*5)	970	15	GGTTTGTGGAGGAGATGAAGTCGATGAAGGGGGGAGT[GGAGGAGGAGGAGGA]TGAGGAAGAGGAGGAGTTGTTGAAGAAGGAGTGCTCT	GGTTTGTGGAGGAGATGAAGTC	59.979	AGAGCACTCCTTCTTCAACAACT	58.731	89
CL4103.Contig1_F0463-PN_131_4	GGAGGAGGAGGAGGA	GGA(3*5)	970	15	GGTTTGTGGAGGAGATGAAGTCGATGAAGGGGGGAGT[GGAGGAGGAGGAGGA]TGAGGAAGAGGAGGAGTTGTTGAAGAAGGAGTGCTCTTCTCACAGGGTGGATGGTAGAGT	GGTTTGTGGAGGAGATGAAGTC	59.979	ACTCTACCATCCACCCTGTGAG	60.427	112
CL4103.Contig1_F0463-PN_131_5	GGAGGAGGAGGAGGA	GGA(3*5)	970	15	GAGGAGATGAAGTCGATGAAGGGGGGAGT[GGAGGAGGAGGAGGA]TGAGGAAGAGGAGGAGTTGTTGAAGAAGGAGTGCTCTTCTCACAGGGTGGATGGTAGAGT	GAGGAGATGAAGTCGATGAAGG	60.212	ACTCTACCATCCACCCTGTGAG	60.427	104
CL4103.Contig5_F0463-PN_1395_1	TGGTGGTGGTGGTGGTGGTGG	TGG(3*7)	1685	21	GAGGGAGTCCTCCAAGGCGTCGGCGAGGCGGAGGACGAATGGGTCGGAAAGGGCGGCGTGGGGCCGGAGGGCGGCGAGGCGGTGGGAGGTGGTGGGA[TGGTGGTGGTGGTGGTGGTGG]GAAAGGGGATGTGAAGTGTGTCGATCAGAA	GAGGGAGTCCTCCAAGGC	59.723	TTCTGATCGACACACTTCACATC	60.171	148
CL4103.Contig5_F0463-PN_1395_2	TGGTGGTGGTGGTGGTGGTGG	TGG(3*7)	1685	21	GGAGGGAGTCCTCCAAGGCGTCGGCGAGGCGGAGGACGAATGGGTCGGAAAGGGCGGCGTGGGGCCGGAGGGCGGCGAGGCGGTGGGAGGTGGTGGGA[TGGTGGTGGTGGTGGTGGTGG]GAAAGGGGATGTGAAGTGTGTCGATCAGAA	GGAGGGAGTCCTCCAAGG	59.561	TTCTGATCGACACACTTCACATC	60.171	149
CL4103.Contig5_F0463-PN_1395_3	TGGTGGTGGTGGTGGTGGTGG	TGG(3*7)	1685	21	GGGAGGGAGTCCTCCAAGGCGTCGGCGAGGCGGAGGACGAATGGGTCGGAAAGGGCGGCGTGGGGCCGGAGGGCGGCGAGGCGGTGGGAGGTGGTGGGA[TGGTGGTGGTGGTGGTGGTGG]GAAAGGGGATGTGAAGTGTGTCGATCAGAA	GGGAGGGAGTCCTCCAAG	59.561	TTCTGATCGACACACTTCACATC	60.171	150
CL4103.Contig5_F0463-PN_1395_4	TGGTGGTGGTGGTGGTGGTGG	TGG(3*7)	1685	21	GAGGGAGTCCTCCAAGGCGTCGGCGAGGCGGAGGACGAATGGGTCGGAAAGGGCGGCGTGGGGCCGGAGGGCGGCGAGGCGGTGGGAGGTGGTGGGA[TGGTGGTGGTGGTGGTGGTGG]GAAAGGGGATGTGAAGTGTGTCGATCAGAAAG	GAGGGAGTCCTCCAAGGC	59.723	CTTTCTGATCGACACACTTCACA	60.341	150
CL4103.Contig5_F0463-PN_1395_5	TGGTGGTGGTGGTGGTGGTGG	TGG(3*7)	1685	21	GAGGGAGTCCTCCAAGGCGTCGGCGAGGCGGAGGACGAATGGGTCGGAAAGGGCGGCGTGGGGCCGGAGGGCGGCGAGGCGGTGGGAGGTGGTGGGA[TGGTGGTGGTGGTGGTGGTGG]GAAAGGGGATGTGAAGTGTGTCGATCAGAAA	GAGGGAGTCCTCCAAGGC	59.723	TTTCTGATCGACACACTTCACAT	59.653	149
CL4139.Contig2_F0463-PN_1786_1	CACCACCACCACCAC	CAC(3*5)	1069	15	AAGGAAGACGATGATGTTGAAGATGGGGATGGCGGAAATTGACGATGATCCTGAGTTA[CACCACCACCACCAC]CTTCCAAATTGCTCTTCTCATCAGCTGTCATATTTGATACACCAACTTGTACTCCACTCCTC	AAGGAAGACGATGATGTTGAAGA	60.123	GAGGAGTGGAGTACAAGTTGGTG	60.081	135
CL4139.Contig2_F0463-PN_1786_2	CACCACCACCACCAC	CAC(3*5)	1069	15	AAGGAAGACGATGATGTTGAAGATGGGGATGGCGGAAATTGACGATGATCCTGAGTTA[CACCACCACCACCAC]CTTCCAAATTGCTCTTCTCATCAGCTGTCATATTTGATACACCAACTTGTACTCCACTCCTCCACA	AAGGAAGACGATGATGTTGAAGA	60.123	TGTGGAGGAGTGGAGTACAAGTT	60.081	139
CL4139.Contig2_F0463-PN_1786_3	CACCACCACCACCAC	CAC(3*5)	1069	15	AAGGAAGACGATGATGTTGAAGATGGGGATGGCGGAAATTGACGATGATCCTGAGTTA[CACCACCACCACCAC]CTTCCAAATTGCTCTTCTCATCAGCTGTCATA	AAGGAAGACGATGATGTTGAAGA	60.123	TATGACAGCTGATGAGAAGAGCA	60.169	105
CL4139.Contig2_F0463-PN_1786_4	CACCACCACCACCAC	CAC(3*5)	1069	15	AAGGAAGACGATGATGTTGAAGATGGGGATGGCGGAAATTGACGATGATCCTGAGTTA[CACCACCACCACCAC]CTTCCAAATTGCTCTTCTCATCAGCTGTCATATTTGATACACCAACTTGTACTCCACTCCTCCACACCAATTATAG	AAGGAAGACGATGATGTTGAAGA	60.123	CTATAATTGGTGTGGAGGAGTGG	59.77	149
CL4139.Contig2_F0463-PN_1786_5	CACCACCACCACCAC	CAC(3*5)	1069	15	AAGGAAGACGATGATGTTGAAGATGGGGATGGCGGAAATTGACGATGATCCTGAGTTA[CACCACCACCACCAC]CTTCCAAATTGCTCTTCTCATCAGCTGTCATATTTGATACACCAACTTGTACTCCACTCCTCCACAC	AAGGAAGACGATGATGTTGAAGA	60.123	GTGTGGAGGAGTGGAGTACAAGT	59.583	140
CL4143.Contig2_F0463-PN_1296_4	CTTCTTCTTCTTCTTCTT	CTT(3*6)	315	18	TACTTCTTCAAGCACAACATCCAGAAGAATTTTTACAACACTGCCGAGATAACAGTACCGTGTCCTCATTTTGTCACCAGTTCTGCCATGCC[CTTCTTCTTCTTCTTCTT]CGGGTTGAAAATTTAAAAGAGGGTGGTCAGATGTCACAGGTCGTGAGTAG	TACTTCTTCAAGCACAACATCCA	59.799	CTACTCACGACCTGTGACATCTG	59.841	160
CL4143.Contig2_F0463-PN_1296_5	CTTCTTCTTCTTCTTCTT	CTT(3*6)	315	18	AGAATTTTTACAACACTGCCGAGATAACAGTACCGTGTCCTCATTTTGTCACCAGTTCTGCCATGCC[CTTCTTCTTCTTCTTCTT]CGGGTTGAAAATTTAAAAGAGGGTGGTCAGATGTCACAGGTCGTGAGTAG	AGAATTTTTACAACACTGCCGAG	59.716	CTACTCACGACCTGTGACATCTG	59.841	135
CL4166.Contig2_F0463-PN_84_1	CGCCGCCGCCGCCGC	CGC(3*5)	1426	15	ATTGTTGCTGCTGCTGTTGTAGCCGGAGGGAACTTGAGAGTGGGGGTTCGAGGCGG[CGCCGCCGCCGCCGC]CGGCGAAGGAGGATGAGCCGCCGCCGCCGCGGGGTTTGCCGCTGTTGTCGGCGGCCCTCTGGCAGTACAACTGGTG	ATTGTTGCTGCTGCTGTTGTAG	60.502	CACCAGTTGTACTGCCAGAGG	60.749	147
CL4166.Contig2_F0463-PN_84_2	CGCCGCCGCCGCCGC	CGC(3*5)	1426	15	ATTGTTGCTGCTGCTGTTGTAGCCGGAGGGAACTTGAGAGTGGGGGTTCGAGGCGG[CGCCGCCGCCGCCGC]CGGCGAAGGAGGATGAGCCGCCGCCGCCGCGGGGTTTGCCGCTGTTGTCGGCGGCCCTCTGGCAGTACAACTGGTGG	ATTGTTGCTGCTGCTGTTGTAG	60.502	CCACCAGTTGTACTGCCAGAG	60.749	148
CL4166.Contig2_F0463-PN_84_3	CGCCGCCGCCGCCGC	CGC(3*5)	1426	15	ATTGTTGCTGCTGCTGTTGTAGCCGGAGGGAACTTGAGAGTGGGGGTTCGAGGCGG[CGCCGCCGCCGCCGC]CGGCGAAGGAGGATGAGCCGCCGCCGCCGCGGGGTTTGCCGCTGTTGTCGGCGGCCCTCTGGCAGTACAACTGGTGG	ATTGTTGCTGCTGCTGTTGTAG	60.502	CCACCAGTTGTACTGCCAGA	59.745	148
CL4166.Contig2_F0463-PN_84_4	CGCCGCCGCCGCCGC	CGC(3*5)	1426	15	TTGTTGCTGCTGCTGTTGTAGCCGGAGGGAACTTGAGAGTGGGGGTTCGAGGCGG[CGCCGCCGCCGCCGC]CGGCGAAGGAGGATGAGCCGCCGCCGCCGCGGGGTTTGCCGCTGTTGTCGGCGGCCCTCTGGCAGTACAACTGGTG	TTGTTGCTGCTGCTGTTGTAG	60.246	CACCAGTTGTACTGCCAGAGG	60.749	146
CL4166.Contig2_F0463-PN_84_5	CGCCGCCGCCGCCGC	CGC(3*5)	1426	15	TTGTTGCTGCTGCTGTTGTAGCCGGAGGGAACTTGAGAGTGGGGGTTCGAGGCGG[CGCCGCCGCCGCCGC]CGGCGAAGGAGGATGAGCCGCCGCCGCCGCGGGGTTTGCCGCTGTTGTCGGCGGCCCTCTGGCAGTACAACTGGTGG	TTGTTGCTGCTGCTGTTGTAG	60.246	CCACCAGTTGTACTGCCAGAG	60.749	147
CL422.Contig2_F0463-PN_1340_1	CCTTCTCCTTCTCCTTCTCCTTCT	CCTTCT(6*4)	699	24	CTGCTTCATTCCTTTTCTGCATCAAAGGTTTGCAATATGGGCGGACATGGAAGTTCTGGGCAAGTGTTGTGCTTGCTGGCCATGGTTGCTTCCTGCCCGTGCTTCA[CCTTCTCCTTCTCCTTCTCCTTCT]CCAAGTTTGACAAGCAGGACTCG	CTGCTTCATTCCTTTTCTGCAT	60.741	CGAGTCCTGCTTGTCAAACTT	59.529	153
CL422.Contig2_F0463-PN_1340_2	CCTTCTCCTTCTCCTTCTCCTTCT	CCTTCT(6*4)	699	24	CTTTGTGCTGCTTCATTCCTTTTCTGCATCAAAGGTTTGCAATATGGGCGGACATGGAAGTTCTGGGCAAGTGTTGTGCTTGCTGGCCATGGTTGCTTCCTGCCCGTGCTTCA[CCTTCTCCTTCTCCTTCTCCTTCT]CCAAGTTTGACAAGCAGGACTCG	CTTTGTGCTGCTTCATTCCTTT	60.769	CGAGTCCTGCTTGTCAAACTT	59.529	160
CL422.Contig2_F0463-PN_1340_3	CCTTCTCCTTCTCCTTCTCCTTCT	CCTTCT(6*4)	699	24	CTTTGTGCTGCTTCATTCCTTTTCTGCATCAAAGGTTTGCAATATGGGCGGACATGGAAGTTCTGGGCAAGTGTTGTGCTTGCTGGCCATGGTTGCTTCCTGCCCGTGCTTCA[CCTTCTCCTTCTCCTTCTCCTTCT]CCAAGTTTGACAAGCAGGACTCG	CTTTGTGCTGCTTCATTCCTTTT	61.909	CGAGTCCTGCTTGTCAAACTT	59.529	160
CL422.Contig2_F0463-PN_1340_4	CCTTCTCCTTCTCCTTCTCCTTCT	CCTTCT(6*4)	699	24	TTTGTGCTGCTTCATTCCTTTTCTGCATCAAAGGTTTGCAATATGGGCGGACATGGAAGTTCTGGGCAAGTGTTGTGCTTGCTGGCCATGGTTGCTTCCTGCCCGTGCTTCA[CCTTCTCCTTCTCCTTCTCCTTCT]CCAAGTTTGACAAGCAGGACTCG	TTTGTGCTGCTTCATTCCTTTT	61.109	CGAGTCCTGCTTGTCAAACTT	59.529	159
CL422.Contig2_F0463-PN_1340_5	CCTTCTCCTTCTCCTTCTCCTTCT	CCTTCT(6*4)	699	24	TTGTGCTGCTTCATTCCTTTTCTGCATCAAAGGTTTGCAATATGGGCGGACATGGAAGTTCTGGGCAAGTGTTGTGCTTGCTGGCCATGGTTGCTTCCTGCCCGTGCTTCA[CCTTCTCCTTCTCCTTCTCCTTCT]CCAAGTTTGACAAGCAGGACTCG	TTGTGCTGCTTCATTCCTTTT	59.875	CGAGTCCTGCTTGTCAAACTT	59.529	158
CL423.Contig1_F0463-PN_544_1	AATAATAATAATAATAAT	AAT(3*6)	3079	18	TTTTTATTCACACCTTTTGCAGCCTCTCAGATGATGATTAATTTGACAACCCAAA[AATAATAATAATAATAAT]AAAAAACCTCTTCTCAAACAATCAGCAAAATATGCTCTTAAAGAAGTACCAGACCAAGCTCTGATG	TTTTTATTCACACCTTTTGCAGC	60.501	CATCAGAGCTTGGTCTGGTACTT	59.824	139
CL423.Contig1_F0463-PN_544_2	AATAATAATAATAATAAT	AAT(3*6)	3079	18	TTTTTATTCACACCTTTTGCAGCCTCTCAGATGATGATTAATTTGACAACCCAAA[AATAATAATAATAATAAT]AAAAAACCTCTTCTCAAACAATCAGCA	TTTTTATTCACACCTTTTGCAGC	60.501	TGCTGATTGTTTGAGAAGAGGTT	60.289	100
CL423.Contig1_F0463-PN_544_3	AATAATAATAATAATAAT	AAT(3*6)	3079	18	TTTTTATTCACACCTTTTGCAGCCTCTCAGATGATGATTAATTTGACAACCCAAA[AATAATAATAATAATAAT]AAAAAACCTCTTCTCAAACAATCAGCAA	TTTTTATTCACACCTTTTGCAGC	60.501	TTGCTGATTGTTTGAGAAGAGGT	60.289	101
CL423.Contig1_F0463-PN_544_4	AATAATAATAATAATAAT	AAT(3*6)	3079	18	TTTTTATTCACACCTTTTGCAGCCTCTCAGATGATGATTAATTTGACAACCCAAA[AATAATAATAATAATAAT]AAAAAACCTCTTCTCAAACAATCAGCAAAATATGCTCTTAAAGAAGTACCAGACCAAGCTCTGATGA	TTTTTATTCACACCTTTTGCAGC	60.501	TCATCAGAGCTTGGTCTGGTACT	60.316	140
CL423.Contig1_F0463-PN_544_5	AATAATAATAATAATAAT	AAT(3*6)	3079	18	TTTTTATTCACACCTTTTGCAGCCTCTCAGATGATGATTAATTTGACAACCCAAA[AATAATAATAATAATAAT]AAAAAACCTCTTCTCAAACAATCAGCAAAATATGCTCTTAAAGAAGTACCAGACCAAGCTCTGA	TTTTTATTCACACCTTTTGCAGC	60.501	TCAGAGCTTGGTCTGGTACTTCT	59.578	137
CL4249.Contig2_F0463-PN_478_1	GCTGCTGCTGCTGCT	GCT(3*5)	2321	15	GTAGTCGAAGCTCTGCCATAGAATATA[GCTGCTGCTGCTGCT]CTGCTCTTCTCCCAACTGATCCTCCCCTTCTTCTCTGAGCAC	GTAGTCGAAGCTCTGCCATAGAA	60.055	GTGCTCAGAGAAGAAGGGGAG	60.517	84
CL4249.Contig2_F0463-PN_478_2	GCTGCTGCTGCTGCT	GCT(3*5)	2321	15	GTAGTCGAAGCTCTGCCATAGAATATA[GCTGCTGCTGCTGCT]CTGCTCTTCTCCCAACTGATCCTCCCCTTCTTCTCTGAGCACCAGGTTG	GTAGTCGAAGCTCTGCCATAGAA	60.055	CAACCTGGTGCTCAGAGAAGA	60.573	91
CL4249.Contig2_F0463-PN_478_3	GCTGCTGCTGCTGCT	GCT(3*5)	2321	15	GTAGTCGAAGCTCTGCCATAGAATATA[GCTGCTGCTGCTGCT]CTGCTCTTCTCCCAACTGATCCTCCCCTTCTTCTCTGAGCACCAGGTTG	GTAGTCGAAGCTCTGCCATAGAA	60.055	CAACCTGGTGCTCAGAGAAGAA	61.865	91
CL4249.Contig2_F0463-PN_478_4	GCTGCTGCTGCTGCT	GCT(3*5)	2321	15	AGTCGAAGCTCTGCCATAGAATATA[GCTGCTGCTGCTGCT]CTGCTCTTCTCCCAACTGATCCTCCCCTTCTTCTCTGAGCAC	AGTCGAAGCTCTGCCATAGAATA	59.557	GTGCTCAGAGAAGAAGGGGAG	60.517	82
CL4249.Contig2_F0463-PN_478_5	GCTGCTGCTGCTGCT	GCT(3*5)	2321	15	TAGTCGAAGCTCTGCCATAGAATATA[GCTGCTGCTGCTGCT]CTGCTCTTCTCCCAACTGATCCTCCCCTTCTTCTCTGAGCAC	TAGTCGAAGCTCTGCCATAGAAT	59.557	GTGCTCAGAGAAGAAGGGGAG	60.517	83
CL4266.Contig2_F0463-PN_1748_1	TGCTGCTGCTGCTGC	TGC(3*5)	2368	15	GAATTCTGAACAAGAACCTGTGGTTGCAACATCTGGCCTTGACTTTGATTTACTGATAATGTTTGGTTGACTATA[TGCTGCTGCTGCTGC]TGATTAATGATATCTAACTGCTGCTGGGGAACCTGGTTGATCGAATTCATAGTGTTTAAGGCAGAAGGC	GAATTCTGAACAAGAACCTGTGG	60.026	GCCTTCTGCCTTAAACACTATGA	59.806	159
CL4266.Contig2_F0463-PN_1748_2	TGCTGCTGCTGCTGC	TGC(3*5)	2368	15	GAATTCTGAACAAGAACCTGTGGTTGCAACATCTGGCCTTGACTTTGATTTACTGATAATGTTTGGTTGACTATA[TGCTGCTGCTGCTGC]TGATTAATGATATCTAACTGCTGCTGGG	GAATTCTGAACAAGAACCTGTGG	60.026	CCCAGCAGCAGTTAGATATCATT	59.664	118
CL4266.Contig2_F0463-PN_1748_3	TGCTGCTGCTGCTGC	TGC(3*5)	2368	15	CTGGCCTTGACTTTGATTTACTGATAATGTTTGGTTGACTATA[TGCTGCTGCTGCTGC]TGATTAATGATATCTAACTGCTGCTGGGGAACCTGGTTGATCGAATTCATAGTGTTTAAGGCAGAAGGC	CTGGCCTTGACTTTGATTTACTG	60.169	GCCTTCTGCCTTAAACACTATGA	59.806	127
CL4266.Contig2_F0463-PN_1748_4	TGCTGCTGCTGCTGC	TGC(3*5)	2368	15	ATGGTTATGAGTCAAAGGTGGTGACTGCTGAACAGCAGAATTCTGAACAAGAACCTGTGGTTGCAACATCTGGCCTTGACTTTGATTTACTGATAATGTTTGGTTGACTATA[TGCTGCTGCTGCTGC]TGATTAATGATATCTAACTGCTGCTGGG	ATGGTTATGAGTCAAAGGTGGTG	60.158	CCCAGCAGCAGTTAGATATCATT	59.664	155
CL4266.Contig2_F0463-PN_1748_5	TGCTGCTGCTGCTGC	TGC(3*5)	2368	15	CTGGCCTTGACTTTGATTTACTGATAATGTTTGGTTGACTATA[TGCTGCTGCTGCTGC]TGATTAATGATATCTAACTGCTGCTGGG	CTGGCCTTGACTTTGATTTACTG	60.169	CCCAGCAGCAGTTAGATATCATT	59.664	86
CL4302.Contig1_F0463-PN_468_1	TCCTCCTCCTCCTCC	TCC(3*5)	187	15	ATTTACTTCCCTTCCCCTCTCT[TCCTCCTCCTCCTCC]GGGCTTCTGAGTTGGTCGAAAACCAATCCCAAAGTTCGATTCTTTCTCGTGTTTATCATCAGTTCATACTTGGAGTGGGTGTTTCTTTTTTTATGTGGTGTTTGGGTTTTC	ATTTACTTCCCTTCCCCTCTCTT	59.864	GAAAACCCAAACACCACATAAAA	60.01	148
CL4302.Contig1_F0463-PN_468_2	TCCTCCTCCTCCTCC	TCC(3*5)	187	15	ATTTACTTCCCTTCCCCTCTCT[TCCTCCTCCTCCTCC]GGGCTTCTGAGTTGGTCGAAAACCAATCCCAAAGTTCGATTCTTTCTC	ATTTACTTCCCTTCCCCTCTCTT	59.864	GAGAAAGAATCGAACTTTGGGAT	59.965	85
CL4302.Contig1_F0463-PN_468_3	TCCTCCTCCTCCTCC	TCC(3*5)	187	15	ATTTACTTCCCTTCCCCTCTCT[TCCTCCTCCTCCTCC]GGGCTTCTGAGTTGGTCGAAAACCAATCCCAAAGTTCGATTCTTTCTCGTGTTTATCATCAGTTCATACTTGGAGTGGGTGTTTCT	ATTTACTTCCCTTCCCCTCTCTT	59.864	AGAAACACCCACTCCAAGTATGA	59.914	123
CL4302.Contig1_F0463-PN_468_4	TCCTCCTCCTCCTCC	TCC(3*5)	187	15	ATTTACTTCCCTTCCCCTCTCT[TCCTCCTCCTCCTCC]GGGCTTCTGAGTTGGTCGAAAACCAATCCCAAAGTTCGATTCTTTCTCGTGTTTATCATCAGTTCATACTTGGAGTGGGTGTTTC	ATTTACTTCCCTTCCCCTCTCTT	59.864	GAAACACCCACTCCAAGTATGAA	60.268	122
CL4302.Contig1_F0463-PN_468_5	TCCTCCTCCTCCTCC	TCC(3*5)	187	15	ATTTACTTCCCTTCCCCTCTCT[TCCTCCTCCTCCTCC]GGGCTTCTGAGTTGGTCGAAAACCAATCCCAAAGTTCGATTCTTTCTCGTGTTTATCATCAGTTCATACTTGGAGTGGGTGTTTCTTTTT	ATTTACTTCCCTTCCCCTCTCTT	59.864	AAAAAGAAACACCCACTCCAAGT	60.292	127
CL4319.Contig1_F0463-PN_1676_1	TCCTCCTCCTCCTCC	TCC(3*5)	450	15	CTGGACTCCTCTTCTCGATCA[TCCTCCTCCTCCTCC]TCGGACGAGAAGGAGGAGGAGGAGACGGACAAGAACACCACCCGCAGCATCAGCCACATCCTGCAGCGTCCGCCGCCTGTGGAGTACCGGGTTCCGAGATTCT	CTGGACTCCTCTTCTCGATCAT	59.84	AGAATCTCGGAACCCGGTACT	61.217	139
CL4319.Contig1_F0463-PN_1676_2	TCCTCCTCCTCCTCC	TCC(3*5)	450	15	CTGGACTCCTCTTCTCGATCA[TCCTCCTCCTCCTCC]TCGGACGAGAAGGAGGAGGAGGAGACGGACAAGAACACCACCCGCAGCATCAGCCACATCCTGCAGCGTCCGCCGCCTGTGGAGTACCGGGTTCCGAGATT	CTGGACTCCTCTTCTCGATCAT	59.84	AATCTCGGAACCCGGTACTC	60.328	137
CL4319.Contig1_F0463-PN_1676_3	TCCTCCTCCTCCTCC	TCC(3*5)	450	15	CTGGACTCCTCTTCTCGATCA[TCCTCCTCCTCCTCC]TCGGACGAGAAGGAGGAGGAGGAGACGGACAAGAACACCACCCGCAGCATCAGCCACATCCTGCAGCGTCCGCCGCCTGTGGAGTACCGGGTTCCGAGATTC	CTGGACTCCTCTTCTCGATCAT	59.84	GAATCTCGGAACCCGGTACT	60.328	138
CL4319.Contig1_F0463-PN_1676_4	TCCTCCTCCTCCTCC	TCC(3*5)	450	15	CTGGACTCCTCTTCTCGATCA[TCCTCCTCCTCCTCC]TCGGACGAGAAGGAGGAGGAGGAGACGGACAAGAACACCACCCGCAGCATCAGCCACATCCTGCAGCGTCCGCCGCCTGTGGAGTACCGGGTTCCGAGATTCT	CTGGACTCCTCTTCTCGATCAT	59.84	AGAATCTCGGAACCCGGTACTC	62.874	139
CL4319.Contig1_F0463-PN_1676_5	TCCTCCTCCTCCTCC	TCC(3*5)	450	15	CTGGACTCCTCTTCTCGATCA[TCCTCCTCCTCCTCC]TCGGACGAGAAGGAGGAGGAGGAGACGGACAAGAACACCACCCGCAGCATCAGCCACATCCTGCAGCGTCCGCCGCCTGTGGAGTACCGGGTTCCGAGATTCTC	CTGGACTCCTCTTCTCGATCAT	59.84	GAGAATCTCGGAACCCGGTACT	62.874	140
CL4459.Contig1_F0463-PN_1737_1	GAGAGAGAGAGA	GA(2*6)	2166	12	TCGGAAAAAGAAATTTTGACAAGGTTGCGGCATGATGTGGAGGAGCAGCTTGAGAATCTTATGAGCAAGAAGACAGAGATATTGTTT[GAGAGAGAGAGA]ATTGATAAGCTGAGGAAAGAGGCAGAAAGTGAAAG	TCGGAAAAAGAAATTTTGACAAG	59.647	CTTTCACTTTCTGCCTCTTTCCT	60.396	134
CL4459.Contig1_F0463-PN_1737_2	GAGAGAGAGAGA	GA(2*6)	2166	12	AGCAGCTTGAGAATCTTATGAGCAAGAAGACAGAGATATTGTTT[GAGAGAGAGAGA]ATTGATAAGCTGAGGAAAGAGGCAGAAAGTGAAAGCCAGGTTGTTACTCAGCTGCATTATGACCTAGAGGTTG	AGCAGCTTGAGAATCTTATGAGC	59.325	CAACCTCTAGGTCATAATGCAGC	60.163	129
CL4459.Contig1_F0463-PN_1737_3	GAGAGAGAGAGA	GA(2*6)	2166	12	TCGGAAAAAGAAATTTTGACAAGGTTGCGGCATGATGTGGAGGAGCAGCTTGAGAATCTTATGAGCAAGAAGACAGAGATATTGTTT[GAGAGAGAGAGA]ATTGATAAGCTGAGGAAAGAGGCAGAAAGTGAAAGCCAGGTTGTTACTCAGCTGCATTA	TCGGAAAAAGAAATTTTGACAAG	59.647	TAATGCAGCTGAGTAACAACCTG	59.477	158
CL4459.Contig1_F0463-PN_1737_4	GAGAGAGAGAGA	GA(2*6)	2166	12	GGAATCGGAAAAAGAAATTTTGACAAGGTTGCGGCATGATGTGGAGGAGCAGCTTGAGAATCTTATGAGCAAGAAGACAGAGATATTGTTT[GAGAGAGAGAGA]ATTGATAAGCTGAGGAAAGAGGCAGAAAGTGAAAG	GGAATCGGAAAAAGAAATTTTGA	60.601	CTTTCACTTTCTGCCTCTTTCCT	60.396	138
CL4459.Contig1_F0463-PN_1737_5	GAGAGAGAGAGA	GA(2*6)	2166	12	AGCAGCTTGAGAATCTTATGAGCAAGAAGACAGAGATATTGTTT[GAGAGAGAGAGA]ATTGATAAGCTGAGGAAAGAGGCAGAAAGTGAAAG	AGCAGCTTGAGAATCTTATGAGC	59.325	CTTTCACTTTCTGCCTCTTTCCT	60.396	91
CL4460.Contig1_F0463-PN_1535_1	CGACGACGACGACGACGA	CGA(3*6)	399	18	GAGACAACGCATAGAACTCCAACGCGCGCTGCTCTCTCCACCGACTGTCAAGATCGTTTGAAGT[CGACGACGACGACGACGA]TGACGAAGGCGCAGTATCAACGTCAAGAGCCGCCTTGACCTCCTCGAGCGCTCCATCAAAAACGTCCATCACAGC	GAGACAACGCATAGAACTCCAAC	60.186	GCTGTGATGGACGTTTTTGAT	59.992	157
CL4460.Contig1_F0463-PN_1535_2	CGACGACGACGACGACGA	CGA(3*6)	399	18	GAGACAACGCATAGAACTCCAACGCGCGCTGCTCTCTCCACCGACTGTCAAGATCGTTTGAAGT[CGACGACGACGACGACGA]TGACGAAGGCGCAGTATCAACGTCAAGAGCC	GAGACAACGCATAGAACTCCAAC	60.186	GGCTCTTGACGTTGATACTGC	59.896	113
CL4460.Contig1_F0463-PN_1535_3	CGACGACGACGACGACGA	CGA(3*6)	399	18	GAGACAACGCATAGAACTCCAACGCGCGCTGCTCTCTCCACCGACTGTCAAGATCGTTTGAAGT[CGACGACGACGACGACGA]TGACGAAGGCGCAGTATCAACGTCAAGAGCCG	GAGACAACGCATAGAACTCCAAC	60.186	CGGCTCTTGACGTTGATACTG	60.832	114
CL4460.Contig1_F0463-PN_1535_4	CGACGACGACGACGACGA	CGA(3*6)	399	18	GAGACAACGCATAGAACTCCAACGCGCGCTGCTCTCTCCACCGACTGTCAAGATCGTTTGAAGT[CGACGACGACGACGACGA]TGACGAAGGCGCAGTATCAACGTCAAGAGCCGCCTTGACCTCCTCGAGCGCTCCATCAAAAACGTCCATCACAGC	GAGACAACGCATAGAACTCCAA	59.383	GCTGTGATGGACGTTTTTGAT	59.992	157
CL4460.Contig1_F0463-PN_1535_5	CGACGACGACGACGACGA	CGA(3*6)	399	18	GAGACAACGCATAGAACTCCAACGCGCGCTGCTCTCTCCACCGACTGTCAAGATCGTTTGAAGT[CGACGACGACGACGACGA]TGACGAAGGCGCAGTATCAACGTCAAGAGCCGCCTTGACCTCCTCGAGCGCTCCATCAAAAACGTCCATCACAG	GAGACAACGCATAGAACTCCAAC	60.186	CTGTGATGGACGTTTTTGATGG	62.572	156
CL447.Contig1_F0463-PN_1214_1	GGCGGCGGCGGCGGCGGC	GGC(3*6)	169	18	AAGGTTGAGGAGCTATGGAGGGTGTGAAGCCGGCGCCATCCACTTCAAACTCCGTTGCCACGCCGGCGACGGCGATGGA[GGCGGCGGCGGCGGCGGC]TGAGTCGTCCTCTTCGTCCTCGTCGATCATGACTCAGCTATTT	AAGGTTGAGGAGCTATGGAGG	59.721	AAATAGCTGAGTCATGATCGACG	60.646	140
CL447.Contig1_F0463-PN_1214_2	GGCGGCGGCGGCGGCGGC	GGC(3*6)	169	18	AAGGTTGAGGAGCTATGGAGGGTGTGAAGCCGGCGCCATCCACTTCAAACTCCGTTGCCACGCCGGCGACGGCGATGGA[GGCGGCGGCGGCGGCGGC]TGAGTCGTCCTCTTCGTCCTCGTCGATCATGACTCAGCTAT	AAGGTTGAGGAGCTATGGAGG	59.721	ATAGCTGAGTCATGATCGACGAG	60.797	138
CL447.Contig1_F0463-PN_1214_3	GGCGGCGGCGGCGGCGGC	GGC(3*6)	169	18	AGGGGAAGGTTGAGGAGCTATGGAGGGTGTGAAGCCGGCGCCATCCACTTCAAACTCCGTTGCCACGCCGGCGACGGCGATGGA[GGCGGCGGCGGCGGCGGC]TGAGTCGTCCTCTTCGTCCTCGTCGATCATGACTCAGCTATTT	AGGGGAAGGTTGAGGAGCTAT	60.452	AAATAGCTGAGTCATGATCGACG	60.646	145
CL447.Contig1_F0463-PN_1214_4	GGCGGCGGCGGCGGCGGC	GGC(3*6)	169	18	GAAGGTTGAGGAGCTATGGAGGGTGTGAAGCCGGCGCCATCCACTTCAAACTCCGTTGCCACGCCGGCGACGGCGATGGA[GGCGGCGGCGGCGGCGGC]TGAGTCGTCCTCTTCGTCCTCGTCGATCATGACTCAGCTATTT	GAAGGTTGAGGAGCTATGGAGG	61.455	AAATAGCTGAGTCATGATCGACG	60.646	141
CL447.Contig1_F0463-PN_1214_5	GGCGGCGGCGGCGGCGGC	GGC(3*6)	169	18	GGAAGGTTGAGGAGCTATGGAGGGTGTGAAGCCGGCGCCATCCACTTCAAACTCCGTTGCCACGCCGGCGACGGCGATGGA[GGCGGCGGCGGCGGCGGC]TGAGTCGTCCTCTTCGTCCTCGTCGATCATGACTCAGCTATTT	GGAAGGTTGAGGAGCTATGGAG	61.455	AAATAGCTGAGTCATGATCGACG	60.646	142
CL4522.Contig2_F0463-PN_57_1	TATATATATATA	TA(2*6)	217	12	TTCTACTTCCACCATGAACGAGTAAGCCCACCTCCTTCTTCACACTACTCTTCGTCCTCTTATTATAGATATATATCTACC[TATATATATATA]GTGATATTCGATCCAGATCCATG	TTCTACTTCCACCATGAACGAGT	60.047	CATGGATCTGGATCGAATATCA	59.745	116
CL4522.Contig2_F0463-PN_57_2	TATATATATATA	TA(2*6)	217	12	ATCCCATCTCTTCTACTTCCACCATGAACGAGTAAGCCCACCTCCTTCTTCACACTACTCTTCGTCCTCTTATTATAGATATATATCTACC[TATATATATATA]GTGATATTCGATCCAGATCCATG	ATCCCATCTCTTCTACTTCCACC	59.852	CATGGATCTGGATCGAATATCA	59.745	126
CL4522.Contig2_F0463-PN_57_3	TATATATATATA	TA(2*6)	217	12	CTTCTACTTCCACCATGAACGAGTAAGCCCACCTCCTTCTTCACACTACTCTTCGTCCTCTTATTATAGATATATATCTACC[TATATATATATA]GTGATATTCGATCCAGATCCATG	CTTCTACTTCCACCATGAACGAG	60.171	CATGGATCTGGATCGAATATCA	59.745	117
CL4522.Contig2_F0463-PN_57_4	TATATATATATA	TA(2*6)	217	12	CTCTTCTACTTCCACCATGAACGAGTAAGCCCACCTCCTTCTTCACACTACTCTTCGTCCTCTTATTATAGATATATATCTACC[TATATATATATA]GTGATATTCGATCCAGATCCATG	CTCTTCTACTTCCACCATGAACG	60.171	CATGGATCTGGATCGAATATCA	59.745	119
CL4522.Contig2_F0463-PN_57_5	TATATATATATA	TA(2*6)	217	12	CCACCTCCTTCTTCACACTACTCTTCGTCCTCTTATTATAGATATATATCTACC[TATATATATATA]GTGATATTCGATCCAGATCCATG	CCACCTCCTTCTTCACACTACTC	59.306	CATGGATCTGGATCGAATATCA	59.745	89
CL4539.Contig1_F0463-PN_1263_1	TCTTCTTCTTCTTCTTCT	TCT(3*6)	914	18	CTCCAGAAGTTAACACCCATTTGTTCTCCTGCG[TCTTCTTCTTCTTCTTCT]TGTCCTTGCGGTTGCATTTTGTAGCGAGGCCATATGGTGTATGTTGTCGACTCATCGTCTTGCTTGGAAGGGCATGTACGCTCTTCTATGGCTGTGTTCTCGAGT	CTCCAGAAGTTAACACCCATTTG	59.914	ACTCGAGAACACAGCCATAGAAG	59.957	156
CL4539.Contig1_F0463-PN_1263_2	TCTTCTTCTTCTTCTTCT	TCT(3*6)	914	18	GTTAACACCCATTTGTTCTCCTGCG[TCTTCTTCTTCTTCTTCT]TGTCCTTGCGGTTGCATTTTGTAGCGAGGCCATATGGTGTATGTTGTCGACTCATCGTCTTGCTTGGAAGGGCATGTACGCTCTTCTATGGCTGTGTTCTCGAGT	GTTAACACCCATTTGTTCTCCTG	59.791	ACTCGAGAACACAGCCATAGAAG	59.957	148
CL4539.Contig1_F0463-PN_1263_3	TCTTCTTCTTCTTCTTCT	TCT(3*6)	914	18	TCCAGAAGTTAACACCCATTTGTTCTCCTGCG[TCTTCTTCTTCTTCTTCT]TGTCCTTGCGGTTGCATTTTGTAGCGAGGCCATATGGTGTATGTTGTCGACTCATCGTCTTGCTTGGAAGGGCATGTACGCTCTTCTATGGCTGTGTTCTCGAGT	TCCAGAAGTTAACACCCATTTGT	59.791	ACTCGAGAACACAGCCATAGAAG	59.957	155
CL4539.Contig1_F0463-PN_1263_4	TCTTCTTCTTCTTCTTCT	TCT(3*6)	914	18	CTCCAGAAGTTAACACCCATTTGTTCTCCTGCG[TCTTCTTCTTCTTCTTCT]TGTCCTTGCGGTTGCATTTTGTAGCGAGGCCATATGGTGTATGTTGTCGACTCATCGTCT	CTCCAGAAGTTAACACCCATTTG	59.914	AGACGATGAGTCGACAACATACA	59.676	111
CL4539.Contig1_F0463-PN_1263_5	TCTTCTTCTTCTTCTTCT	TCT(3*6)	914	18	GTTAACACCCATTTGTTCTCCTGCG[TCTTCTTCTTCTTCTTCT]TGTCCTTGCGGTTGCATTTTGTAGCGAGGCCATATGGTGTATGTTGTCGACTCATCGTCT	GTTAACACCCATTTGTTCTCCTG	59.791	AGACGATGAGTCGACAACATACA	59.676	103
CL4562.Contig1_F0463-PN_1027_1	TATATATATATATATATA	TA(2*9)	358	18	TCTTGTCTACACCCTCTACGCTCTGACCATGAAGAACGTCATGGAGGTAGGGAGCCCATGAGATGATTTGCCCCCCCACCATCTTTACTCTATCTCTCTT[TATATATATATATATATA]AATATTTAACAACATCTATCTTTTTGAATCTGGGGTTGTAA	TCTTGTCTACACCCTCTACGCTC	59.957	TTACAACCCCAGATTCAAAAAGA	59.865	159
CL4562.Contig1_F0463-PN_1027_2	TATATATATATATATATA	TA(2*9)	358	18	CCCCCACCATCTTTACTCTATCTCTCTT[TATATATATATATATATA]AATATTTAACAACATCTATCTTTTTGAATCTGGGGTTGTAATATGAGATTGG	CCCCCACCATCTTTACTCTATCT	59.749	CCAATCTCATATTACAACCCCAG	59.617	98
CL4562.Contig1_F0463-PN_1027_3	TATATATATATATATATA	TA(2*9)	358	18	TTCTTGTCTACACCCTCTACGCTCTGACCATGAAGAACGTCATGGAGGTAGGGAGCCCATGAGATGATTTGCCCCCCCACCATCTTTACTCTATCTCTCTT[TATATATATATATATATA]AATATTTAACAACATCTATCTTTTTGAATCTGGGGTTGTAA	TTCTTGTCTACACCCTCTACGCT	59.485	TTACAACCCCAGATTCAAAAAGA	59.865	160
CL4562.Contig1_F0463-PN_1027_4	TATATATATATATATATA	TA(2*9)	358	18	GTCTACACCCTCTACGCTCTGACCATGAAGAACGTCATGGAGGTAGGGAGCCCATGAGATGATTTGCCCCCCCACCATCTTTACTCTATCTCTCTT[TATATATATATATATATA]AATATTTAACAACATCTATCTTTTTGAATCTGGGGTTGTAA	GTCTACACCCTCTACGCTCTGAC	59.47	TTACAACCCCAGATTCAAAAAGA	59.865	155
CL4562.Contig1_F0463-PN_1027_5	TATATATATATATATATA	TA(2*9)	358	18	CCCCCACCATCTTTACTCTATCTCTCTT[TATATATATATATATATA]AATATTTAACAACATCTATCTTTTTGAATCTGGGGTTGTAATATGAGATTGGA	CCCCCACCATCTTTACTCTATCT	59.749	TCCAATCTCATATTACAACCCCA	60.426	99
CL4590.Contig3_F0463-PN_1614_1	TGTGTGTGTGTGTG	TG(2*7)	179	14	AAAACTAGAGCCTGGGATAGTGGTAATGTACTTTT[TGTGTGTGTGTGTG]TCTTTGATCATTTGGTTGTTGTTAGATTATTCTGCAAATTTGCTGGTTTTGTTGAGTTAGGT	AAAACTAGAGCCTGGGATAGTGG	60.031	ACCTAACTCAACAAAACCAGCAA	60.082	111
CL4590.Contig3_F0463-PN_1614_2	TGTGTGTGTGTGTG	TG(2*7)	179	14	AAAACTAGAGCCTGGGATAGTGGTAATGTACTTTT[TGTGTGTGTGTGTG]TCTTTGATCATTTGGTTGTTGTTAGATTATTCTGCAAATTTGCTGGTTTTGTTGAGTTAGGTT	AAAACTAGAGCCTGGGATAGTGG	60.031	AACCTAACTCAACAAAACCAGCA	60.082	112
CL4590.Contig3_F0463-PN_1614_3	TGTGTGTGTGTGTG	TG(2*7)	179	14	AGAGCCTGGGATAGTGGTAATGTACTTTT[TGTGTGTGTGTGTG]TCTTTGATCATTTGGTTGTTGTTAGATTATTCTGCAAATTTGCTGGTTTTGTTGAGTTAGGTTAAAATTTTTGGATTTTAATATTTTGGGAGGTGTGCATAGAAGGAAAAACTG	AGAGCCTGGGATAGTGGTAATGT	60.268	CAGTTTTTCCTTCTATGCACACC	60.048	157
CL4590.Contig3_F0463-PN_1614_4	TGTGTGTGTGTGTG	TG(2*7)	179	14	AGAGCCTGGGATAGTGGTAATGTACTTTT[TGTGTGTGTGTGTG]TCTTTGATCATTTGGTTGTTGTTAGATTATTCTGCAAATTTGCTGGTTTTGTTGAGTTAGGTTAAAATTTTTGGATTTTAATATTTTGGGAGGTGTGCATAGAAGGAAAAACTGG	AGAGCCTGGGATAGTGGTAATGT	60.268	CCAGTTTTTCCTTCTATGCACAC	60.048	158
CL4590.Contig3_F0463-PN_1614_5	TGTGTGTGTGTGTG	TG(2*7)	179	14	AAACTAGAGCCTGGGATAGTGGTAATGTACTTTT[TGTGTGTGTGTGTG]TCTTTGATCATTTGGTTGTTGTTAGATTATTCTGCAAATTTGCTGGTTTTGTTGAGTTAGGT	AAACTAGAGCCTGGGATAGTGGT	59.58	ACCTAACTCAACAAAACCAGCAA	60.082	110
CL4644.Contig2_F0463-PN_2198_1	GCTGCTGCTGCTGCT	GCT(3*5)	224	15	CTTTCTCTGCTTCCCATCTCTTTCTTCTCTTTCACCTTCGTCTTCTTCTTTTACCTCAGTCTCCAATG[GCTGCTGCTGCTGCT]GGGATACTTCTGTGAAGCTCTGTTATTTATACAAGTTACAGAACTCGGTTGGA	CTTTCTCTGCTTCCCATCTCTTT	60.366	TCCAACCGAGTTCTGTAACTTGT	60.082	136
[truncated: 2,182 more rows]
